# Supplementary material for: Single-cell transcriptomic analysis identified resistant MDSCs and a stress-tolerant gene co-expression network as common MDSC features across multiple disease settings
Source: Front Immunol. 2025 Apr 8;16:1565211. doi: 10.3389/fimmu.2025.1565211 (PMC12011849; doi:10.3389/fimmu.2025.1565211)
Supplement: Supplementary Table S1 — Infercnv cell annotation. [file Table1.xlsx]

## Sheet: infercnv_cell_annotation
Barcode	Group	SubjectID	SCNV_clusters	GEX_clusters	GEX_PC1
TTAACTGAGGACCTGC-3	IL-6 + GM-CSF	HC3523	SCNV_lo	CD14+_MDSC_GEXint	12.1288
GCAATCTAGAGGAAGG-3	IL-6 + GM-CSF	HC3523	SCNV_lo	CD14+_MDSC_GEXhi	16.1625
TGGTTAATCTTGCAGG-3	IL-6 + GM-CSF	HC3523	SCNV_lo	CD14+_MDSC_GEXint	6.26842
CGATCCTTCCCTTGCG-3	IL-6 + GM-CSF	HC3523	SCNV_lo	CD14+_MDSC_GEXint	13.271
TGTCATAAGGACGTAA-3	IL-6 + GM-CSF	HC3523	SCNV_lo	CD14+_MDSC_GEXint	8.773
TAACAAGCAGGACACA-3	IL-6 + GM-CSF	HC3523	SCNV_lo	CD14+_MDSC_GEXint	11.1277
GGTAAACCAAGGTGGC-3	IL-6 + GM-CSF	HC3523	SCNV_lo	CD14+_MDSC_GEXint	7.07346
AAATCCGGTCGTAATG-3	IL-6 + GM-CSF	HC3523	SCNV_lo	CD14+_MDSC_GEXint	6.27535
TTTAGCAAGCTCAAAC-3	IL-6 + GM-CSF	HC3523	SCNV_lo	CD14+_MDSC_GEXhi	16.7381
GGAACGGTCGACAAAG-3	IL-6 + GM-CSF	HC3523	SCNV_lo	CD14+_MDSC_GEXint	7.2016
ATGAGCCGTGGAAACG-3	IL-6 + GM-CSF	HC3523	SCNV_lo	CD14+_MDSC_GEXhi	8.63724
AATCCGTAGTTTGCGG-3	IL-6 + GM-CSF	HC3523	SCNV_lo	CD14+_MDSC_GEXint	4.3118
CTTTAGTTCTGTAATG-3	IL-6 + GM-CSF	HC3523	SCNV_lo	CD14+_MDSC_GEXhi	13.361
GCTGCATCAGTTTGGC-3	IL-6 + GM-CSF	HC3523	SCNV_lo	CD14+_MDSC_GEXint	9.06314
TCCATCATCATCCTAT-3	IL-6 + GM-CSF	HC3523	SCNV_lo	CD14+_MDSC_GEXhi	13.7034
GTATTGATCTAACCTT-3	IL-6 + GM-CSF	HC3523	SCNV_lo	CD14+_MDSC_GEXint	6.82351
AACATAGCAGTCTAAT-3	IL-6 + GM-CSF	HC3523	SCNV_lo	CD14+_MDSC_GEXint	12.8177
GGATTCAGTGAGCACT-3	IL-6 + GM-CSF	HC3523	SCNV_lo	CD14+_MDSC_GEXhi	13.1688
AAGCTAGAGAGAAGGG-3	IL-6 + GM-CSF	HC3523	SCNV_lo	CD14+_MDSC_GEXint	10.8605
GTATTGTCACCTGGTG-3	IL-6 + GM-CSF	HC3523	SCNV_lo	CD14+_MDSC_GEXint	12.4199
ATTACGTCAAGGTACG-3	IL-6 + GM-CSF	HC3523	SCNV_lo	CD14+_MDSC_GEXint	9.20341
CTTGACGAGCTTATGA-3	IL-6 + GM-CSF	HC3523	SCNV_lo	CD14+_MDSC_GEXint	9.12742
GTTGTGAGTTATCCTA-3	IL-6 + GM-CSF	HC3523	SCNV_lo	CD14+_MDSC_GEXint	8.76951
TAGTTGTCAGGCTAGA-3	IL-6 + GM-CSF	HC3523	SCNV_lo	CD14+_MDSC_GEXhi	10.5909
ATTTGCGCACAGGATG-3	IL-6 + GM-CSF	HC3523	SCNV_lo	CD14+_MDSC_GEXint	5.31094
TAGGTTATCGCACACA-3	IL-6 + GM-CSF	HC3523	SCNV_lo	CD14+_MDSC_GEXint	11.2299
TCCATCATCACGCGGT-3	IL-6 + GM-CSF	HC3523	SCNV_lo	CD14+_MDSC_GEXint	8.82197
TTGCGAGTCAGGTCCA-3	IL-6 + GM-CSF	HC3523	SCNV_lo	CD14+_MDSC_GEXhi	9.95642
CCACTTGGTAGCCTAA-3	IL-6 + GM-CSF	HC3523	SCNV_lo	CD14+_MDSC_GEXint	9.02947
CCACATTGTTAGACCA-3	IL-6 + GM-CSF	HC3523	SCNV_lo	CD14+_MDSC_GEXint	12.8989
TACCAGGTCCAACTGG-3	IL-6 + GM-CSF	HC3523	SCNV_lo	CD14+_MDSC_GEXhi	14.7891
GACCTAGTCCTTAAGA-3	IL-6 + GM-CSF	HC3523	SCNV_lo	CD14+_MDSC_GEXhi	16.1073
GTTTCCTCATCCGTAA-3	IL-6 + GM-CSF	HC3523	SCNV_lo	CD14+_MDSC_GEXint	16.9905
GCGGTTATCCTTCAAT-3	IL-6 + GM-CSF	HC3523	SCNV_lo	CD14+_MDSC_GEXint	10.5797
CGCACCACACATACTG-3	IL-6 + GM-CSF	HC3523	SCNV_lo	CD14+_MDSC_GEXint	5.18024
GCTCTGTTCTTGAGCG-3	IL-6 + GM-CSF	HC3523	SCNV_lo	CD14+_MDSC_GEXint	13.379
ATTGCTCGTTAGAGGG-3	IL-6 + GM-CSF	HC3523	SCNV_lo	CD14+_MDSC_GEXint	11.966
GGGCAATAGCATTAGC-3	IL-6 + GM-CSF	HC3523	SCNV_lo	CD14+_MDSC_GEXint	7.84283
GCTAGCCAGACAGGTA-3	IL-6 + GM-CSF	HC3523	SCNV_lo	CD14+_MDSC_GEXint	14.8884
GTTACGCCATGGCCTG-3	IL-6 + GM-CSF	HC3523	SCNV_lo	CD14+_MDSC_GEXint	6.46379
TCACGGATCTACTAAG-3	IL-6 + GM-CSF	HC3523	SCNV_lo	CD14+_MDSC_GEXhi	13.9936
TTAGTCAAGTACTGGT-3	IL-6 + GM-CSF	HC3523	SCNV_lo	CD14+_MDSC_GEXint	7.91421
ATAGGTACACGGTACT-3	IL-6 + GM-CSF	HC3523	SCNV_lo	CD14+_MDSC_GEXint	13.1659
CCTCAGTTCATGCGTG-3	IL-6 + GM-CSF	HC3523	SCNV_lo	CD14+_MDSC_GEXint	9.68477
CAGGCTGGTACGTTTC-3	IL-6 + GM-CSF	HC3523	SCNV_lo	CD14+_MDSC_GEXhi	15.099
GCCTTGCGTGACATGC-3	IL-6 + GM-CSF	HC3523	SCNV_lo	CD14+_MDSC_GEXlo	10.199
TGGTGCATCGTTTCTG-3	IL-6 + GM-CSF	HC3523	SCNV_lo	CD14+_MDSC_GEXint	6.87534
TTGCAAGGTTCGGTAA-3	IL-6 + GM-CSF	HC3523	SCNV_lo	CD14+_MDSC_GEXint	13.0216
GGTTTGTAGTTATGTG-3	IL-6 + GM-CSF	HC3523	SCNV_lo	CD14+_MDSC_GEXint	7.13389
GCCTGACAGGCTATGT-3	IL-6 + GM-CSF	HC3523	SCNV_lo	CD14+_MDSC_GEXint	14.6937
TCAGGTCCAGTATGTT-3	IL-6 + GM-CSF	HC3523	SCNV_lo	CD14+_MDSC_GEXint	7.57314
TTCATTCAGCCTGGTA-3	IL-6 + GM-CSF	HC3523	SCNV_lo	CD14+_MDSC_GEXint	9.97947
CTCTGTTCAGGTCCTG-3	IL-6 + GM-CSF	HC3523	SCNV_lo	CD14+_MDSC_GEXhi	9.45151
CCCAAATAGGAGGTTA-3	IL-6 + GM-CSF	HC3523	SCNV_lo	CD14+_MDSC_GEXint	6.82823
GAAGGATGTGTTCCCA-3	IL-6 + GM-CSF	HC3523	SCNV_lo	CD14+_MDSC_GEXint	9.32519
TGCGGTTCAATCCCTT-3	IL-6 + GM-CSF	HC3523	SCNV_lo	CD14+_MDSC_GEXint	10.0265
AGGCAATCAGTAGGTG-3	IL-6 + GM-CSF	HC3523	SCNV_lo	CD14+_MDSC_GEXint	7.1966
GGAACGGTCTTACTCG-3	IL-6 + GM-CSF	HC3523	SCNV_lo	CD14+_MDSC_GEXint	5.40733
CTTTCTTGTTACCTGT-3	IL-6 + GM-CSF	HC3523	SCNV_lo	CD14+_MDSC_GEXhi	14.3026
GTGGATGCATGAATCT-3	IL-6 + GM-CSF	HC3523	SCNV_lo	CD14+_MDSC_GEXint	11.8729
TATAGGTGTGGGTACT-3	IL-6 + GM-CSF	HC3523	SCNV_lo	CD14+_MDSC_GEXhi	14.6098
TCCGGAATCCAATAGC-3	IL-6 + GM-CSF	HC3523	SCNV_lo	CD14+_MDSC_GEXint	12.4063
GAAGGCTAGTTTCCTG-3	IL-6 + GM-CSF	HC3523	SCNV_lo	CD14+_MDSC_GEXint	11.2817
CCGCAAATCGACAAAG-3	IL-6 + GM-CSF	HC3523	SCNV_lo	CD14+_MDSC_GEXint	13.11
GCTTAACAGGCTTAAC-3	IL-6 + GM-CSF	HC3523	SCNV_lo	CD14+_MDSC_GEXhi	13.7287
GATTACGGTAAGCACC-3	IL-6 + GM-CSF	HC3523	SCNV_lo	CD14+_MDSC_GEXint	12.9632
GTTTCCTCACGAATTT-3	IL-6 + GM-CSF	HC3523	SCNV_lo	CD14+_MDSC_GEXint	13.8422
TGTATCGCAGCTCATA-3	IL-6 + GM-CSF	HC3523	SCNV_lo	CD14+_MDSC_GEXint	11.8786
GTCTATCGTGGACATC-3	IL-6 + GM-CSF	HC3523	SCNV_lo	CD14+_MDSC_GEXint	10.4045
GATTCAATCCACCCTG-3	IL-6 + GM-CSF	HC3523	SCNV_lo	CD14+_MDSC_GEXint	8.73864
GGAAGCTAGCTTCCCG-3	IL-6 + GM-CSF	HC3523	SCNV_lo	CD14+_MDSC_GEXint	11.377
CAAGTATGTGCAATGC-3	IL-6 + GM-CSF	HC3523	SCNV_lo	CD14+_MDSC_GEXint	11.0808
GGGCATTGTCTTGCTG-3	IL-6 + GM-CSF	HC3523	SCNV_lo	CD14+_MDSC_GEXhi	13.0561
GCCCGTTGTGTGAGAG-3	IL-6 + GM-CSF	HC3523	SCNV_lo	CD14+_MDSC_GEXint	10.04
TGGCTATAGTAGCCAT-3	IL-6 + GM-CSF	HC3523	SCNV_lo	CD14+_MDSC_GEXint	9.92389
AAACGCGCAAGTAAGC-3	IL-6 + GM-CSF	HC3523	SCNV_lo	CD14+_MDSC_GEXint	11.4076
AGGATCCGTTTACCGT-3	IL-6 + GM-CSF	HC3523	SCNV_lo	CD14+_MDSC_GEXint	8.55382
CGACTAAGTGGACCTG-3	IL-6 + GM-CSF	HC3523	SCNV_lo	CD14+_MDSC_GEXint	9.27359
TTTACGAAGCGCATTG-3	IL-6 + GM-CSF	HC3523	SCNV_lo	CD14+_MDSC_GEXint	9.8721
TACCCGGCAAGTGAAC-3	IL-6 + GM-CSF	HC3523	SCNV_lo	CD14+_MDSC_GEXint	13.6237
CTACAACAGATGCCTG-3	IL-6 + GM-CSF	HC3523	SCNV_lo	CD14+CD16+	7.47134
GCCAATTAGAGCCGGA-3	IL-6 + GM-CSF	HC3523	SCNV_lo	CD14+_MDSC_GEXhi	13.1568
AACTAGTGTCAAAGGG-3	IL-6 + GM-CSF	HC3523	SCNV_lo	CD14+_MDSC_GEXhi	11.1544
TGTAATGTCTTTGACT-3	IL-6 + GM-CSF	HC3523	SCNV_lo	CD14+_MDSC_GEXint	9.92005
TATGACTCAAACTGTT-3	IL-6 + GM-CSF	HC3523	SCNV_lo	CD14+CD16+	7.76599
CTTGCTCAGTTTGCGG-3	IL-6 + GM-CSF	HC3523	SCNV_lo	CD14+_MDSC_GEXint	11.3412
GAGCGATAGTAGCGGG-3	IL-6 + GM-CSF	HC3523	SCNV_lo	CD14+_MDSC_GEXint	13.3069
CTAGTAGGTTAGGCTA-3	IL-6 + GM-CSF	HC3523	SCNV_lo	CD14+CD16+	9.57581
TTAACCAAGTGCTGTG-3	IL-6 + GM-CSF	HC3523	SCNV_lo	CD14+_MDSC_GEXint	9.27455
AAGGTGCAGCTCCTAC-3	IL-6 + GM-CSF	HC3523	SCNV_lo	CD14+_MDSC_GEXhi	14.8722
AAGCTCCCACAGAACG-3	IL-6 + GM-CSF	HC3523	SCNV_lo	CD14+_MDSC_GEXhi	16.0026
CTCCATCAGAGGATAT-3	IL-6 + GM-CSF	HC3523	SCNV_lo	CD14+_MDSC_GEXint	7.11941
ATAAGCCTCATTAGGC-3	IL-6 + GM-CSF	HC3523	SCNV_lo	CD14+_MDSC_GEXhi	10.4586
AAGTGAAGTTTCCACG-3	IL-6 + GM-CSF	HC3523	SCNV_lo	CD14+_MDSC_GEXhi	14.2662
TGGGCCTAGTACTGGT-3	IL-6 + GM-CSF	HC3523	SCNV_lo	CD14+_MDSC_GEXint	10.1411
ACTAAAGCATGGCCTG-3	IL-6 + GM-CSF	HC3523	SCNV_lo	CD14+_MDSC_GEXhi	12.0124
CAATCTAAGATGGAGC-3	IL-6 + GM-CSF	HC3523	SCNV_lo	CD14+_MDSC_GEXhi	14.2071
CAAGGGAGTTCGGGAT-3	IL-6 + GM-CSF	HC3523	SCNV_lo	CD14+_MDSC_GEXint	13.4891
GATTAGCTCCTTGAGG-3	IL-6 + GM-CSF	HC3523	SCNV_lo	CD14+CD16+	11.6735
GCTTTGTGTCGACTCC-3	IL-6 + GM-CSF	HC3523	SCNV_lo	CD14+_MDSC_GEXint	9.05668
GTCGAGGAGGTGAAAT-3	IL-6 + GM-CSF	HC3523	SCNV_lo	CD14+_MDSC_GEXint	8.44288
CGCATTACAATAGTCT-3	IL-6 + GM-CSF	HC3523	SCNV_lo	CD14+_MDSC_GEXint	10.2065
CCATATTTCCATTACT-3	IL-6 + GM-CSF	HC3523	SCNV_lo	CD14+_MDSC_GEXint	10.1954
GATCAAGAGACTTACA-3	IL-6 + GM-CSF	HC3523	SCNV_lo	CD14+_MDSC_GEXint	5.12935
AAATCCGGTCTTGCAT-3	IL-6 + GM-CSF	HC3523	SCNV_lo	CD14+CD16+	9.76929
GACCTAAGTACAAAGA-3	IL-6 + GM-CSF	HC3523	SCNV_lo	CD14+_MDSC_GEXint	12.7065
ACCTTGCTCCCTCTAA-3	IL-6 + GM-CSF	HC3523	SCNV_lo	CD14+_MDSC_GEXhi	9.64175
CTCTCACAGCTCAAAC-3	IL-6 + GM-CSF	HC3523	SCNV_lo	CD14+_MDSC_GEXint	14.4397
AGCCTAAGTGCGCGTA-3	IL-6 + GM-CSF	HC3523	SCNV_lo	CD14+_MDSC_GEXint	13.2114
CAGGTCCAGTTGGGCC-3	IL-6 + GM-CSF	HC3523	SCNV_lo	CD14+_MDSC_GEXhi	16.4732
CGATTTGCAAATTCGT-3	IL-6 + GM-CSF	HC3523	SCNV_lo	CD14+_MDSC_GEXint	8.68595
CATCCTTCATAAGGAC-3	IL-6 + GM-CSF	HC3523	SCNV_lo	CD14+_MDSC_GEXhi	16.6972
TAAGGCTTCCTCCCTC-3	IL-6 + GM-CSF	HC3523	SCNV_lo	CD14+_MDSC_GEXint	12.6146
CCTGCTCCACAAAGAC-3	IL-6 + GM-CSF	HC3523	SCNV_lo	CD14+_MDSC_GEXint	9.67395
GAGGTGAGTGAGCAAG-3	IL-6 + GM-CSF	HC3523	SCNV_lo	CD14+_MDSC_GEXhi	15.0599
TAGGTTGGTAATCGGC-3	IL-6 + GM-CSF	HC3523	SCNV_lo	CD14+_MDSC_GEXlo	6.2413
GCATGAAAGGTTTGAC-3	IL-6 + GM-CSF	HC3523	SCNV_lo	CD14+_MDSC_GEXint	11.4913
CCTGTTGGTTACTAGG-3	IL-6 + GM-CSF	HC3523	SCNV_lo	CD14+_MDSC_GEXint	9.00473
TTGTGCGAGCTAATCA-3	IL-6 + GM-CSF	HC3523	SCNV_lo	CD14+_MDSC_GEXint	14.521
AGTGTGGCAAGGTCGA-3	IL-6 + GM-CSF	HC3523	SCNV_lo	CD14+_MDSC_GEXhi	10.1972
GTCATCCTCAAGTGTC-3	IL-6 + GM-CSF	HC3523	SCNV_lo	CD14+_MDSC_GEXint	12.4235
GCACGGTTCTGGCAAT-3	IL-6 + GM-CSF	HC3523	SCNV_lo	CD14+_MDSC_GEXint	12.9436
ATGATGACAAACGCGA-3	IL-6 + GM-CSF	HC3523	SCNV_lo	CD14+_MDSC_GEXhi	16.7021
AATCTCAAGTTCCTCA-3	IL-6 + GM-CSF	HC3523	SCNV_lo	CD14+CD16+	8.42481
CCGCTAGCAGGCTTCG-3	IL-6 + GM-CSF	HC3523	SCNV_lo	CD14+_MDSC_GEXint	12.0728
GGAGGTTAGGAACGCG-3	IL-6 + GM-CSF	HC3523	SCNV_lo	CD14+_MDSC_GEXint	11.1857
CCGACAGGTTCATCTA-3	IL-6 + GM-CSF	HC3523	SCNV_lo	CD14+_MDSC_GEXint	9.81273
TCAGTAGGTGAAACAA-3	IL-6 + GM-CSF	HC3523	SCNV_lo	CD14+_MDSC_GEXint	10.1413
CCGATGCAGCACAGGG-3	IL-6 + GM-CSF	HC3523	SCNV_lo	CD14+_MDSC_GEXhi	18.5119
GGTGATTTCACCATTT-3	IL-6 + GM-CSF	HC3523	SCNV_lo	CD14+_MDSC_GEXint	8.23972
AGCTATATCTGGCATG-3	IL-6 + GM-CSF	HC3523	SCNV_lo	CD14+_MDSC_GEXint	14.1518
AGCCGGTTCATGCGTG-3	IL-6 + GM-CSF	HC3523	SCNV_lo	CD14+_MDSC_GEXhi	10.7327
GCCTGTGCACCTGTAA-3	IL-6 + GM-CSF	HC3523	SCNV_lo	CD14+_MDSC_GEXhi	14.7952
TACCAAATCATGGTTA-3	IL-6 + GM-CSF	HC3523	SCNV_lo	CD14+_MDSC_GEXlo	6.9588
GTGATCAGTAGGTTGC-3	IL-6 + GM-CSF	HC3523	SCNV_lo	CD14+_MDSC_GEXlo	8.73581
TATCGAGGTAGTTACG-3	IL-6 + GM-CSF	HC3523	SCNV_lo	CD14+_MDSC_GEXint	5.72497
TTTGTCCCAGCATGAG-3	IL-6 + GM-CSF	HC3523	SCNV_lo	CD14+_MDSC_GEXint	8.36052
GTCTAGCCAATAACCT-3	IL-6 + GM-CSF	HC3523	SCNV_lo	CD14+_MDSC_GEXint	10.9622
TAAGGCTTCGATATTG-3	IL-6 + GM-CSF	HC3523	SCNV_lo	CD14+CD16+	9.87186
AACATAGCATTAGCGC-3	IL-6 + GM-CSF	HC3523	SCNV_lo	CD14+_MDSC_GEXhi	13.5259
AGTTATGTCCCGAAGC-3	IL-6 + GM-CSF	HC3523	SCNV_lo	CD14+_MDSC_GEXhi	12.0014
TGACCTTGTGGAAGGC-3	IL-6 + GM-CSF	HC3523	SCNV_lo	CD14+_MDSC_GEXint	11.8475
CATCATAAGGAACCGG-3	IL-6 + GM-CSF	HC3523	SCNV_lo	CD14+CD16+	8.6222
TTGATGTCATGAATAG-3	IL-6 + GM-CSF	HC3523	SCNV_lo	CD14+_MDSC_GEXint	12.5794
TCAAGGAAGGCTAGAA-3	IL-6 + GM-CSF	HC3523	SCNV_lo	CD14+_MDSC_GEXint	7.43973
TTAGGCCCAGTGAACG-3	IL-6 + GM-CSF	HC3523	SCNV_lo	CD14+_MDSC_GEXhi	13.3688
GTACCTTGTCACAGAC-3	IL-6 + GM-CSF	HC3523	SCNV_lo	CD14+_MDSC_GEXint	8.37871
GAGTCAAAGTGAACAG-3	IL-6 + GM-CSF	HC3523	SCNV_lo	CD14+_MDSC_GEXint	10.5342
AGCCTCCGTTATGTGG-3	IL-6 + GM-CSF	HC3523	SCNV_lo	CD14+_MDSC_GEXint	10.6602
CGTTTGGAGGAGCATA-3	IL-6 + GM-CSF	HC3523	SCNV_lo	CD14+_MDSC_GEXhi	15.6829
GCCTGACAGGAAGCAC-3	IL-6 + GM-CSF	HC3523	SCNV_lo	CD14+_MDSC_GEXint	9.91113
AATTTGGTCATTACTC-3	IL-6 + GM-CSF	HC3523	SCNV_lo	CD14+CD16+	13.0033
GCTGTGCAGCGGCTGT-3	IL-6 + GM-CSF	HC3523	SCNV_lo	CD14+CD16+	9.20061
TCTATGTTCAGGATGA-3	IL-6 + GM-CSF	HC3523	SCNV_lo	CD14+_MDSC_GEXint	14.8551
CTCGACAAGTAACCAC-3	IL-6 + GM-CSF	HC3523	SCNV_lo	CD14+_MDSC_GEXlo	9.37717
TTAGCAGGTAACGAGG-3	IL-6 + GM-CSF	HC3523	SCNV_lo	CD14+_MDSC_GEXint	10.4821
AACTACTCAAGATTCT-3	IL-6 + GM-CSF	HC3523	SCNV_lo	CD14+_MDSC_GEXhi	8.92505
AGCTAACTCTAGCTAA-3	IL-6 + GM-CSF	HC3523	SCNV_lo	CD14+_MDSC_GEXhi	14.8237
TCTCAATTCCTTAAGA-3	IL-6 + GM-CSF	HC3523	SCNV_lo	CD14+_MDSC_GEXhi	11.5001
CGATTCCTCGGTTTCC-3	IL-6 + GM-CSF	HC3523	SCNV_lo	CD14+CD16+	12.7157
ACTTGTAAGAGGAGTC-3	IL-6 + GM-CSF	HC3523	SCNV_lo	CD14+_MDSC_GEXint	13.0595
ACACAATGTAATGGAA-3	IL-6 + GM-CSF	HC3523	SCNV_lo	CD14+_MDSC_GEXint	12.2237
AGTGATGAGCCTCTGT-3	IL-6 + GM-CSF	HC3523	SCNV_lo	CD14+_MDSC_GEXint	8.96033
ATCCCGCGTGTTTCAC-3	IL-6 + GM-CSF	HC3523	SCNV_lo	CD14+_MDSC_GEXint	11.1694
TGGTCCTTCGGTCAGC-3	IL-6 + GM-CSF	HC3523	SCNV_lo	CD14+_MDSC_GEXlo	11.4876
TGAGTTTCAACGTGCT-3	IL-6 + GM-CSF	HC3523	SCNV_lo	CD14+_MDSC_GEXint	7.34993
CGGGTATGTACGGTAC-3	IL-6 + GM-CSF	HC3523	SCNV_lo	CD14+_MDSC_GEXhi	11.145
ACTAACTCAAGGTCGA-3	IL-6 + GM-CSF	HC3523	SCNV_lo	CD14+_MDSC_GEXint	9.60761
GAAGGATGTATTGGTG-3	IL-6 + GM-CSF	HC3523	SCNV_lo	CD14+_MDSC_GEXint	11.1555
TGCTATGCATTATGCG-3	IL-6 + GM-CSF	HC3523	SCNV_lo	CD14+_MDSC_GEXint	9.32976
AGTATAGCATGGAGGC-3	IL-6 + GM-CSF	HC3523	SCNV_lo	CD14+_MDSC_GEXhi	11.7146
CCCATAACAGTACCGT-3	IL-6 + GM-CSF	HC3523	SCNV_lo	CD14+_MDSC_GEXint	5.49696
GGACAGCCATAAAGCA-3	IL-6 + GM-CSF	HC3523	SCNV_lo	CD14+_MDSC_GEXint	7.68272
TGATGATGTCGAAGTC-3	IL-6 + GM-CSF	HC3523	SCNV_lo	CD14+_MDSC_GEXhi	13.9831
TGGTTAATCCCTCTAA-3	IL-6 + GM-CSF	HC3523	SCNV_lo	CD14+_MDSC_GEXint	8.79402
AGCAATTGTTACCTGT-3	IL-6 + GM-CSF	HC3523	SCNV_lo	CD14+_MDSC_GEXint	11.9415
TCTCAATTCCACCCTG-3	IL-6 + GM-CSF	HC3523	SCNV_lo	CD14+_MDSC_GEXint	12.257
GTGTTCCTCTTGAGCG-3	IL-6 + GM-CSF	HC3523	SCNV_lo	CD14+_MDSC_GEXint	6.9544
GCACTTACAAGCGATG-3	IL-6 + GM-CSF	HC3523	SCNV_lo	CD14+_MDSC_GEXint	11.9162
CCAGACTCACTTACAG-3	IL-6 + GM-CSF	HC3523	SCNV_lo	CD14+_MDSC_GEXint	9.15232
ATTATGGTCCATCAGG-3	IL-6 + GM-CSF	HC3523	SCNV_lo	CD14+_MDSC_GEXhi	14.4309
CATATCGCATTCCTGT-3	IL-6 + GM-CSF	HC3523	SCNV_lo	CD14+_MDSC_GEXint	8.44662
TCCATAAAGCGCCTTT-3	IL-6 + GM-CSF	HC3523	SCNV_lo	CD14+_MDSC_GEXint	8.15717
GTAAGCTTCTCAATAG-3	IL-6 + GM-CSF	HC3523	SCNV_lo	CD14+CD16+	9.81106
TCAATCGCAAACCTAT-3	IL-6 + GM-CSF	HC3523	SCNV_lo	CD14+_MDSC_GEXint	10.8622
TAGTACGGTTGGTTGA-3	IL-6 + GM-CSF	HC3523	SCNV_lo	CD14+CD16+	12.1879
AGTAAACAGGACCGCT-3	IL-6 + GM-CSF	HC3523	SCNV_lo	CD14+_MDSC_GEXint	10.8729
CGAGGTGAGCACGATT-3	IL-6 + GM-CSF	HC3523	SCNV_lo	CD14+_MDSC_GEXhi	20.3611
AGAAACTAGCGGTTAT-3	IL-6 + GM-CSF	HC3523	SCNV_lo	CD14+_MDSC_GEXint	12.6456
ACCGCAATCGATTTGA-3	IL-6 + GM-CSF	HC3523	SCNV_lo	CD14+_MDSC_GEXint	12.3684
GTTTACCGTTCCTCCT-3	IL-6 + GM-CSF	HC3523	SCNV_lo	CD14+_MDSC_GEXint	11.8025
TTTGCGGAGCCTGATG-3	IL-6 + GM-CSF	HC3523	SCNV_lo	CD14+_MDSC_GEXhi	17.4187
GTTCACCTCCTCACTA-3	IL-6 + GM-CSF	HC3523	SCNV_lo	CD14+_MDSC_GEXint	10.152
TACCAAATCCCTTGCG-3	IL-6 + GM-CSF	HC3523	SCNV_lo	CD14+_MDSC_GEXhi	12.3129
TTGGTGAGTGTTTGAG-3	IL-6 + GM-CSF	HC3523	SCNV_lo	CD14+_MDSC_GEXint	7.4491
ACCCGCTGTCACAAAT-3	IL-6 + GM-CSF	HC3523	SCNV_lo	CD14+_MDSC_GEXint	9.3232
TGTGGCTCATTGTGTG-3	IL-6 + GM-CSF	HC3523	SCNV_lo	CD14+_MDSC_GEXint	7.85304
GCGCAATGTCTAGCTT-3	IL-6 + GM-CSF	HC3523	SCNV_lo	CD14+_MDSC_GEXint	7.21557
GGACAGCCAGGCCTTG-3	IL-6 + GM-CSF	HC3523	SCNV_lo	CD14+_MDSC_GEXint	7.30659
GTACACCCACTGGCTG-3	IL-6 + GM-CSF	HC3523	SCNV_lo	CD14+_MDSC_GEXint	8.80406
CTTAATGAGTTAGGCT-3	IL-6 + GM-CSF	HC3523	SCNV_lo	CD14+_MDSC_GEXint	9.97546
GCGAGTGAGCTCAATA-3	IL-6 + GM-CSF	HC3523	SCNV_lo	CD14+_MDSC_GEXhi	13.0675
CAGCCAATCAATACGC-3	IL-6 + GM-CSF	HC3523	SCNV_lo	CD14+_MDSC_GEXhi	9.91304
AGGCGGATCCCTCAGT-3	IL-6 + GM-CSF	HC3523	SCNV_lo	CD14+_MDSC_GEXint	6.02552
GGTTTCCTCATGACCG-3	IL-6 + GM-CSF	HC3523	SCNV_lo	CD14+_MDSC_GEXint	8.99526
ACCCTCCCAAAGCTAA-3	IL-6 + GM-CSF	HC3523	SCNV_lo	CD14+_MDSC_GEXint	6.7776
CAAAGCGCAGGTTACC-3	IL-6 + GM-CSF	HC3523	SCNV_lo	CD14+_MDSC_GEXint	8.54677
CTTTGGGAGGGTGAAC-3	IL-6 + GM-CSF	HC3523	SCNV_lo	CD14+_MDSC_GEXint	10.8467
ATTTAGCCAACGTGCT-3	IL-6 + GM-CSF	HC3523	SCNV_lo	CD14+_MDSC_GEXint	8.03675
GACTCACCAATAGTCT-3	IL-6 + GM-CSF	HC3523	SCNV_lo	CD14+_MDSC_GEXint	9.24392
TCTAACCGTAAGTCGC-3	IL-6 + GM-CSF	HC3523	SCNV_lo	CD14+_MDSC_GEXint	11.8852
ACCTTGCTCCTCGATC-3	IL-6 + GM-CSF	HC3523	SCNV_lo	CD14+_MDSC_GEXint	10.4359
CTCAATAAGGATTTGC-3	IL-6 + GM-CSF	HC3523	SCNV_lo	CD14+_MDSC_GEXint	8.92915
AGACTATGTACTAAAC-3	IL-6 + GM-CSF	HC3523	SCNV_lo	CD14+_MDSC_GEXint	6.2671
GGGTTTGTCTAAGGTC-3	IL-6 + GM-CSF	HC3523	SCNV_lo	CD14+_MDSC_GEXint	12.5398
TGCTCTCAGTTATGTG-3	IL-6 + GM-CSF	HC3523	SCNV_lo	CD14+_MDSC_GEXhi	17.2297
CGTTAAATCACGAATC-3	IL-6 + GM-CSF	HC3523	SCNV_lo	CD14+_MDSC_GEXint	7.56104
TTGGCGGGTTTATCTG-3	IL-6 + GM-CSF	HC3523	SCNV_lo	CD14+_MDSC_GEXint	6.3955
GGTGCTGGTAATGACT-3	IL-6 + GM-CSF	HC3523	SCNV_lo	CD14+_MDSC_GEXint	7.20117
GTAAGCTTCTATTGTC-3	IL-6 + GM-CSF	HC3523	SCNV_lo	CD14+_MDSC_GEXhi	11.2395
ACACAATGTGGACCTG-3	IL-6 + GM-CSF	HC3523	SCNV_lo	CD14+_MDSC_GEXint	12.8347
GTAGCCATCTTAGCCC-3	IL-6 + GM-CSF	HC3523	SCNV_lo	CD14+CD16+	8.7207
GGTTCTTGTCGCATAA-3	IL-6 + GM-CSF	HC3523	SCNV_lo	CD14+_MDSC_GEXhi	13.0735
ATCCTTAGTTATCGAG-3	IL-6 + GM-CSF	HC3523	SCNV_lo	CD14+_MDSC_GEXhi	10.4438
ACTTGTCGTTGTGACA-3	IL-6 + GM-CSF	HC3523	SCNV_lo	CD14+_MDSC_GEXhi	13.0313
GTAGGAGGTCGTAAAT-3	IL-6 + GM-CSF	HC3523	SCNV_lo	CD14+_MDSC_GEXint	12.499
TTAGCAGGTGCTTACT-3	IL-6 + GM-CSF	HC3523	SCNV_lo	CD14+_MDSC_GEXlo	3.96455
GGTGTCCAGCGGATAA-3	IL-6 + GM-CSF	HC3523	SCNV_lo	CD14+_MDSC_GEXhi	17.3315
TACTTGTTCTAATTGG-3	IL-6 + GM-CSF	HC3523	SCNV_lo	CD14+_MDSC_GEXint	9.7944
TTCATCCCATCCTAGA-3	IL-6 + GM-CSF	HC3523	SCNV_lo	CD14+_MDSC_GEXhi	11.0348
ACGTCAAGTGTTGCAA-3	IL-6 + GM-CSF	HC3523	SCNV_lo	CD14+_MDSC_GEXhi	11.8186
CTCTAGCTCACAGGAA-3	IL-6 + GM-CSF	HC3523	SCNV_lo	CD14+_MDSC_GEXlo	8.05968
TGTGGAGCAGGCCTTG-3	IL-6 + GM-CSF	HC3523	SCNV_lo	CD14+_MDSC_GEXlo	4.46609
CCTTGTTCATGAGTTT-3	IL-6 + GM-CSF	HC3523	SCNV_lo	CD14+_MDSC_GEXhi	12.1839
AGCAAGGGTTTATGGG-3	IL-6 + GM-CSF	HC3523	SCNV_lo	CD14+_MDSC_GEXint	12.0031
CCTAGTTGTATTTGCC-3	IL-6 + GM-CSF	HC3523	SCNV_lo	CD14+_MDSC_GEXint	13.3687
TTGTGCGAGGATTGCT-3	IL-6 + GM-CSF	HC3523	SCNV_lo	CD14+_MDSC_GEXint	8.59679
GCGGAACCAGCTCATA-3	IL-6 + GM-CSF	HC3523	SCNV_lo	CD14+_MDSC_GEXint	5.59307
CATAAGCTCTATCGCC-3	IL-6 + GM-CSF	HC3523	SCNV_lo	CD14+CD16+	10.894
CGCAATCCATTATGGT-3	IL-6 + GM-CSF	HC3523	SCNV_lo	CD14+_MDSC_GEXlo	8.21512
GCGATATTCTTGGATA-3	IL-6 + GM-CSF	HC3523	SCNV_lo	CD14+_MDSC_GEXlo	6.66416
ATGTCAATCATTCATC-3	IL-6 + GM-CSF	HC3523	SCNV_lo	CD14+_MDSC_GEXlo	7.65001
CTAAGGTTCTGCAAAC-3	IL-6 + GM-CSF	HC3523	SCNV_lo	CD14+_MDSC_GEXhi	11.6734
TGTGGCTCACCCTCAC-3	IL-6 + GM-CSF	HC3523	SCNV_lo	CD14+_MDSC_GEXlo	4.34751
AGGCAATCAGTCTAAT-3	IL-6 + GM-CSF	HC3523	SCNV_lo	CD14+_MDSC_GEXint	9.22341
AATGCAACATCGCTTT-3	IL-6 + GM-CSF	HC3523	SCNV_lo	CD14+_MDSC_GEXint	9.74229
AACTGTTCATTGCGTA-3	IL-6 + GM-CSF	HC3523	SCNV_lo	CD14+_MDSC_GEXint	8.98268
TGGTCAAGTTAATCGG-3	IL-6 + GM-CSF	HC3523	SCNV_lo	CD14+_MDSC_GEXint	16.8736
ACCCTCCCATGAAATG-3	IL-6 + GM-CSF	HC3523	SCNV_lo	CD14+_MDSC_GEXint	10.3114
CGATGTCCACCTCAGG-3	IL-6 + GM-CSF	HC3523	SCNV_lo	CD14+_MDSC_GEXhi	15.4973
CGTTGCAAGGAGCATA-3	IL-6 + GM-CSF	HC3523	SCNV_lo	CD14+_MDSC_GEXlo	9.06685
ATGACTCAGTGAACCT-3	IL-6 + GM-CSF	HC3523	SCNV_lo	CD14+_MDSC_GEXint	11.0174
GCATCCTTCGGCCATA-3	IL-6 + GM-CSF	HC3523	SCNV_lo	CD14+_MDSC_GEXhi	14.3867
GAAGTCAAGGCGTAAA-3	IL-6 + GM-CSF	HC3523	SCNV_lo	CD14+_MDSC_GEXhi	17.017
TGCTCCGTCCCGTTGT-3	IL-6 + GM-CSF	HC3523	SCNV_lo	CD14+_MDSC_GEXint	12.1867
ATACCTGCACCTAATG-3	IL-6 + GM-CSF	HC3523	SCNV_lo	CD14+_MDSC_GEXhi	9.83333
TCCGGTAAGTGGACAA-3	IL-6 + GM-CSF	HC3523	SCNV_lo	CD14+_MDSC_GEXint	7.75985
GAAACTGAGTTAGAGG-3	IL-6 + GM-CSF	HC3523	SCNV_lo	CD14+_MDSC_GEXhi	7.56966
GATTCCTGTTACTTCA-3	IL-6 + GM-CSF	HC3523	SCNV_lo	CD14+_MDSC_GEXint	14.9754
GTTGCCCGTACCGAAC-3	IL-6 + GM-CSF	HC3523	SCNV_lo	CD14+_MDSC_GEXhi	13.833
GTTCGCGCATCACTTC-3	IL-6 + GM-CSF	HC3523	SCNV_lo	CD14+_MDSC_GEXint	13.9278
CTTTGGTGTGCGCGTA-3	IL-6 + GM-CSF	HC3523	SCNV_lo	CD14+_MDSC_GEXint	13.9493
GCACGCTAGTCGCAAT-3	IL-6 + GM-CSF	HC3523	SCNV_lo	CD14+_MDSC_GEXint	10.3536
GCCTTAGAGTCAATTG-3	IL-6 + GM-CSF	HC3523	SCNV_lo	CD14+_MDSC_GEXint	13.7262
ACAACAACAAAGCTAA-3	IL-6 + GM-CSF	HC3523	SCNV_lo	CD14+_MDSC_GEXhi	12.292
TTAGCAGGTTAAGTGT-3	IL-6 + GM-CSF	HC3523	SCNV_lo	CD14+_MDSC_GEXint	8.76523
GGGTTTGTCACGAATC-3	IL-6 + GM-CSF	HC3523	SCNV_lo	CD14+_MDSC_GEXhi	8.9965
GGATTATGTGTCCAGG-3	IL-6 + GM-CSF	HC3523	SCNV_lo	CD14+_MDSC_GEXlo	9.32267
AAGGTATAGCTTCTCA-3	IL-6 + GM-CSF	HC3523	SCNV_lo	CD14+_MDSC_GEXint	14.1864
TGCTAACAGGGTTAGA-3	IL-6 + GM-CSF	HC3523	SCNV_lo	CD14+_MDSC_GEXhi	13.0918
CCCAATTGTACCAGGT-3	IL-6 + GM-CSF	HC3523	SCNV_lo	CD14+_MDSC_GEXhi	12.7467
ACTAATCCAGCCAGTT-3	IL-6 + GM-CSF	HC3523	SCNV_lo	CD14+_MDSC_GEXint	12.7548
CAAGTTATCGCGACAC-3	IL-6 + GM-CSF	HC3523	SCNV_lo	CD14+_MDSC_GEXhi	14.5684
GTCCAAGTCATAATCG-3	IL-6 + GM-CSF	HC3523	SCNV_lo	CD14+_MDSC_GEXhi	10.3607
ATGGCTAGTCGCGCAA-3	IL-6 + GM-CSF	HC3523	SCNV_lo	CD14+_MDSC_GEXint	12.9753
TGCATTAAGCTAAGTC-3	IL-6 + GM-CSF	HC3523	SCNV_lo	CD14+_MDSC_GEXint	15.2926
TTTAACGAGGCGTAAA-3	IL-6 + GM-CSF	HC3523	SCNV_lo	CD14+_MDSC_GEXint	10.6488
CAGCCAATCTGTTCAT-3	IL-6 + GM-CSF	HC3523	SCNV_lo	CD14+_MDSC_GEXint	11.5056
TTGCAGCCAAACATAG-3	IL-6 + GM-CSF	HC3523	SCNV_lo	CD14+CD16+	9.44649
CCCTGGACACTGGCTG-4	IL-6 + GM-CSF	HC3514	SCNV_lo	CD14+_MDSC_GEXhi	10.8974
TCACTGACAGCACGTT-4	IL-6 + GM-CSF	HC3514	SCNV_lo	CD14+_MDSC_GEXint	10.4183
TTAGCAATCCCTGATC-4	IL-6 + GM-CSF	HC3514	SCNV_lo	CD14+_MDSC_GEXhi	13.6134
GATTCAGGTATTACCC-4	IL-6 + GM-CSF	HC3514	SCNV_lo	CD14+_MDSC_GEXhi	12.9185
GGATATTGTAACCAGC-4	IL-6 + GM-CSF	HC3514	SCNV_lo	CD14+_MDSC_GEXint	6.40374
TTGCTTTAGTTAGACC-4	IL-6 + GM-CSF	HC3514	SCNV_lo	CD14+_MDSC_GEXhi	12.3079
GCAGCAACATAAAGCA-4	IL-6 + GM-CSF	HC3514	SCNV_lo	CD14+_MDSC_GEXhi	14.9527
CATCAGCCATAGACCC-4	IL-6 + GM-CSF	HC3514	SCNV_lo	CD14+_MDSC_GEXint	12.2726
GCCAACATCCTCAGCT-4	IL-6 + GM-CSF	HC3514	SCNV_lo	CD14+_MDSC_GEXint	13.75
CTGTACCTCATAACTG-4	IL-6 + GM-CSF	HC3514	SCNV_lo	CD14+_MDSC_GEXint	8.12738
CAAACAACAGGACCAA-4	IL-6 + GM-CSF	HC3514	SCNV_lo	CD14+_MDSC_GEXlo	5.27099
GCAAGTGCAGGACACA-4	IL-6 + GM-CSF	HC3514	SCNV_lo	CD14+_MDSC_GEXint	8.65241
AACCGGCTCGATTTGA-4	IL-6 + GM-CSF	HC3514	SCNV_lo	CD14+_MDSC_GEXint	9.38775
AGCGTGCTCGCTAGAT-4	IL-6 + GM-CSF	HC3514	SCNV_lo	CD14+_MDSC_GEXhi	15.57
TTGTTCCCAATTAAGG-4	IL-6 + GM-CSF	HC3514	SCNV_lo	CD14+_MDSC_GEXint	10.6528
GTATGTGGTTGCAATG-4	IL-6 + GM-CSF	HC3514	SCNV_lo	CD14+_MDSC_GEXint	12.7714
TGGTTAATCACAGACT-4	IL-6 + GM-CSF	HC3514	SCNV_lo	CD14+_MDSC_GEXint	9.12851
GGAACCTGTCGCAATA-4	IL-6 + GM-CSF	HC3514	SCNV_lo	CD14+_MDSC_GEXint	10.3432
GGGCATGAGCCGGTAC-4	IL-6 + GM-CSF	HC3514	SCNV_lo	CD14+_MDSC_GEXint	6.23753
ACCACATAGACAGGTA-4	IL-6 + GM-CSF	HC3514	SCNV_lo	CD14+_MDSC_GEXint	8.61739
CTATAACCATCAGCAC-4	IL-6 + GM-CSF	HC3514	SCNV_lo	CD14+_MDSC_GEXint	13.3863
AGCAATACAACAGGAT-4	IL-6 + GM-CSF	HC3514	SCNV_lo	CD14+_MDSC_GEXint	9.37725
TTTGGTGCATTAAACC-4	IL-6 + GM-CSF	HC3514	SCNV_lo	CD14+_MDSC_GEXlo	7.42112
GCGATTTAGTTGCGTG-4	IL-6 + GM-CSF	HC3514	SCNV_lo	CD14+_MDSC_GEXint	12.3463
TGGATTGGTGAGCAAG-4	IL-6 + GM-CSF	HC3514	SCNV_lo	CD14+_MDSC_GEXint	6.01596
TGTGTGAGTTACGCGG-4	IL-6 + GM-CSF	HC3514	SCNV_lo	CD14+_MDSC_GEXhi	11.1732
TTGGCTTGTTTACGTC-4	IL-6 + GM-CSF	HC3514	SCNV_lo	CD14+_MDSC_GEXhi	14.2726
TCATGTTTCTTTGAGA-4	IL-6 + GM-CSF	HC3514	SCNV_lo	CD14+_MDSC_GEXint	12.2786
TTCAGGTAGTTAGACC-4	IL-6 + GM-CSF	HC3514	SCNV_lo	CD14+_MDSC_GEXhi	14.8332
TATTACCTCCGCAACA-4	IL-6 + GM-CSF	HC3514	SCNV_lo	CD14+_MDSC_GEXint	10.7844
GTCTAACAGGAACCGG-4	IL-6 + GM-CSF	HC3514	SCNV_lo	CD14+_MDSC_GEXint	9.87241
TGGTCCTTCGCAATCG-4	IL-6 + GM-CSF	HC3514	SCNV_lo	CD14+_MDSC_GEXlo	10.6366
AACCTCCTCTCACTCA-4	IL-6 + GM-CSF	HC3514	SCNV_lo	CD14+_MDSC_GEXhi	16.6094
AACGACAAGTAACAGG-4	IL-6 + GM-CSF	HC3514	SCNV_lo	CD14+_MDSC_GEXhi	15.6117
CAGCTCAAGGGTGGAT-4	IL-6 + GM-CSF	HC3514	SCNV_lo	CD14+_MDSC_GEXint	11.2495
GAGCATGCAGAGGCTA-4	IL-6 + GM-CSF	HC3514	SCNV_lo	CD14+_MDSC_GEXhi	13.5603
ATTGGCTAGCGGTTAT-4	IL-6 + GM-CSF	HC3514	SCNV_lo	CD14+_MDSC_GEXint	7.60512
GAAAGCCAGGCATGAA-4	IL-6 + GM-CSF	HC3514	SCNV_lo	CD14+_MDSC_GEXlo	7.03364
ACGAAGTCACATTAAC-4	IL-6 + GM-CSF	HC3514	SCNV_lo	CD14+_MDSC_GEXint	9.76416
GTGAGGAGTCGCAATA-4	IL-6 + GM-CSF	HC3514	SCNV_lo	CD14+_MDSC_GEXhi	18.0763
GAGTATCTCGGGACTC-4	IL-6 + GM-CSF	HC3514	SCNV_lo	CD14+_MDSC_GEXhi	10.4612
GCAGCAACATCGTTCT-4	IL-6 + GM-CSF	HC3514	SCNV_lo	CD14+_MDSC_GEXlo	5.86923
CATCAGCCAGGCTTGT-4	IL-6 + GM-CSF	HC3514	SCNV_lo	CD14+_MDSC_GEXlo	11.2898
ATCGGCCAGCAAGGTA-4	IL-6 + GM-CSF	HC3514	SCNV_lo	CD14+_MDSC_GEXint	9.96656
AAGCGAATCTGCAACG-4	IL-6 + GM-CSF	HC3514	SCNV_lo	CD14+_MDSC_GEXint	8.95361
GATTGGTTCAGCACGC-4	IL-6 + GM-CSF	HC3514	SCNV_lo	CD14+_MDSC_GEXint	8.09975
ATTTAGCCAGGTCCTG-4	IL-6 + GM-CSF	HC3514	SCNV_lo	CD14+_MDSC_GEXlo	6.22386
GGAAACTCATAATCGT-4	IL-6 + GM-CSF	HC3514	SCNV_lo	CD14+_MDSC_GEXint	11.4351
TGGCCTGCATTAAGTC-4	IL-6 + GM-CSF	HC3514	SCNV_lo	CD14+_MDSC_GEXhi	15.5583
CCCAGTTTCATCCTGC-4	IL-6 + GM-CSF	HC3514	SCNV_lo	CD14+_MDSC_GEXhi	12.1999
GCCAGGAAGCCTGAGC-4	IL-6 + GM-CSF	HC3514	SCNV_lo	CD14+_MDSC_GEXint	9.01486
GTTTGCTGTAATGACT-4	IL-6 + GM-CSF	HC3514	SCNV_lo	CD14+_MDSC_GEXhi	12.8455
TGGCCTGCAAGGGTTG-4	IL-6 + GM-CSF	HC3514	SCNV_lo	CD14+_MDSC_GEXint	7.33756
CGTGCTTTCGTTAGTA-4	IL-6 + GM-CSF	HC3514	SCNV_lo	CD14+_MDSC_GEXint	12.2009
TGTATCGCACGAATCC-4	IL-6 + GM-CSF	HC3514	SCNV_lo	CD14+_MDSC_GEXhi	15.0575
AGCTACTAGGCATGTT-4	IL-6 + GM-CSF	HC3514	SCNV_lo	CD14+_MDSC_GEXint	12.1012
TCTAGCGAGTCACTCC-4	IL-6 + GM-CSF	HC3514	SCNV_lo	CD14+_MDSC_GEXint	11.5894
AAGGCCCTCGCTAGCA-4	IL-6 + GM-CSF	HC3514	SCNV_lo	CD14+_MDSC_GEXint	13.1071
CTTCAATTCTTGTCCA-4	IL-6 + GM-CSF	HC3514	SCNV_lo	CD14+_MDSC_GEXhi	14.5271
GGTGTCCAGGCCATCA-4	IL-6 + GM-CSF	HC3514	SCNV_lo	CD14+_MDSC_GEXhi	14.9519
TACAGCTAGGCACAGG-4	IL-6 + GM-CSF	HC3514	SCNV_lo	CD14+_MDSC_GEXint	8.78065
ACGTCCAAGGCTAATC-4	IL-6 + GM-CSF	HC3514	SCNV_lo	CD14+_MDSC_GEXint	9.42765
ACTAACTCATGTTGGC-4	IL-6 + GM-CSF	HC3514	SCNV_lo	CD14+_MDSC_GEXint	8.61487
TGTTACTTCCATAAGC-4	IL-6 + GM-CSF	HC3514	SCNV_lo	CD14+_MDSC_GEXint	9.45478
ACCAAACTCGTTCACC-4	IL-6 + GM-CSF	HC3514	SCNV_lo	CD14+CD16+	8.39276
TACGGATTCCTAACGG-4	IL-6 + GM-CSF	HC3514	SCNV_lo	CD14+_MDSC_GEXint	13.6322
CACAGGCTCACTTTAC-4	IL-6 + GM-CSF	HC3514	SCNV_lo	CD14+_MDSC_GEXint	12.0758
CGCTAACCAAGTGTCC-4	IL-6 + GM-CSF	HC3514	SCNV_lo	CD14+_MDSC_GEXint	9.43136
ATCGCTTGTCATGCCC-4	IL-6 + GM-CSF	HC3514	SCNV_lo	CD14+_MDSC_GEXint	11.9901
TACCGCAAGTAACAGG-4	IL-6 + GM-CSF	HC3514	SCNV_lo	CD14+_MDSC_GEXhi	15.3772
TCCTAGTGTGTGAGAG-4	IL-6 + GM-CSF	HC3514	SCNV_lo	CD14+_MDSC_GEXint	8.48044
GCTGACATCTAGCTTT-4	IL-6 + GM-CSF	HC3514	SCNV_lo	CD14+_MDSC_GEXint	7.12589
GGTAATTGTGGTTATG-4	IL-6 + GM-CSF	HC3514	SCNV_lo	CD14+_MDSC_GEXint	7.8955
TTAAGTGTCCCGAACA-4	IL-6 + GM-CSF	HC3514	SCNV_lo	CD14+_MDSC_GEXint	7.92756
GAGATAAGTCTAACAG-4	IL-6 + GM-CSF	HC3514	SCNV_lo	CD14+_MDSC_GEXint	10.2367
CCGACAGGTTCTTTAG-4	IL-6 + GM-CSF	HC3514	SCNV_lo	CD14+_MDSC_GEXint	11.4868
TAGGTTATCATCCACC-4	IL-6 + GM-CSF	HC3514	SCNV_lo	CD14+_MDSC_GEXlo	4.07054
CATCATGCAGTACCGT-4	IL-6 + GM-CSF	HC3514	SCNV_lo	CD14+_MDSC_GEXint	14.8044
CAATGTCAGGCTAAGA-4	IL-6 + GM-CSF	HC3514	SCNV_lo	CD14+_MDSC_GEXhi	14.1593
AGACACGCACCTAATG-4	IL-6 + GM-CSF	HC3514	SCNV_lo	CD14+_MDSC_GEXhi	12.8033
TGTGCACCATTATGAC-4	IL-6 + GM-CSF	HC3514	SCNV_lo	CD14+_MDSC_GEXint	10.5218
CTTAGGAGTTCATTTG-4	IL-6 + GM-CSF	HC3514	SCNV_lo	CD14+_MDSC_GEXint	8.11749
TCCAGGATCAATGTCA-4	IL-6 + GM-CSF	HC3514	SCNV_lo	CD14+_MDSC_GEXint	13.8567
CCCTCAGTCAAACCTA-4	IL-6 + GM-CSF	HC3514	SCNV_lo	CD14+_MDSC_GEXlo	8.51076
CGTAGTTAGCATTTCT-4	IL-6 + GM-CSF	HC3514	SCNV_lo	CD14+_MDSC_GEXint	13.0993
GCACGAACAATGAAGC-4	IL-6 + GM-CSF	HC3514	SCNV_lo	CD14+_MDSC_GEXint	11.5287
GTGCTGATCGGTAACT-4	IL-6 + GM-CSF	HC3514	SCNV_lo	CD14+_MDSC_GEXhi	13.4287
CGGCTAATCACAGCGC-4	IL-6 + GM-CSF	HC3514	SCNV_lo	CD14+_MDSC_GEXint	9.78352
TAGGCTTAGAGAGCCG-4	IL-6 + GM-CSF	HC3514	SCNV_lo	CD14+_MDSC_GEXint	6.79891
TGATCACAGCTTTGTT-4	IL-6 + GM-CSF	HC3514	SCNV_lo	CD14+_MDSC_GEXint	11.1684
ACCAAGCGTGCTTAGA-4	IL-6 + GM-CSF	HC3514	SCNV_lo	CD14+_MDSC_GEXint	11.3618
GTCTAACAGACAGGCG-4	IL-6 + GM-CSF	HC3514	SCNV_lo	CD14+_MDSC_GEXint	7.88479
GCTGTACCAGGCTAAG-4	IL-6 + GM-CSF	HC3514	SCNV_lo	CD14+_MDSC_GEXhi	14.1236
CTTTAGTTCTTTGACT-4	IL-6 + GM-CSF	HC3514	SCNV_lo	CD14+_MDSC_GEXint	7.10043
CGTGCACAGTTTGAGC-4	IL-6 + GM-CSF	HC3514	SCNV_lo	CD14+_MDSC_GEXint	12.541
ATACCTGCAGCACCAT-4	IL-6 + GM-CSF	HC3514	SCNV_lo	CD14+_MDSC_GEXint	10.103
CCCGTTGTCCTTAGTT-4	IL-6 + GM-CSF	HC3514	SCNV_lo	CD14+_MDSC_GEXint	7.70859
AGGTACGCATGGCCCA-4	IL-6 + GM-CSF	HC3514	SCNV_lo	CD14+_MDSC_GEXint	11.9501
TGACTCCTCTCAATAG-4	IL-6 + GM-CSF	HC3514	SCNV_lo	CD14+_MDSC_GEXint	12.4502
CCCGTTGTCCTACCTA-4	IL-6 + GM-CSF	HC3514	SCNV_lo	CD14+_MDSC_GEXint	8.62576
ACTAACCAGCGATAGA-4	IL-6 + GM-CSF	HC3514	SCNV_lo	CD14+_MDSC_GEXhi	12.8431
CAAGACAAGTCTTGAA-4	IL-6 + GM-CSF	HC3514	SCNV_lo	CD14+_MDSC_GEXint	10.2416
ACTCCTCAGGGATGCG-4	IL-6 + GM-CSF	HC3514	SCNV_lo	CD14+_MDSC_GEXhi	11.7662
TTGTTTGGTATTCGCT-4	IL-6 + GM-CSF	HC3514	SCNV_lo	CD14+_MDSC_GEXhi	14.1641
ACCTTCCAGACTATTG-4	IL-6 + GM-CSF	HC3514	SCNV_lo	CD14+_MDSC_GEXint	8.61944
GGATACTTCAAACTCA-4	IL-6 + GM-CSF	HC3514	SCNV_lo	CD14+_MDSC_GEXhi	13.4273
TGAGCACGTATTGAGT-4	IL-6 + GM-CSF	HC3514	SCNV_lo	CD14+_MDSC_GEXhi	8.40942
CTTATGTTCCGTTATT-4	IL-6 + GM-CSF	HC3514	SCNV_lo	CD14+_MDSC_GEXhi	19.4838
GGTTGACGTCACCAAA-4	IL-6 + GM-CSF	HC3514	SCNV_lo	CD14+_MDSC_GEXint	11.9443
GCTTAGTAGGTAAGCA-4	IL-6 + GM-CSF	HC3514	SCNV_lo	CD14+_MDSC_GEXint	11.6243
AAGCCTCCAGTATGTT-4	IL-6 + GM-CSF	HC3514	SCNV_lo	CD14+_MDSC_GEXhi	12.3501
ATCCACCTCCTAAGTA-4	IL-6 + GM-CSF	HC3514	SCNV_lo	CD14+_MDSC_GEXhi	12.168
GTACTTAAGGAACCAA-4	IL-6 + GM-CSF	HC3514	SCNV_lo	CD14+_MDSC_GEXint	9.65316
AATATCCCAAGTGAAC-4	IL-6 + GM-CSF	HC3514	SCNV_lo	CD14+_MDSC_GEXhi	14.0196
TCAGGTCCAGGCCATT-4	IL-6 + GM-CSF	HC3514	SCNV_lo	CD14+_MDSC_GEXint	9.35043
TCTTGTCCAGCTAATT-4	IL-6 + GM-CSF	HC3514	SCNV_lo	CD14+_MDSC_GEXint	12.9697
CTTACTAGTCCTCCAA-4	IL-6 + GM-CSF	HC3514	SCNV_lo	CD14+_MDSC_GEXint	9.41476
GTAAAGCCATCCAGGT-4	IL-6 + GM-CSF	HC3514	SCNV_lo	CD14+_MDSC_GEXint	10.6054
ACAGGTAAGTTGTCCC-4	IL-6 + GM-CSF	HC3514	SCNV_lo	CD14+_MDSC_GEXint	10.9012
GGACCTCAGCACTAAC-4	IL-6 + GM-CSF	HC3514	SCNV_lo	CD14+CD16+	11.1405
ACACTAATCACGCATG-4	IL-6 + GM-CSF	HC3514	SCNV_lo	CD14+_MDSC_GEXint	13.6116
CCTGAATAGGTGAAGC-4	IL-6 + GM-CSF	HC3514	SCNV_lo	CD14+_MDSC_GEXint	10.4866
TGGCCTGCATTAAAGG-4	IL-6 + GM-CSF	HC3514	SCNV_lo	CD14+_MDSC_GEXint	7.58999
ACCTGGTCAGGCATGA-4	IL-6 + GM-CSF	HC3514	SCNV_lo	CD14+_MDSC_GEXhi	9.52638
TAGCATATCATGGTGT-4	IL-6 + GM-CSF	HC3514	SCNV_lo	CD14+_MDSC_GEXlo	8.05652
TGTTAGCAGTGAGCGG-4	IL-6 + GM-CSF	HC3514	SCNV_lo	CD14+_MDSC_GEXint	9.70459
AGCCGCTAGCACTAAC-4	IL-6 + GM-CSF	HC3514	SCNV_lo	CD14+_MDSC_GEXint	11.0174
TATCCGGAGGGTGAGT-4	IL-6 + GM-CSF	HC3514	SCNV_lo	CD14+_MDSC_GEXint	5.40175
GACGCCTAGCGATACT-4	IL-6 + GM-CSF	HC3514	SCNV_lo	CD14+_MDSC_GEXint	9.69088
GAGTGAGGTACTTAGG-4	IL-6 + GM-CSF	HC3514	SCNV_lo	CD14+_MDSC_GEXhi	14.8097
CGTAACTAGTTGTCAA-4	IL-6 + GM-CSF	HC3514	SCNV_lo	CD14+_MDSC_GEXhi	20.1897
ACAGGCTGTATTCGTC-4	IL-6 + GM-CSF	HC3514	SCNV_lo	CD14+_MDSC_GEXint	13.1186
AGGATTGAGGTACCGC-4	IL-6 + GM-CSF	HC3514	SCNV_lo	CD14+_MDSC_GEXint	14.1571
ACCACACCACACAATT-4	IL-6 + GM-CSF	HC3514	SCNV_lo	CD14+_MDSC_GEXhi	17.7641
GTTTGTTTCCTTAGGG-4	IL-6 + GM-CSF	HC3514	SCNV_lo	CD14+_MDSC_GEXhi	14.8113
ATCCTGACATAGTCAT-4	IL-6 + GM-CSF	HC3514	SCNV_lo	CD14+_MDSC_GEXhi	14.5439
ATCAGGTTCAGAAACG-4	IL-6 + GM-CSF	HC3514	SCNV_lo	CD14+_MDSC_GEXint	9.50115
CGCTAACCATCATGGC-4	IL-6 + GM-CSF	HC3514	SCNV_lo	CD14+_MDSC_GEXhi	12.4381
TAGCGGCTCGGGATTT-4	IL-6 + GM-CSF	HC3514	SCNV_lo	CD14+_MDSC_GEXint	11.5286
TAAGGCTTCTAATCAG-4	IL-6 + GM-CSF	HC3514	SCNV_lo	CD14+_MDSC_GEXint	12.1514
CAGCCAATCTACTAAG-4	IL-6 + GM-CSF	HC3514	SCNV_lo	CD14+_MDSC_GEXint	12.1981
ACACTAATCGGTTACG-4	IL-6 + GM-CSF	HC3514	SCNV_lo	CD14+_MDSC_GEXint	8.91776
TCGGTAAGTATTCGTC-4	IL-6 + GM-CSF	HC3514	SCNV_lo	CD14+_MDSC_GEXhi	14.8812
AGCGGACCAAAGGTAC-4	IL-6 + GM-CSF	HC3514	SCNV_lo	CD14+_MDSC_GEXint	3.95828
TTCCTTGAGGTGAGAC-4	IL-6 + GM-CSF	HC3514	SCNV_lo	CD14+_MDSC_GEXhi	18.1569
ATCAGGTTCTGTAAGC-4	IL-6 + GM-CSF	HC3514	SCNV_lo	CD14+_MDSC_GEXint	11.3534
CTTGCGCGTATTGGAT-4	IL-6 + GM-CSF	HC3514	SCNV_lo	CD14+_MDSC_GEXint	9.22955
GTGGCTTCACAAGCCT-4	IL-6 + GM-CSF	HC3514	SCNV_lo	CD14+_MDSC_GEXint	11.1031
CGTATTGCAGGTTAAA-4	IL-6 + GM-CSF	HC3514	SCNV_lo	CD14+_MDSC_GEXint	8.8036
TTGCAACAGGCTGTGC-4	IL-6 + GM-CSF	HC3514	SCNV_lo	CD14+_MDSC_GEXint	9.82266
AAAGGAGCACCCACCT-4	IL-6 + GM-CSF	HC3514	SCNV_lo	CD14+_MDSC_GEXint	10.3992
TACCTGCTCGCGACAC-4	IL-6 + GM-CSF	HC3514	SCNV_lo	CD14+_MDSC_GEXint	11.7352
AACATCATCAAGCTTA-4	IL-6 + GM-CSF	HC3514	SCNV_lo	CD14+_MDSC_GEXhi	18.4346
GCGCTAGGTACGATTG-4	IL-6 + GM-CSF	HC3514	SCNV_lo	CD14+_MDSC_GEXint	8.08373
TGCTCCGTCATTCATC-4	IL-6 + GM-CSF	HC3514	SCNV_lo	CD14+_MDSC_GEXint	10.9186
GGGTGTTGTTGGCGTG-4	IL-6 + GM-CSF	HC3514	SCNV_lo	CD14+_MDSC_GEXhi	15.7907
GGTCAGGAGGTTTACA-4	IL-6 + GM-CSF	HC3514	SCNV_lo	CD14+_MDSC_GEXlo	5.82551
CTAGTTGCAGCAAATA-4	IL-6 + GM-CSF	HC3514	SCNV_lo	CD14+_MDSC_GEXhi	14.2492
CGATGTCCATAGCTTG-4	IL-6 + GM-CSF	HC3514	SCNV_lo	CD14+_MDSC_GEXint	15.0607
TCACCGGCAAAGCTCC-4	IL-6 + GM-CSF	HC3514	SCNV_lo	CD14+_MDSC_GEXint	12.0722
TTACCGTGTACGGGTT-4	IL-6 + GM-CSF	HC3514	SCNV_lo	CD14+_MDSC_GEXint	9.05273
CAGGACCTCTCCTCAA-4	IL-6 + GM-CSF	HC3514	SCNV_lo	CD14+_MDSC_GEXint	11.6224
GGATTCAGTTGGTTCT-4	IL-6 + GM-CSF	HC3514	SCNV_lo	CD14+_MDSC_GEXint	13.5342
TTGGATTCACACAATT-4	IL-6 + GM-CSF	HC3514	SCNV_lo	CD14+_MDSC_GEXint	8.43068
TCCTCTAAGGACCAGG-4	IL-6 + GM-CSF	HC3514	SCNV_lo	CD14+_MDSC_GEXint	14.02
TCAATCGCACTGACTA-4	IL-6 + GM-CSF	HC3514	SCNV_lo	CD14+_MDSC_GEXhi	16.3649
ACCTGGTCAAACGCGA-4	IL-6 + GM-CSF	HC3514	SCNV_lo	CD14+_MDSC_GEXint	11.8023
GCCTGCTGTACTTCAC-4	IL-6 + GM-CSF	HC3514	SCNV_lo	CD14+_MDSC_GEXint	12.4898
ACGCCTTTCATGGTGT-4	IL-6 + GM-CSF	HC3514	SCNV_lo	CD14+_MDSC_GEXint	11.7215
TAAGGCTTCTAAGTCA-4	IL-6 + GM-CSF	HC3514	SCNV_lo	CD14+_MDSC_GEXint	10.7637
TCTTGTCCACTCGCTC-4	IL-6 + GM-CSF	HC3514	SCNV_lo	CD14+_MDSC_GEXint	13.0838
ATTATGGTCTGCAACG-4	IL-6 + GM-CSF	HC3514	SCNV_lo	CD14+_MDSC_GEXhi	14.6617
GTGTCCAAGTCTGGGC-4	IL-6 + GM-CSF	HC3514	SCNV_lo	CD14+_MDSC_GEXint	10.9906
AATGTCATCTTACTCG-4	IL-6 + GM-CSF	HC3514	SCNV_lo	CD14+_MDSC_GEXhi	15.7022
CATAAGCTCATTTGCT-4	IL-6 + GM-CSF	HC3514	SCNV_lo	CD14+_MDSC_GEXint	10.118
GTGGATGCAGCATTAT-4	IL-6 + GM-CSF	HC3514	SCNV_lo	CD14+_MDSC_GEXint	11.9787
GTGCACGGTTAGTGAT-4	IL-6 + GM-CSF	HC3514	SCNV_lo	CD14+_MDSC_GEXint	9.45957
CCTTAGTGTCACCAAA-4	IL-6 + GM-CSF	HC3514	SCNV_lo	CD14+_MDSC_GEXint	11.9915
ATACCTGCAAACCTAT-4	IL-6 + GM-CSF	HC3514	SCNV_lo	CD14+_MDSC_GEXint	10.4558
CACCTGTTCTTGGACG-4	IL-6 + GM-CSF	HC3514	SCNV_lo	CD14+_MDSC_GEXint	11.0888
GGCGCTAGTGCCTCAC-4	IL-6 + GM-CSF	HC3514	SCNV_lo	CD14+_MDSC_GEXint	12.1527
TGGTCATAGACTTATG-4	IL-6 + GM-CSF	HC3514	SCNV_lo	CD14+_MDSC_GEXint	10.5724
GCTATAGGTTACGCGG-4	IL-6 + GM-CSF	HC3514	SCNV_lo	CD14+_MDSC_GEXint	8.85323
GCCCAAATCTATTGTC-4	IL-6 + GM-CSF	HC3514	SCNV_lo	CD14+_MDSC_GEXhi	11.4338
TATTACCTCAAGCGCC-4	IL-6 + GM-CSF	HC3514	SCNV_lo	CD14+_MDSC_GEXint	7.15384
TACGTACAGGATTTGC-4	IL-6 + GM-CSF	HC3514	SCNV_lo	CD14+_MDSC_GEXlo	7.23259
CCATTGTGTACCAGGT-4	IL-6 + GM-CSF	HC3514	SCNV_lo	CD14+_MDSC_GEXint	6.15004
TTTGCATTCAGTGAAG-4	IL-6 + GM-CSF	HC3514	SCNV_lo	CD14+_MDSC_GEXint	11.9148
GGCCGTTAGGACTTAC-4	IL-6 + GM-CSF	HC3514	SCNV_lo	CD14+_MDSC_GEXhi	12.3974
TTATTGCTCATGAAGG-4	IL-6 + GM-CSF	HC3514	SCNV_lo	CD14+_MDSC_GEXint	14.185
GAGGGAGCATCTAGCA-4	IL-6 + GM-CSF	HC3514	SCNV_lo	CD14+_MDSC_GEXhi	10.4714
CCAGACTCATCAGCAC-4	IL-6 + GM-CSF	HC3514	SCNV_lo	CD14+_MDSC_GEXint	9.94261
CGAGTCGGTTGTTGCT-4	IL-6 + GM-CSF	HC3514	SCNV_lo	CD14+_MDSC_GEXint	11.3617
CTTACTAGTTGTGACA-4	IL-6 + GM-CSF	HC3514	SCNV_lo	CD14+_MDSC_GEXhi	14.902
GGTCATTAGGACAATG-4	IL-6 + GM-CSF	HC3514	SCNV_lo	CD14+_MDSC_GEXint	11.4054
GTGCACGGTTTAACCC-4	IL-6 + GM-CSF	HC3514	SCNV_lo	CD14+_MDSC_GEXint	10.1383
ATCTATGAGCTAATTG-4	IL-6 + GM-CSF	HC3514	SCNV_lo	CD14+_MDSC_GEXint	7.5631
TTAGCCTGTTTACGTC-4	IL-6 + GM-CSF	HC3514	SCNV_lo	CD14+_MDSC_GEXint	5.78708
CAAGACAAGATTCCTT-4	IL-6 + GM-CSF	HC3514	SCNV_lo	CD14+_MDSC_GEXhi	14.4949
CCTAAGGTCGCTTGCT-4	IL-6 + GM-CSF	HC3514	SCNV_lo	CD14+_MDSC_GEXint	11.3705
TCATACTTCTAAGTGC-4	IL-6 + GM-CSF	HC3514	SCNV_lo	CD14+_MDSC_GEXint	11.2654
TGGTCCTTCCGGCTAA-4	IL-6 + GM-CSF	HC3514	SCNV_lo	CD14+_MDSC_GEXint	12.9764
CCTGAGTCAATAAGCA-4	IL-6 + GM-CSF	HC3514	SCNV_lo	CD14+_MDSC_GEXhi	13.5326
CGGTTATAGTTGCGTG-4	IL-6 + GM-CSF	HC3514	SCNV_lo	CD14+_MDSC_GEXint	8.83831
CCTTGTTCATTGTCAG-4	IL-6 + GM-CSF	HC3514	SCNV_lo	CD14+_MDSC_GEXint	13.0773
TTGGATTCAACTAACT-4	IL-6 + GM-CSF	HC3514	SCNV_lo	CD14+_MDSC_GEXint	10.9196
AGGTACGCATTCAGCA-4	IL-6 + GM-CSF	HC3514	SCNV_lo	CD14+_MDSC_GEXint	10.3803
GCCTCCATCATTACAG-4	IL-6 + GM-CSF	HC3514	SCNV_lo	CD14+_MDSC_GEXlo	4.31442
CCCGTTGTCCTAATGA-4	IL-6 + GM-CSF	HC3514	SCNV_lo	CD14+_MDSC_GEXint	8.09814
GTTTACCGTTTCCGGC-4	IL-6 + GM-CSF	HC3514	SCNV_lo	CD14+_MDSC_GEXint	7.08631
ACCGGCTAGGTTTACA-4	IL-6 + GM-CSF	HC3514	SCNV_lo	CD14+_MDSC_GEXint	8.56885
CACTAAGGTTTAGCTC-4	IL-6 + GM-CSF	HC3514	SCNV_lo	CD14+_MDSC_GEXint	11.177
TCTCCTCGTAGGTTGC-4	IL-6 + GM-CSF	HC3514	SCNV_lo	CD14+_MDSC_GEXint	11.8193
AACATAGCAGGAAGCC-4	IL-6 + GM-CSF	HC3514	SCNV_lo	CD14+_MDSC_GEXint	14.0384
TATGTGATCATGCATA-4	IL-6 + GM-CSF	HC3514	SCNV_lo	CD14+_MDSC_GEXint	9.16518
CTAATCTTCCTTGAGG-4	IL-6 + GM-CSF	HC3514	SCNV_lo	CD14+_MDSC_GEXhi	11.4851
TAATGGACATCAGTAT-4	IL-6 + GM-CSF	HC3514	SCNV_lo	CD14+_MDSC_GEXint	11.2282
GTACTAATCGCTAGAT-4	IL-6 + GM-CSF	HC3514	SCNV_lo	CD14+_MDSC_GEXint	8.48344
AAAGCCGCAGGCTTCG-4	IL-6 + GM-CSF	HC3514	SCNV_lo	CD14+_MDSC_GEXint	8.81152
CCTAAGTAGACAAGTG-4	IL-6 + GM-CSF	HC3514	SCNV_lo	CD14+_MDSC_GEXint	8.4705
TACTGGCCACTAAGTT-4	IL-6 + GM-CSF	HC3514	SCNV_lo	CD14+_MDSC_GEXint	10.5157
GGTAGGAGTTGACTTC-4	IL-6 + GM-CSF	HC3514	SCNV_lo	CD14+_MDSC_GEXhi	12.6557
TGGCCTTTCCCGAAGC-4	IL-6 + GM-CSF	HC3514	SCNV_lo	CD14+_MDSC_GEXint	6.14243
TAGGTTGGTTTCCACG-4	IL-6 + GM-CSF	HC3514	SCNV_lo	CD14+_MDSC_GEXint	8.88404
GTTGCATAGCCTCTGT-4	IL-6 + GM-CSF	HC3514	SCNV_lo	CD14+_MDSC_GEXint	14.2632
GAGTCAAAGGATGATG-4	IL-6 + GM-CSF	HC3514	SCNV_lo	CD14+_MDSC_GEXint	7.47568
GCCTTAGAGCAGGCCT-4	IL-6 + GM-CSF	HC3514	SCNV_lo	CD14+_MDSC_GEXhi	12.7389
CCTCCTCTCCCGAAGC-4	IL-6 + GM-CSF	HC3514	SCNV_lo	CD14+_MDSC_GEXint	10.2595
ACTCGCGCAGCTAATT-4	IL-6 + GM-CSF	HC3514	SCNV_lo	CD14+_MDSC_GEXhi	14.564
TAGGCTTAGGCGCTAC-4	IL-6 + GM-CSF	HC3514	SCNV_lo	CD14+_MDSC_GEXhi	14.6681
AGCTTGGTCCCAGTAG-4	IL-6 + GM-CSF	HC3514	SCNV_lo	CD14+_MDSC_GEXhi	8.00328
TCACGGATCCCGCATT-4	IL-6 + GM-CSF	HC3514	SCNV_lo	CD14+_MDSC_GEXint	9.86357
TAAGCCTAGCCATCAG-4	IL-6 + GM-CSF	HC3514	SCNV_lo	CD14+_MDSC_GEXint	12.052
TATTTGGAGTCATTAG-4	IL-6 + GM-CSF	HC3514	SCNV_lo	CD14+_MDSC_GEXint	7.81952
TTTACGAAGTAACGGA-4	IL-6 + GM-CSF	HC3514	SCNV_lo	CD14+_MDSC_GEXint	6.12464
TGATCACAGCCTTAAA-4	IL-6 + GM-CSF	HC3514	SCNV_lo	CD14+_MDSC_GEXint	8.19497
CTAAATGTCCGGTATG-4	IL-6 + GM-CSF	HC3514	SCNV_lo	CD14+_MDSC_GEXint	10.12
TCAGGTTAGTTCCTCA-4	IL-6 + GM-CSF	HC3514	SCNV_lo	CD14+_MDSC_GEXhi	12.4943
AACTAGCTCTACTAAG-4	IL-6 + GM-CSF	HC3514	SCNV_lo	CD14+_MDSC_GEXhi	10.6528
CTGGTAAGTATTTGCC-4	IL-6 + GM-CSF	HC3514	SCNV_lo	CD14+_MDSC_GEXint	13.4113
CTATGGCCACAGACTC-4	IL-6 + GM-CSF	HC3514	SCNV_lo	CD14+_MDSC_GEXint	10.944
CAATGCCCAGTAGGTG-4	IL-6 + GM-CSF	HC3514	SCNV_lo	CD14+_MDSC_GEXlo	8.22669
ACCCTGTTCCAATAGC-4	IL-6 + GM-CSF	HC3514	SCNV_lo	CD14+_MDSC_GEXint	8.66182
TCTTGACGTCGTAAAT-4	IL-6 + GM-CSF	HC3514	SCNV_lo	CD14+_MDSC_GEXint	12.0161
CTAATGTCACGTGCTG-4	IL-6 + GM-CSF	HC3514	SCNV_lo	CD14+_MDSC_GEXint	12.0994
AGGTATTGTCATTAGG-4	IL-6 + GM-CSF	HC3514	SCNV_lo	CD14+CD16+	5.13605
AAGGTCAAGGACAATG-4	IL-6 + GM-CSF	HC3514	SCNV_lo	CD14+_MDSC_GEXint	14.1877
TTGGAGGCATTATGAC-4	IL-6 + GM-CSF	HC3514	SCNV_lo	CD14+_MDSC_GEXhi	13.0129
TCAGGTCCATTAGGTT-4	IL-6 + GM-CSF	HC3514	SCNV_lo	CD14+_MDSC_GEXlo	10.3109
CTGGTTTGTTGCGTAA-4	IL-6 + GM-CSF	HC3514	SCNV_lo	CD14+_MDSC_GEXint	10.7688
AGCGCCTAGTGAACAG-4	IL-6 + GM-CSF	HC3514	SCNV_lo	CD14+_MDSC_GEXint	7.4484
TATAGCCAGTAACGAG-4	IL-6 + GM-CSF	HC3514	SCNV_lo	CD14+_MDSC_GEXint	11.6356
CAGCAAGCATGCTATG-4	IL-6 + GM-CSF	HC3514	SCNV_lo	CD14+_MDSC_GEXint	8.94134
GGTGAGTAGATAACCC-4	IL-6 + GM-CSF	HC3514	SCNV_lo	CD14+_MDSC_GEXint	7.60169
CTCATGACAGCCTGCA-4	IL-6 + GM-CSF	HC3514	SCNV_lo	CD14+_MDSC_GEXint	11.6368
ACCTAAATCGTTACAA-4	IL-6 + GM-CSF	HC3514	SCNV_lo	CD14+_MDSC_GEXint	8.23892
GTTACTCGTGAGAAAC-4	IL-6 + GM-CSF	HC3514	SCNV_lo	CD14+_MDSC_GEXint	10.5777
GGCTTCAAGTTCCTCA-4	IL-6 + GM-CSF	HC3514	SCNV_lo	CD14+_MDSC_GEXhi	11.7669
TCAGCAAGTTGGTTGA-4	IL-6 + GM-CSF	HC3514	SCNV_lo	CD14+_MDSC_GEXint	8.04515
CAACCCTTCACGCATG-7	IL-6 + GM-CSF	HC3531	SCNV_lo	CD14+_MDSC_GEXhi	17.4966
ACAAACTGTTTCCTCC-7	IL-6 + GM-CSF	HC3531	SCNV_lo	CD14+_MDSC_GEXhi	14.4576
TACCTTAGTACTAAAC-7	IL-6 + GM-CSF	HC3531	SCNV_lo	CD14+CD16+	9.47379
GGTTGCTCAGGAACAT-7	IL-6 + GM-CSF	HC3531	SCNV_lo	CD14+_MDSC_GEXint	13.6815
TCTAACTTCCTAGTCC-7	IL-6 + GM-CSF	HC3531	SCNV_lo	CD14+_MDSC_GEXint	12.5228
TTGTAAGTCCTGTTCA-7	IL-6 + GM-CSF	HC3531	SCNV_lo	CD14+_MDSC_GEXint	14.8219
CAATGACTCCACCCTG-7	IL-6 + GM-CSF	HC3531	SCNV_lo	CD14+_MDSC_GEXhi	15.2637
TGCTCAACAAATGCCC-7	IL-6 + GM-CSF	HC3531	SCNV_lo	CD14+_MDSC_GEXint	7.61583
CAATGTCAGGCGGGTA-7	IL-6 + GM-CSF	HC3531	SCNV_lo	CD14+_MDSC_GEXint	6.62722
AGTAACGAGGATCCGC-7	IL-6 + GM-CSF	HC3531	SCNV_lo	CD14+_MDSC_GEXint	14.7649
GTTTCTAGTTGGTGAC-7	IL-6 + GM-CSF	HC3531	SCNV_lo	CD14+_MDSC_GEXhi	17.4599
CTTCTAAGTTGTTGTC-7	IL-6 + GM-CSF	HC3531	SCNV_lo	CD14+_MDSC_GEXint	3.92213
CTTGTTCCATGAATAG-7	IL-6 + GM-CSF	HC3531	SCNV_lo	CD14+_MDSC_GEXint	9.77882
CCATCATGTTCCTCCT-7	IL-6 + GM-CSF	HC3531	SCNV_lo	CD14+_MDSC_GEXint	10.1703
CCATCACTCGGTCATG-7	IL-6 + GM-CSF	HC3531	SCNV_lo	CD14+_MDSC_GEXint	8.27599
CCCTCACCAAACCCTA-7	IL-6 + GM-CSF	HC3531	SCNV_lo	CD14+_MDSC_GEXlo	9.36476
GGGATAATCGAAGTAG-7	IL-6 + GM-CSF	HC3531	SCNV_lo	CD14+_IFN-specific	8.02689
AGAGATTAGAATCTCA-7	IL-6 + GM-CSF	HC3531	SCNV_lo	CD14+_MDSC_GEXint	14.6515
CAGAATCTCTGGCTTC-7	IL-6 + GM-CSF	HC3531	SCNV_lo	CD14+_MDSC_GEXint	6.92792
CGCTATGAGCGGATAA-7	IL-6 + GM-CSF	HC3531	SCNV_lo	CD14+_IFN-specific	8.33789
ATCAATCCAATCCCTT-7	IL-6 + GM-CSF	HC3531	SCNV_lo	CD14+_MDSC_GEXint	12.7256
CAAACCGTCCTAAGTA-7	IL-6 + GM-CSF	HC3531	SCNV_lo	CD14+_MDSC_GEXint	11.1419
TACCTCATCTTTGACT-7	IL-6 + GM-CSF	HC3531	SCNV_lo	CD14+_MDSC_GEXhi	15.296
GGGATTAAGTGAGGTA-7	IL-6 + GM-CSF	HC3531	SCNV_lo	CD14+_MDSC_GEXint	10.1635
GGATTATGTACAAAGA-7	IL-6 + GM-CSF	HC3531	SCNV_lo	CD14+_MDSC_GEXint	11.9776
AGGGCCTTCAAACCTA-7	IL-6 + GM-CSF	HC3531	SCNV_lo	CD14+_MDSC_GEXint	12.6493
GCAAACCGTGATTTGG-7	IL-6 + GM-CSF	HC3531	SCNV_lo	CD14+_MDSC_GEXlo	9.42345
TACGTAATCCACCTGT-7	IL-6 + GM-CSF	HC3531	SCNV_lo	CD14+_MDSC_GEXhi	15.6126
TACGTACAGCGCTAAT-7	IL-6 + GM-CSF	HC3531	SCNV_lo	CD14+_MDSC_GEXlo	10.3405
TGCTTTAGTCATTGTC-7	IL-6 + GM-CSF	HC3531	SCNV_lo	CD14+_MDSC_GEXint	13.2328
GCTGTGCAGCTAAGTC-7	IL-6 + GM-CSF	HC3531	SCNV_lo	CD14+_MDSC_GEXhi	14.2422
CTGTTAAAGTTACTTC-7	IL-6 + GM-CSF	HC3531	SCNV_lo	CD14+_MDSC_GEXint	13.8555
AATCATGTCACAGCGC-7	IL-6 + GM-CSF	HC3531	SCNV_lo	CD14+_MDSC_GEXhi	13.3062
CAGAATCTCCTGATGG-7	IL-6 + GM-CSF	HC3531	SCNV_lo	CD14+_MDSC_GEXhi	11.8697
TCAGTAATCCCAGTAG-7	IL-6 + GM-CSF	HC3531	SCNV_lo	CD14+_MDSC_GEXint	11.1312
TGTGATCAGTTAGCTA-7	IL-6 + GM-CSF	HC3531	SCNV_lo	CD14+_MDSC_GEXint	10.6439
TACCGCAAGCCACAAT-7	IL-6 + GM-CSF	HC3531	SCNV_lo	CD14+_MDSC_GEXint	8.20894
TGGCCATCAGCAAATA-7	IL-6 + GM-CSF	HC3531	SCNV_lo	CD14+_MDSC_GEXint	15.6349
GGATGTAAGTTACCGG-7	IL-6 + GM-CSF	HC3531	SCNV_lo	CD14+_MDSC_GEXhi	10.3025
AATCCATCACTGACCG-7	IL-6 + GM-CSF	HC3531	SCNV_lo	CD14+_MDSC_GEXint	14.5921
CAAACATGTGGCTTCC-7	IL-6 + GM-CSF	HC3531	SCNV_lo	CD14+_MDSC_GEXint	12.0527
GATCACTAGCGCATTG-7	IL-6 + GM-CSF	HC3531	SCNV_lo	CD14+_MDSC_GEXint	10.7333
TACTAAGTCCGCATGA-7	IL-6 + GM-CSF	HC3531	SCNV_lo	CD14+_MDSC_GEXint	14.6346
ACAACAACATCCCTCA-7	IL-6 + GM-CSF	HC3531	SCNV_lo	CD14+_MDSC_GEXhi	13.2204
ATCCTTAGTTTGCTGT-7	IL-6 + GM-CSF	HC3531	SCNV_lo	CD14+_MDSC_GEXhi	18.1755
GCAATGAAGTTTCCGC-7	IL-6 + GM-CSF	HC3531	SCNV_lo	CD14+_MDSC_GEXint	16.9441
CTATGATCAATCATGT-7	IL-6 + GM-CSF	HC3531	SCNV_lo	CD14+_MDSC_GEXint	5.94191
CGGACAACATGGTTAT-7	IL-6 + GM-CSF	HC3531	SCNV_lo	CD14+_MDSC_GEXint	14.8507
CGTTTGTGTATTTGGG-7	IL-6 + GM-CSF	HC3531	SCNV_lo	CD14+_MDSC_GEXlo	9.86291
AGCTCATAGCCTAATA-7	IL-6 + GM-CSF	HC3531	SCNV_lo	CD14+_MDSC_GEXint	8.87508
CAAACGCGTCGACTAA-7	IL-6 + GM-CSF	HC3531	SCNV_lo	CD14+_MDSC_GEXint	7.38092
TCTACCTCAAGCTTAT-7	IL-6 + GM-CSF	HC3531	SCNV_lo	CD14+_MDSC_GEXhi	11.5674
GGAGGTTAGAACCTGT-7	IL-6 + GM-CSF	HC3531	SCNV_lo	CD14+_MDSC_GEXlo	12.3788
GCTCTGGCAGGTTTGC-7	IL-6 + GM-CSF	HC3531	SCNV_lo	CD14+_IFN-specific	15.4141
GGCTCACAGTTAACCA-7	IL-6 + GM-CSF	HC3531	SCNV_lo	CD14+_MDSC_GEXint	15.1522
CAGAACCGTATTGTCC-7	IL-6 + GM-CSF	HC3531	SCNV_lo	CD14+_IFN-specific	12.4863
TCACCTCAGTAGCTTA-7	IL-6 + GM-CSF	HC3531	SCNV_lo	CD14+_MDSC_GEXint	9.78679
GATTACGGTAGCTAGC-7	IL-6 + GM-CSF	HC3531	SCNV_lo	CD14+_MDSC_GEXint	9.49314
CTAGTTGCATGAGTTT-7	IL-6 + GM-CSF	HC3531	SCNV_lo	CD14+_MDSC_GEXlo	10.9604
AGGCTAGCACGGTACT-7	IL-6 + GM-CSF	HC3531	SCNV_lo	CD14+_MDSC_GEXint	10.9623
CTCCAACTCTTTGAGA-7	IL-6 + GM-CSF	HC3531	SCNV_lo	CD14+_MDSC_GEXint	10.0887
GAACCAGCATCCCTCA-7	IL-6 + GM-CSF	HC3531	SCNV_lo	CD14+_MDSC_GEXint	7.77041
GATTCGCCACCACAAC-7	IL-6 + GM-CSF	HC3531	SCNV_lo	CD14+_MDSC_GEXint	10.663
GATTGTTCAATATAGG-7	IL-6 + GM-CSF	HC3531	SCNV_lo	CD14+_MDSC_GEXhi	18.6428
GGTACCGGTATTGAGT-7	IL-6 + GM-CSF	HC3531	SCNV_lo	CD14+_MDSC_GEXint	11.2103
TGATTCAAGCAAACCT-7	IL-6 + GM-CSF	HC3531	SCNV_lo	CD14+_MDSC_GEXhi	19.7676
TACTGACAGCGCATTG-7	IL-6 + GM-CSF	HC3531	SCNV_lo	CD14+_MDSC_GEXlo	9.32368
TGTTCCTCAAGCGATG-7	IL-6 + GM-CSF	HC3531	SCNV_lo	CD14+_MDSC_GEXint	11.3523
CGCAATCCAATCATGT-7	IL-6 + GM-CSF	HC3531	SCNV_lo	CD14+_MDSC_GEXint	8.05691
GATCGATTCATAGCCG-7	IL-6 + GM-CSF	HC3531	SCNV_lo	CD14+_MDSC_GEXint	11.3379
CTTATTGGTTAGGATT-7	IL-6 + GM-CSF	HC3531	SCNV_lo	CD14+_MDSC_GEXint	11.1757
GCTGTGATCCCGTTAC-7	IL-6 + GM-CSF	HC3531	SCNV_lo	CD14+_MDSC_GEXint	12.3094
CCTCAGTTCATGCGTG-7	IL-6 + GM-CSF	HC3531	SCNV_lo	CD14+_MDSC_GEXint	10.3001
TCTCCTCGTGTTGTAG-7	IL-6 + GM-CSF	HC3531	SCNV_lo	CD14+_MDSC_GEXhi	16.292
CGTAACTAGCAAGGTA-7	IL-6 + GM-CSF	HC3531	SCNV_lo	CD14+_MDSC_GEXhi	11.0858
CATCACACAGCACCAT-7	IL-6 + GM-CSF	HC3531	SCNV_lo	CD14+_MDSC_GEXint	9.75962
TCCCGGACATGAATCT-7	IL-6 + GM-CSF	HC3531	SCNV_lo	CD14+_MDSC_GEXint	11.1027
GATGCAGCAGAGAGCC-7	IL-6 + GM-CSF	HC3531	SCNV_lo	CD14+_MDSC_GEXint	14.4402
GCACTTACAGTAGCCT-7	IL-6 + GM-CSF	HC3531	SCNV_lo	CD14+_MDSC_GEXint	7.38081
TTGCAGCCAGCTCAAC-7	IL-6 + GM-CSF	HC3531	SCNV_lo	CD14+_MDSC_GEXint	14.2096
CGCTGTGCAGGCGATA-7	IL-6 + GM-CSF	HC3531	SCNV_lo	CD14+_MDSC_GEXint	12.4799
TATCCAGCAAGGACCA-7	IL-6 + GM-CSF	HC3531	SCNV_lo	CD14+_MDSC_GEXlo	10.0185
CTTGTTCCATTGTGTG-7	IL-6 + GM-CSF	HC3531	SCNV_lo	CD14+_MDSC_GEXhi	16.7655
ATTGACTCAAGTCGCT-7	IL-6 + GM-CSF	HC3531	SCNV_lo	CD14+_MDSC_GEXint	7.12339
AGGTGAATCGCGACAC-7	IL-6 + GM-CSF	HC3531	SCNV_lo	CD14+_MDSC_GEXint	9.03265
GTATGTTCAACCGCCA-7	IL-6 + GM-CSF	HC3531	SCNV_lo	CD14+_MDSC_GEXint	7.39157
AGGTATTGTGAGCGAA-7	IL-6 + GM-CSF	HC3531	SCNV_lo	CD14+_MDSC_GEXint	12.4627
GTATTGTCACGAACAG-7	IL-6 + GM-CSF	HC3531	SCNV_lo	CD14+_MDSC_GEXint	13.3833
CGGCAATGTATTGTGG-7	IL-6 + GM-CSF	HC3531	SCNV_lo	CD14+_MDSC_GEXint	6.02787
CATATCGCATAGCGGA-7	IL-6 + GM-CSF	HC3531	SCNV_lo	CD14+_MDSC_GEXlo	8.84186
TGGGCCTAGTCGCTAG-7	IL-6 + GM-CSF	HC3531	SCNV_lo	CD14+_MDSC_GEXint	6.48271
CATTATGAGGAGTAAT-7	IL-6 + GM-CSF	HC3531	SCNV_lo	CD14+_MDSC_GEXint	12.667
GTACTAGGTATTTGGG-7	IL-6 + GM-CSF	HC3531	SCNV_lo	CD14+_MDSC_GEXint	9.93865
CATCCTTCAGGCATGA-7	IL-6 + GM-CSF	HC3531	SCNV_lo	CD14+_MDSC_GEXint	12.5757
AAGGTATAGGAGGTTA-7	IL-6 + GM-CSF	HC3531	SCNV_lo	CD14+_MDSC_GEXhi	15.2717
ACTCACCTCCGGTTGA-7	IL-6 + GM-CSF	HC3531	SCNV_lo	CD14+CD16+	12.7923
TTTCTTGCAATTAGCT-7	IL-6 + GM-CSF	HC3531	SCNV_lo	CD14+_MDSC_GEXhi	14.8246
TAGCCTCTCATGTGGT-7	IL-6 + GM-CSF	HC3531	SCNV_lo	CD14+_MDSC_GEXint	13.2837
TCATTGTTCAAACACC-7	IL-6 + GM-CSF	HC3531	SCNV_lo	CD14+_MDSC_GEXhi	20.5844
CTTCACTCAATGAATG-7	IL-6 + GM-CSF	HC3531	SCNV_lo	CD14+_MDSC_GEXlo	7.54069
GAGAAACGTTTGCTGT-7	IL-6 + GM-CSF	HC3531	SCNV_lo	CD14+_MDSC_GEXint	9.33004
TCTGGCTTCAAAGGCA-7	IL-6 + GM-CSF	HC3531	SCNV_lo	CD14+_MDSC_GEXint	13.4841
GAATTTGTCTGCAACG-7	IL-6 + GM-CSF	HC3531	SCNV_lo	CD14+_MDSC_GEXint	7.49584
GAACCTGTCGTAATCA-7	IL-6 + GM-CSF	HC3531	SCNV_lo	CD14+_MDSC_GEXint	10.9056
AGAGGAACACTTGTTC-7	IL-6 + GM-CSF	HC3531	SCNV_lo	CD14+_MDSC_GEXhi	13.5485
GATCAGGCAGGTTATT-7	IL-6 + GM-CSF	HC3531	SCNV_lo	CD14+_MDSC_GEXint	9.75712
TTGCATTTCCTTCTAG-7	IL-6 + GM-CSF	HC3531	SCNV_lo	CD14+_MDSC_GEXint	10.8228
TCACATAAGATACTTG-7	IL-6 + GM-CSF	HC3531	SCNV_lo	CD14+_MDSC_GEXhi	18.4113
GCGCAAACAACAGGAT-7	IL-6 + GM-CSF	HC3531	SCNV_lo	CD14+_MDSC_GEXint	13.4885
TATAACCCACTGACTA-7	IL-6 + GM-CSF	HC3531	SCNV_lo	CD14+_MDSC_GEXhi	15.7112
AATTGCTCAGCAAGAT-7	IL-6 + GM-CSF	HC3531	SCNV_lo	CD14+_IFN-specific	11.7
ACCCAGGGTCACGGAT-7	IL-6 + GM-CSF	HC3531	SCNV_lo	CD14+_MDSC_GEXhi	11.5361
CTAATTGAGGGCTTAT-7	IL-6 + GM-CSF	HC3531	SCNV_lo	CD14+_MDSC_GEXint	10.6074
TCCGGTTTCCTAGTTT-7	IL-6 + GM-CSF	HC3531	SCNV_lo	CD14+_MDSC_GEXint	8.50028
TACTAAGTCAATTACG-7	IL-6 + GM-CSF	HC3531	SCNV_lo	CD14+CD16+	12.3552
AACGGTAAGCCTCTGT-7	IL-6 + GM-CSF	HC3531	SCNV_lo	CD14+_MDSC_GEXlo	10.3956
GATGGACAGTAAGAAC-7	IL-6 + GM-CSF	HC3531	SCNV_lo	CD14+_MDSC_GEXint	9.73806
GCTGTGATCTGGTCCT-7	IL-6 + GM-CSF	HC3531	SCNV_lo	CD14+_MDSC_GEXint	7.71226
TAATCCGCAGCAAGGC-7	IL-6 + GM-CSF	HC3531	SCNV_lo	CD14+_MDSC_GEXint	13.2479
GACATAGAGGCCTAAT-7	IL-6 + GM-CSF	HC3531	SCNV_lo	CD14+_MDSC_GEXhi	13.8739
ACTCCTCAGCCTCTGT-7	IL-6 + GM-CSF	HC3531	SCNV_lo	CD14+_MDSC_GEXhi	15.5867
AGTTTGATCATGCCTC-7	IL-6 + GM-CSF	HC3531	SCNV_lo	CD14+_MDSC_GEXint	13.3886
CTAATAGTCCCTGTTA-7	IL-6 + GM-CSF	HC3531	SCNV_lo	CD14+_MDSC_GEXint	14.2228
TCATTGTTCTAAGTGC-7	IL-6 + GM-CSF	HC3531	SCNV_lo	CD14+_MDSC_GEXint	9.45006
CCTATTTAGCGATACT-7	IL-6 + GM-CSF	HC3531	SCNV_lo	CD14+CD16+	12.819
GTATGTGGTACTGATG-7	IL-6 + GM-CSF	HC3531	SCNV_lo	CD14+_MDSC_GEXint	13.7503
AGGTTACTCCGGGACT-7	IL-6 + GM-CSF	HC3531	SCNV_lo	CD14+CD16+	6.8098
TAGCGGCTCCGCAAAT-7	IL-6 + GM-CSF	HC3531	SCNV_lo	CD14+_MDSC_GEXint	12.0092
ACGCCTAAGACAAGTG-7	IL-6 + GM-CSF	HC3531	SCNV_lo	CD14+_MDSC_GEXint	9.76189
TACCTCATCCTAAGGT-7	IL-6 + GM-CSF	HC3531	SCNV_lo	CD14+_MDSC_GEXint	12.6517
CCCTCATAGTAGCGCC-7	IL-6 + GM-CSF	HC3531	SCNV_lo	CD14+_MDSC_GEXlo	10.0726
AACCTAATCTGCAAAC-7	IL-6 + GM-CSF	HC3531	SCNV_lo	CD14+CD16+	7.83088
GGTTGAGCAAAGCTAA-7	IL-6 + GM-CSF	HC3531	SCNV_lo	CD14+_MDSC_GEXhi	11.8742
ATTGGTTCAAGGTACG-7	IL-6 + GM-CSF	HC3531	SCNV_lo	CD14+_MDSC_GEXint	10.2615
TGTTGTAAGGTAACGA-7	IL-6 + GM-CSF	HC3531	SCNV_lo	CD14+_MDSC_GEXint	13.1479
CAAGGGAGTATTACCC-7	IL-6 + GM-CSF	HC3531	SCNV_lo	CD14+_MDSC_GEXint	9.05627
TTGTTGCGTCTTGCTG-7	IL-6 + GM-CSF	HC3531	SCNV_lo	CD14+_MDSC_GEXint	10.2051
CTCTATGTCCACCCTG-7	IL-6 + GM-CSF	HC3531	SCNV_lo	CD14+_MDSC_GEXint	6.82329
TTTATGGAGGGCTTAT-7	IL-6 + GM-CSF	HC3531	SCNV_lo	CD14+_MDSC_GEXint	9.51357
GCTAAGCGTAGGATCC-7	IL-6 + GM-CSF	HC3531	SCNV_lo	CD14+_MDSC_GEXint	9.20384
GGCTATTAGGTGTCCA-7	IL-6 + GM-CSF	HC3531	SCNV_lo	CD14+_MDSC_GEXint	14.0915
GAGAACCAGTATTGCA-7	IL-6 + GM-CSF	HC3531	SCNV_lo	CD14+_MDSC_GEXint	13.1235
CCTGCTCCACAAGCCT-7	IL-6 + GM-CSF	HC3531	SCNV_lo	CD14+_MDSC_GEXint	12.2638
ATAAGCCTCCGGTTGA-7	IL-6 + GM-CSF	HC3531	SCNV_lo	CD14+_MDSC_GEXint	14.8384
CCACTTGGTTCAAGAT-7	IL-6 + GM-CSF	HC3531	SCNV_lo	CD14+_MDSC_GEXhi	15.9645
TGAGGGCCAGGTATTT-7	IL-6 + GM-CSF	HC3531	SCNV_lo	CD14+_MDSC_GEXint	9.9247
TCCTTTACAACATAAG-7	IL-6 + GM-CSF	HC3531	SCNV_lo	CD14+_MDSC_GEXint	13.0607
GCTTAGTAGTCAGGCC-7	IL-6 + GM-CSF	HC3531	SCNV_lo	CD14+_IFN-specific	7.94158
CGGATTAGTTTGTCTA-7	IL-6 + GM-CSF	HC3531	SCNV_lo	CD14+_MDSC_GEXint	7.94979
CCCGTAAAGCAAGGTA-7	IL-6 + GM-CSF	HC3531	SCNV_lo	CD14+_MDSC_GEXint	13.5548
TGGACAAAGGCTGGCT-7	IL-6 + GM-CSF	HC3531	SCNV_lo	CD14+_MDSC_GEXint	11.7803
GGAACCACAGTCTAGC-7	IL-6 + GM-CSF	HC3531	SCNV_lo	CD14+_MDSC_GEXint	7.12158
TGGATTGGTCATAACG-7	IL-6 + GM-CSF	HC3531	SCNV_lo	CD14+_IFN-specific	9.11584
ACACAATGTAATCGTG-7	IL-6 + GM-CSF	HC3531	SCNV_lo	CD14+_MDSC_GEXint	9.82007
CTAACCACAGCTTACA-7	IL-6 + GM-CSF	HC3531	SCNV_lo	CD14+_IFN-specific	14.5547
TCCATTGTCTGTTGCC-7	IL-6 + GM-CSF	HC3531	SCNV_lo	CD14+_MDSC_GEXint	11.1129
TCTTCAAGTTGCCTCA-7	IL-6 + GM-CSF	HC3531	SCNV_lo	CD14+_MDSC_GEXint	8.74034
ATGGTCTAGCCTGACA-7	IL-6 + GM-CSF	HC3531	SCNV_lo	CD14+_MDSC_GEXint	8.59607
ACTCACTGTTGTGATG-7	IL-6 + GM-CSF	HC3531	SCNV_lo	CD14+_MDSC_GEXint	13.1765
TCCGGAATCCACCTGT-7	IL-6 + GM-CSF	HC3531	SCNV_lo	CD14+_MDSC_GEXint	7.8068
TTATGACCAATAAGCA-7	IL-6 + GM-CSF	HC3531	SCNV_lo	CD14+_MDSC_GEXint	9.15606
GATTAGCTCCTTGTTG-7	IL-6 + GM-CSF	HC3531	SCNV_lo	CD14+CD16+	11.2255
AATGAAGGTAATGACT-7	IL-6 + GM-CSF	HC3531	SCNV_lo	CD14+_MDSC_GEXint	7.37227
ACGTTGTAGCCTTAAA-7	IL-6 + GM-CSF	HC3531	SCNV_lo	CD14+_MDSC_GEXint	14.6818
CCGGTAGGTAGCTAGC-7	IL-6 + GM-CSF	HC3531	SCNV_lo	CD14+_MDSC_GEXint	7.98367
GCAGCTATCGCTATGG-7	IL-6 + GM-CSF	HC3531	SCNV_lo	CD14+_MDSC_GEXint	10.313
AATGCAACAGCATGGA-7	IL-6 + GM-CSF	HC3531	SCNV_lo	CD14+_MDSC_GEXint	10.4667
GTACTTCGTTTAAAGC-7	IL-6 + GM-CSF	HC3531	SCNV_lo	CD14+_MDSC_GEXint	5.75783
TGGTTGAGTTGAATCG-7	IL-6 + GM-CSF	HC3531	SCNV_lo	CD14+_MDSC_GEXint	12.2312
CTTGTAAAGTTAACCA-7	IL-6 + GM-CSF	HC3531	SCNV_lo	CD14+CD16+	11.2312
GCGCAAACACTGGCCA-7	IL-6 + GM-CSF	HC3531	SCNV_lo	CD14+_MDSC_GEXint	9.80184
GGACAGCCAGGATTAA-7	IL-6 + GM-CSF	HC3531	SCNV_lo	CD14+_MDSC_GEXint	9.52015
AATACCGGTACAATGT-7	IL-6 + GM-CSF	HC3531	SCNV_lo	CD14+_MDSC_GEXint	12.0564
TTTCAGTTCGGTACGC-7	IL-6 + GM-CSF	HC3531	SCNV_lo	CD14+_MDSC_GEXint	15.0957
TCTAAGGGTCACAGAC-7	IL-6 + GM-CSF	HC3531	SCNV_lo	CD14+_MDSC_GEXint	4.38524
GGCCGTTAGCCTAATA-7	IL-6 + GM-CSF	HC3531	SCNV_lo	CD14+_MDSC_GEXint	8.04561
TGGCTTTGTCGAAGTC-7	IL-6 + GM-CSF	HC3531	SCNV_lo	CD14+_MDSC_GEXhi	18.9556
ATTGACTCAAACCCTA-7	IL-6 + GM-CSF	HC3531	SCNV_lo	CD14+_MDSC_GEXhi	15.5995
ACGGTACGTATTGTCC-7	IL-6 + GM-CSF	HC3531	SCNV_lo	CD14+_MDSC_GEXint	12.9297
TTTGTTGGTTGTAACG-7	IL-6 + GM-CSF	HC3531	SCNV_lo	CD14+_MDSC_GEXint	14.5172
CGCATTTGTGCACGCA-7	IL-6 + GM-CSF	HC3531	SCNV_lo	CD14+_MDSC_GEXint	9.40296
GAGAACCAGCTATTGA-7	IL-6 + GM-CSF	HC3531	SCNV_lo	CD14+_MDSC_GEXlo	6.69455
CCTGAATAGGAGGTTA-7	IL-6 + GM-CSF	HC3531	SCNV_lo	CD14+_MDSC_GEXint	11.7325
CAAAGTGAGACAACGA-7	IL-6 + GM-CSF	HC3531	SCNV_lo	CD14+_MDSC_GEXint	8.08219
GCACTTACAAACTGTT-7	IL-6 + GM-CSF	HC3531	SCNV_lo	CD14+_MDSC_GEXhi	14.1996
TTGGTGAGTACAATGT-7	IL-6 + GM-CSF	HC3531	SCNV_lo	CD14+_MDSC_GEXint	9.12847
GAGGCCTTCTAAGGTC-7	IL-6 + GM-CSF	HC3531	SCNV_lo	CD14+_MDSC_GEXint	11.5199
CTGGTTACATGACTAT-7	IL-6 + GM-CSF	HC3531	SCNV_lo	CD14+_MDSC_GEXhi	15.0918
AATTGCCAGTCATTAG-7	IL-6 + GM-CSF	HC3531	SCNV_lo	CD14+_MDSC_GEXint	11.6818
ACACAATGTCAATACG-7	IL-6 + GM-CSF	HC3531	SCNV_lo	CD14+_MDSC_GEXint	14.0108
GTTTACCGTACGCGCA-7	IL-6 + GM-CSF	HC3531	SCNV_lo	CD14+_MDSC_GEXint	9.34321
GGTTATGGTAGGATTT-7	IL-6 + GM-CSF	HC3531	SCNV_lo	CD14+_MDSC_GEXint	9.35754
CTTTGTCCATAAGTTC-7	IL-6 + GM-CSF	HC3531	SCNV_lo	CD14+_MDSC_GEXint	10.4723
GCAGCCAGTCACGGAT-7	IL-6 + GM-CSF	HC3531	SCNV_lo	CD14+_MDSC_GEXint	10.8784
CTCTAGCTCACCGGTA-7	IL-6 + GM-CSF	HC3531	SCNV_lo	CD14+_MDSC_GEXlo	4.30894
GTGTAACTCAAACACC-7	IL-6 + GM-CSF	HC3531	SCNV_lo	CD14+_MDSC_GEXint	10.8591
TATCCAGCATTGTCAG-7	IL-6 + GM-CSF	HC3531	SCNV_lo	CD14+_MDSC_GEXhi	12.2199
GTTTGCTGTAGACAAA-7	IL-6 + GM-CSF	HC3531	SCNV_lo	CD14+_MDSC_GEXhi	12.1481
AGAACCAAGATGGACA-7	IL-6 + GM-CSF	HC3531	SCNV_lo	CD14+_MDSC_GEXint	7.2465
CGCATTACAGGCTACT-7	IL-6 + GM-CSF	HC3531	SCNV_lo	CD14+_MDSC_GEXint	10.849
TGCATGAGTACGGGTT-7	IL-6 + GM-CSF	HC3531	SCNV_lo	CD14+_MDSC_GEXint	11.353
GGCTATTAGTTCCTCA-7	IL-6 + GM-CSF	HC3531	SCNV_lo	CD14+_MDSC_GEXhi	14.3863
TAGTTTGAGGTCCTAG-7	IL-6 + GM-CSF	HC3531	SCNV_lo	CD14+_MDSC_GEXint	11.3742
TCTAATCTCACGTTAA-7	IL-6 + GM-CSF	HC3531	SCNV_lo	CD14+_MDSC_GEXint	13.162
GCTTAGTAGCATGTTA-7	IL-6 + GM-CSF	HC3531	SCNV_lo	CD14+_MDSC_GEXint	9.81924
TGCAGGCTCGATCAGT-7	IL-6 + GM-CSF	HC3531	SCNV_lo	CD14+_MDSC_GEXint	7.81282
AAGCCTTAGCTCAAAC-7	IL-6 + GM-CSF	HC3531	SCNV_lo	CD14+_MDSC_GEXint	10.2075
GTATTGCAGACAGGTA-7	IL-6 + GM-CSF	HC3531	SCNV_lo	CD14+_MDSC_GEXint	10.0194
CCTTGTTCATATTGAC-7	IL-6 + GM-CSF	HC3531	SCNV_lo	CD14+_MDSC_GEXint	5.56134
GGTCTTGAGAATGACG-7	IL-6 + GM-CSF	HC3531	SCNV_lo	CD14+_MDSC_GEXint	9.18606
GGTTGCTCATGAATAG-7	IL-6 + GM-CSF	HC3531	SCNV_lo	CD14+_MDSC_GEXhi	15.4516
GCCTTTATCCTCGATC-7	IL-6 + GM-CSF	HC3531	SCNV_lo	CD14+_MDSC_GEXint	10.121
CGAGGTGAGGCGCACT-7	IL-6 + GM-CSF	HC3531	SCNV_lo	CD14+_MDSC_GEXint	13.3075
AAAGGACGTTTGAGCA-7	IL-6 + GM-CSF	HC3531	SCNV_lo	CD14+_MDSC_GEXint	7.85659
AAGCGAATCAAGGACA-7	IL-6 + GM-CSF	HC3531	SCNV_lo	CD14+_MDSC_GEXint	7.87465
TTTAAGGTCTATTGTC-7	IL-6 + GM-CSF	HC3531	SCNV_lo	CD14+_IFN-specific	10.3303
GCTTAACAGCCAAATC-7	IL-6 + GM-CSF	HC3531	SCNV_lo	CD14+_MDSC_GEXint	11.3434
AAACCGAAGTTCCTCA-7	IL-6 + GM-CSF	HC3531	SCNV_lo	CD14+_MDSC_GEXint	5.0411
TTGCTTTAGGCCTGGT-7	IL-6 + GM-CSF	HC3531	SCNV_lo	CD14+_MDSC_GEXhi	7.9325
AATTACCCACATAACT-7	IL-6 + GM-CSF	HC3531	SCNV_lo	CD14+_MDSC_GEXint	7.89445
TGTGCGGGTAGCTAAT-7	IL-6 + GM-CSF	HC3531	SCNV_lo	CD14+_MDSC_GEXint	10.3781
GATCACTAGTAACTCA-7	IL-6 + GM-CSF	HC3531	SCNV_lo	CD14+_MDSC_GEXint	11.7717
CGCTGTGCAGGTTCAC-7	IL-6 + GM-CSF	HC3531	SCNV_lo	CD14+_MDSC_GEXint	8.79124
TGAGGAGGTAATGGCC-7	IL-6 + GM-CSF	HC3531	SCNV_lo	CD14+_MDSC_GEXint	9.44221
AGTAACACAATAATGG-7	IL-6 + GM-CSF	HC3531	SCNV_lo	CD14+_MDSC_GEXint	9.052
TTTAAGCCAGCATTAT-7	IL-6 + GM-CSF	HC3531	SCNV_lo	CD14+CD16+	8.50679
ATAATGGCATTAGGCC-7	IL-6 + GM-CSF	HC3531	SCNV_lo	CD14+CD16+	9.36562
GGGTTATTCTCACTCA-7	IL-6 + GM-CSF	HC3531	SCNV_lo	CD14+_MDSC_GEXint	13.1195
CTTCAATTCCTTTACG-7	IL-6 + GM-CSF	HC3531	SCNV_lo	CD14+_MDSC_GEXint	13.2016
ATGTGAGAGAGGAGTC-7	IL-6 + GM-CSF	HC3531	SCNV_lo	CD14+_MDSC_GEXint	12.974
CGATTCCTCCGTAAAC-7	IL-6 + GM-CSF	HC3531	SCNV_lo	CD14+_MDSC_GEXint	6.24166
CTCACTCAGGCATGTT-7	IL-6 + GM-CSF	HC3531	SCNV_lo	CD14+_MDSC_GEXlo	8.4974
CTAAGGTTCCTTGCAC-7	IL-6 + GM-CSF	HC3531	SCNV_lo	CD14+_MDSC_GEXint	11.6211
CGTTTGGAGTGCACGC-7	IL-6 + GM-CSF	HC3531	SCNV_lo	CD14+_MDSC_GEXint	10.1311
TTTGCGGAGCCTGATG-7	IL-6 + GM-CSF	HC3531	SCNV_lo	CD14+_MDSC_GEXint	12.7019
TGGTTCCTCCCTGGTT-7	IL-6 + GM-CSF	HC3531	SCNV_lo	CD14+_MDSC_GEXint	13.7941
CCAACCAAGGCCTGGT-7	IL-6 + GM-CSF	HC3531	SCNV_lo	CD14+_MDSC_GEXint	10.0761
TCAGGTTAGGTGCTGC-7	IL-6 + GM-CSF	HC3531	SCNV_lo	CD14+_MDSC_GEXint	11.5321
ACGGGAAGTCACACCC-7	IL-6 + GM-CSF	HC3531	SCNV_lo	CD14+_MDSC_GEXint	11.5721
GCTCAACCAGTGAACG-7	IL-6 + GM-CSF	HC3531	SCNV_lo	CD14+_MDSC_GEXint	10.4138
CAGAACCGTATGGTGC-7	IL-6 + GM-CSF	HC3531	SCNV_lo	CD14+_MDSC_GEXhi	9.83666
GCCTGTGCAGGAACTG-7	IL-6 + GM-CSF	HC3531	SCNV_lo	CD14+_MDSC_GEXint	10.2418
GGCGATACAGAAACGT-7	IL-6 + GM-CSF	HC3531	SCNV_lo	CD14+_MDSC_GEXint	10.701
ATAGCATGTCTTACTA-7	IL-6 + GM-CSF	HC3531	SCNV_lo	CD14+_MDSC_GEXhi	9.77886
CAAATCATCTCACTAT-7	IL-6 + GM-CSF	HC3531	SCNV_lo	CD14+_IFN-specific	9.18344
CACTTTGTCTCAATTC-7	IL-6 + GM-CSF	HC3531	SCNV_lo	CD14+_MDSC_GEXint	12.7014
GATTGGTTCTTGCAGG-7	IL-6 + GM-CSF	HC3531	SCNV_lo	CD14+_MDSC_GEXint	15.8198
GTTAAGCTCCTAAGGT-7	IL-6 + GM-CSF	HC3531	SCNV_lo	CD14+_MDSC_GEXint	15.8917
CTCTAGCTCATGTGGT-7	IL-6 + GM-CSF	HC3531	SCNV_lo	CD14+_MDSC_GEXhi	11.5346
ACAGGTAAGTCATGCG-7	IL-6 + GM-CSF	HC3531	SCNV_lo	CD14+_MDSC_GEXlo	9.39336
AGGCGGATCTTGCAGG-7	IL-6 + GM-CSF	HC3531	SCNV_lo	CD14+_MDSC_GEXhi	16.8545
TATAGGTGTGATCAGC-7	IL-6 + GM-CSF	HC3531	SCNV_lo	CD14+_MDSC_GEXint	12.5234
CCTATTTAGTAAGTGG-7	IL-6 + GM-CSF	HC3531	SCNV_lo	CD14+_MDSC_GEXint	11.9115
GGCGATACATTAGCGC-7	IL-6 + GM-CSF	HC3531	SCNV_lo	CD14+_MDSC_GEXint	15.2073
TGAGGCACAAACTCAT-7	IL-6 + GM-CSF	HC3531	SCNV_lo	CD14+_MDSC_GEXint	12.3638
GAGCAAATCTCAATAG-7	IL-6 + GM-CSF	HC3531	SCNV_lo	CD14+_MDSC_GEXint	16.6389
TACTTCGTCATAGCCG-7	IL-6 + GM-CSF	HC3531	SCNV_lo	CD14+_MDSC_GEXint	10.0909
GTACTTCGTAGTTAAC-7	IL-6 + GM-CSF	HC3531	SCNV_lo	CD14+_MDSC_GEXint	10.1629
CCTTCGTAGCTCAAAC-7	IL-6 + GM-CSF	HC3531	SCNV_lo	CD14+_MDSC_GEXint	9.73791
GCTATAGGTCCAAATG-7	IL-6 + GM-CSF	HC3531	SCNV_lo	CD14+_MDSC_GEXint	9.60791
CTACCGGCACTTCATC-7	IL-6 + GM-CSF	HC3531	SCNV_lo	CD14+_MDSC_GEXint	13.6918
TGAGGTGCAAGTTATC-7	IL-6 + GM-CSF	HC3531	SCNV_lo	CD14+_MDSC_GEXint	12.0773
TGATCCTGTTGTCATC-7	IL-6 + GM-CSF	HC3531	SCNV_lo	CD14+_MDSC_GEXhi	17.4022
GGAGCAAGTGGATTAT-7	IL-6 + GM-CSF	HC3531	SCNV_lo	CD14+_MDSC_GEXint	12.1868
GGTTCTTGTCCTAACT-7	IL-6 + GM-CSF	HC3531	SCNV_lo	CD14+_MDSC_GEXint	12.5213
GTTCTTAGTCTATCGT-7	IL-6 + GM-CSF	HC3531	SCNV_lo	CD14+_MDSC_GEXint	12.0417
GCGCAATGTTAGGACC-7	IL-6 + GM-CSF	HC3531	SCNV_lo	CD14+_MDSC_GEXint	9.97677
TGATCACAGTTCCCAC-7	IL-6 + GM-CSF	HC3531	SCNV_lo	CD14+_MDSC_GEXhi	7.41735
CTCTGTTCATTGGGAG-7	IL-6 + GM-CSF	HC3531	SCNV_lo	CD14+_MDSC_GEXint	12.729
GCCACTAAGTGAGAGC-7	IL-6 + GM-CSF	HC3531	SCNV_lo	CD14+_MDSC_GEXint	10.6861
GGTTATGGTTTAACGG-7	IL-6 + GM-CSF	HC3531	SCNV_lo	CD14+_MDSC_GEXint	9.70267
GCGTAACGTTCGCTTG-7	IL-6 + GM-CSF	HC3531	SCNV_lo	CD14+_MDSC_GEXint	12.1517
TATGACTCAATGCCTA-7	IL-6 + GM-CSF	HC3531	SCNV_lo	CD14+_MDSC_GEXint	10.2173
GGAGCATAGCTTAACA-7	IL-6 + GM-CSF	HC3531	SCNV_lo	CD14+_MDSC_GEXint	6.28017
GACTTACAGTAGCTTA-7	IL-6 + GM-CSF	HC3531	SCNV_lo	CD14+_MDSC_GEXhi	12.9798
ACGGTTAGTTTCCACG-7	IL-6 + GM-CSF	HC3531	SCNV_lo	CD14+_MDSC_GEXhi	11.017
GTAAGCTTCTGGCAAT-7	IL-6 + GM-CSF	HC3531	SCNV_lo	CD14+_MDSC_GEXint	12.1339
CAGCTATAGCCTGGTA-7	IL-6 + GM-CSF	HC3531	SCNV_lo	CD14+_MDSC_GEXhi	12.8069
CGTGCTTTCTCACTAT-7	IL-6 + GM-CSF	HC3531	SCNV_lo	CD14+_MDSC_GEXint	9.50881
ACCAAACTCATTCATC-7	IL-6 + GM-CSF	HC3531	SCNV_lo	CD14+_MDSC_GEXint	14.424
TCGTTAGCAAGGATTA-7	IL-6 + GM-CSF	HC3531	SCNV_lo	CD14+_MDSC_GEXlo	5.64047
TACCGCAAGTTATTCC-7	IL-6 + GM-CSF	HC3531	SCNV_lo	CD14+_MDSC_GEXint	9.96899
TATCCAGCATGGAGGC-7	IL-6 + GM-CSF	HC3531	SCNV_lo	CD14+_MDSC_GEXhi	16.0325
GTCAGGCTCTTTGTAC-7	IL-6 + GM-CSF	HC3531	SCNV_lo	CD14+_MDSC_GEXint	11.3604
CCTACTGGTATTACCC-7	IL-6 + GM-CSF	HC3531	SCNV_lo	CD14+_MDSC_GEXint	9.90273
CGCAATAGTTGCACGG-7	IL-6 + GM-CSF	HC3531	SCNV_lo	CD14+_MDSC_GEXint	12.5343
CTTACTAGTTGGGTTA-7	IL-6 + GM-CSF	HC3531	SCNV_lo	CD14+_MDSC_GEXint	11.0374
ATTATCCTCATTAGGC-7	IL-6 + GM-CSF	HC3531	SCNV_lo	CD14+_MDSC_GEXint	13.2344
TGCTAGCCAGGATAAC-7	IL-6 + GM-CSF	HC3531	SCNV_lo	CD14+_IFN-specific	13.3735
AACTTAGTCATAGCCG-7	IL-6 + GM-CSF	HC3531	SCNV_lo	CD14+_MDSC_GEXint	11.9168
GGCCAACTCATTACGA-7	IL-6 + GM-CSF	HC3531	SCNV_lo	CD14+_MDSC_GEXint	12.9766
GTTTATCTCTCAATTC-7	IL-6 + GM-CSF	HC3531	SCNV_lo	CD14+_MDSC_GEXint	16.8094
GTTTCTAGTCTATCGT-7	IL-6 + GM-CSF	HC3531	SCNV_lo	CD14+_MDSC_GEXhi	16.0881
GCTCTGGCATAATCCG-7	IL-6 + GM-CSF	HC3531	SCNV_lo	CD14+_MDSC_GEXint	10.7601
AGCGCTCAGGCTACTG-7	IL-6 + GM-CSF	HC3531	SCNV_lo	CD14+_MDSC_GEXint	8.74732
AGGTATTGTTAGAGGG-7	IL-6 + GM-CSF	HC3531	SCNV_lo	CD14+_MDSC_GEXhi	12.4219
CTGCTACTCCTCCCTC-7	IL-6 + GM-CSF	HC3531	SCNV_lo	CD14+_MDSC_GEXint	13.3073
GGACCGAAGCTAATTG-7	IL-6 + GM-CSF	HC3531	SCNV_lo	CD14+_MDSC_GEXhi	14.566
GTTTGTTTCTAATTGG-7	IL-6 + GM-CSF	HC3531	SCNV_lo	CD14+_MDSC_GEXhi	12.069
GAACGAATCTAACTGA-7	IL-6 + GM-CSF	HC3531	SCNV_lo	CD14+_MDSC_GEXint	8.84338
CTATTCAGTAATGGAA-7	IL-6 + GM-CSF	HC3531	SCNV_lo	CD14+CD16+	12.0337
CGTGACATCCGCAAGC-7	IL-6 + GM-CSF	HC3531	SCNV_lo	CD14+_MDSC_GEXhi	12.9094
AGTGAGTCAAATGCCC-7	IL-6 + GM-CSF	HC3531	SCNV_lo	CD14+_MDSC_GEXint	6.92716
GAGGTAGGTTGCACAA-7	IL-6 + GM-CSF	HC3531	SCNV_lo	CD14+_MDSC_GEXint	10.3831
ACTTGCACAGTCTAAT-7	IL-6 + GM-CSF	HC3531	SCNV_lo	CD14+_MDSC_GEXhi	15.6972
AGTCGCATCCAATAGC-7	IL-6 + GM-CSF	HC3531	SCNV_lo	CD14+_IFN-specific	7.613
TCCATCATCGTAATCA-7	IL-6 + GM-CSF	HC3531	SCNV_lo	CD14+_MDSC_GEXint	14.2702
CTCCTAATCCTTAGTT-7	IL-6 + GM-CSF	HC3531	SCNV_lo	CD14+_MDSC_GEXhi	16.6068
CCGATGCAGAAGGTGC-7	IL-6 + GM-CSF	HC3531	SCNV_lo	CD14+_MDSC_GEXint	10.4514
ATCGCCCGTCCTCCAA-7	IL-6 + GM-CSF	HC3531	SCNV_lo	CD14+_MDSC_GEXint	8.9004
TACGGTTAGGATTTGC-7	IL-6 + GM-CSF	HC3531	SCNV_lo	CD14+_MDSC_GEXint	15.2254
AATTGACGTCTCAGCC-7	IL-6 + GM-CSF	HC3531	SCNV_lo	CD14+_MDSC_GEXint	13.7899
TAGTTGTCAGATTCAT-7	IL-6 + GM-CSF	HC3531	SCNV_lo	CD14+_MDSC_GEXint	11.4037
TCATTACTCATCCTAT-7	IL-6 + GM-CSF	HC3531	SCNV_lo	CD14+_MDSC_GEXint	12.1528
CCTCAAACAGAGGGAG-7	IL-6 + GM-CSF	HC3531	SCNV_lo	CD14+_MDSC_GEXint	12.1663
ACACAATGTAATCGCA-7	IL-6 + GM-CSF	HC3531	SCNV_lo	CD14+_MDSC_GEXhi	17.8772
CACTAGCCACCTACGG-7	IL-6 + GM-CSF	HC3531	SCNV_lo	CD14+_MDSC_GEXint	12.9339
TATGGGCGTGAATCGC-7	IL-6 + GM-CSF	HC3531	SCNV_lo	CD14+CD16+	13.9423
AGGCGGATCCATTACT-7	IL-6 + GM-CSF	HC3531	SCNV_lo	CD14+_MDSC_GEXint	11.7472
TGCAATATCACCAATA-7	IL-6 + GM-CSF	HC3531	SCNV_lo	CD14+_MDSC_GEXlo	9.6443
ATGGTCTAGACTTATG-7	IL-6 + GM-CSF	HC3531	SCNV_lo	CD14+_MDSC_GEXint	15.8153
AGTTGGCGTACGCGCA-7	IL-6 + GM-CSF	HC3531	SCNV_lo	CD14+_MDSC_GEXhi	15.3174
TGCTCACTCATGGTGT-7	IL-6 + GM-CSF	HC3531	SCNV_lo	CD14+_MDSC_GEXint	7.63685
ACTTTGTTCAAACCTA-7	IL-6 + GM-CSF	HC3531	SCNV_lo	CD14+_MDSC_GEXint	10.4421
GGTTGCGGTCGCGCAA-7	IL-6 + GM-CSF	HC3531	SCNV_lo	CD14+_MDSC_GEXint	7.72965
TGATCCTGTGTTGTAG-7	IL-6 + GM-CSF	HC3531	SCNV_lo	CD14+_MDSC_GEXint	8.9758
CCTTACTCATAGCGGA-7	IL-6 + GM-CSF	HC3531	SCNV_lo	CD14+_MDSC_GEXlo	8.7697
GTATTGTCACACCAAC-7	IL-6 + GM-CSF	HC3531	SCNV_lo	CD14+_MDSC_GEXint	8.80545
CCTTTAGTCCTGTTCA-7	IL-6 + GM-CSF	HC3531	SCNV_lo	CD14+_MDSC_GEXlo	9.67375
ATTCGTTTCCTCACAC-7	IL-6 + GM-CSF	HC3531	SCNV_lo	CD14+_MDSC_GEXlo	4.80922
GGCTTCAAGTAACTCA-7	IL-6 + GM-CSF	HC3531	SCNV_lo	CD14+_MDSC_GEXint	11.1158
CATTCATTCGCGCTAA-7	IL-6 + GM-CSF	HC3531	SCNV_lo	CD14+_MDSC_GEXhi	13.3573
TTGGGCCAGCGAAGTA-7	IL-6 + GM-CSF	HC3531	SCNV_lo	CD14+_MDSC_GEXhi	16.1045
TAGCCTGAGGTTACGT-7	IL-6 + GM-CSF	HC3531	SCNV_lo	CD14+_MDSC_GEXint	14.4854
GCTTGTTGTGAGAAAC-7	IL-6 + GM-CSF	HC3531	SCNV_lo	CD14+_MDSC_GEXint	8.82915
TCCATTGTCCCGCCTA-7	IL-6 + GM-CSF	HC3531	SCNV_lo	CD14+_MDSC_GEXint	14.4225
AAGTTAGCAGGACCTT-7	IL-6 + GM-CSF	HC3531	SCNV_lo	CD14+_MDSC_GEXint	9.43898
TCCGGAATCCAAGTTA-7	IL-6 + GM-CSF	HC3531	SCNV_lo	CD14+_MDSC_GEXint	15.1187
TCTAACCGTTTCGCGC-7	IL-6 + GM-CSF	HC3531	SCNV_lo	CD14+_MDSC_GEXint	12.7636
TTTGACTTCGGTTTCC-7	IL-6 + GM-CSF	HC3531	SCNV_lo	CD14+CD16+	8.81783
CGAAGGCCAACAGGAT-7	IL-6 + GM-CSF	HC3531	SCNV_lo	CD14+_MDSC_GEXint	8.65735
GTTCATTTCTTAGTGA-7	IL-6 + GM-CSF	HC3531	SCNV_lo	CD14+_MDSC_GEXint	6.85536
GAACCAAAGGTCGAGG-7	IL-6 + GM-CSF	HC3531	SCNV_lo	CD14+_MDSC_GEXhi	16.7157
TGGTAAACATCCTAGA-7	IL-6 + GM-CSF	HC3531	SCNV_lo	CD14+_MDSC_GEXint	14.4753
GAGGTGAGTTCCTGAT-7	IL-6 + GM-CSF	HC3531	SCNV_lo	CD14+_MDSC_GEXlo	9.68772
CAGGCTATCCGGCTAA-7	IL-6 + GM-CSF	HC3531	SCNV_lo	CD14+_MDSC_GEXint	11.5241
CCACAGGGTGAAGCCT-7	IL-6 + GM-CSF	HC3531	SCNV_lo	CD14+_MDSC_GEXhi	14.2086
TGCTAACAGGATTGCT-7	IL-6 + GM-CSF	HC3531	SCNV_lo	CD14+_MDSC_GEXhi	10.7114
TCGCATTGTATGGTGC-7	IL-6 + GM-CSF	HC3531	SCNV_lo	CD14+_MDSC_GEXint	15.3134
TACGCACCAGGAACAT-7	IL-6 + GM-CSF	HC3531	SCNV_lo	CD14+_MDSC_GEXint	14.5921
CGCGATTCATTAGGCC-7	IL-6 + GM-CSF	HC3531	SCNV_lo	CD14+_MDSC_GEXhi	16.3294
TCTTGTCCAGCATGGA-7	IL-6 + GM-CSF	HC3531	SCNV_lo	CD14+_IFN-specific	11.6807
CTACGAAGTCATTGTC-7	IL-6 + GM-CSF	HC3531	SCNV_lo	CD14+_MDSC_GEXint	10.1391
TGGTCAAGTCATTGTC-7	IL-6 + GM-CSF	HC3531	SCNV_lo	CD14+_MDSC_GEXint	10.7343
TTGTCAAAGGGATGCG-7	IL-6 + GM-CSF	HC3531	SCNV_lo	CD14+_MDSC_GEXint	11.01
CTGTTGGAGCTCATAA-7	IL-6 + GM-CSF	HC3531	SCNV_lo	CD14+_MDSC_GEXint	8.31065
CTCCTCACAACCCTCC-7	IL-6 + GM-CSF	HC3531	SCNV_lo	CD14+_MDSC_GEXint	9.43071
TAGCTTGCATTCAGCA-7	IL-6 + GM-CSF	HC3531	SCNV_lo	CD14+_MDSC_GEXint	9.06383
TGGTCATAGGCCTAAT-7	IL-6 + GM-CSF	HC3531	SCNV_lo	CD14+_IFN-specific	8.2427
AGTCAATGTTTAAAGC-7	IL-6 + GM-CSF	HC3531	SCNV_lo	CD14+_MDSC_GEXint	15.7132
GTGATCAGTTTAGCTC-7	IL-6 + GM-CSF	HC3531	SCNV_lo	CD14+_MDSC_GEXhi	13.8573
ATGTAAGCAAGCTACC-7	IL-6 + GM-CSF	HC3531	SCNV_lo	CD14+_MDSC_GEXint	11.1518
ATTACCGCACCCACCT-7	IL-6 + GM-CSF	HC3531	SCNV_lo	CD14+_MDSC_GEXint	11.5374
CATGCGGGTCATTAGG-7	IL-6 + GM-CSF	HC3531	SCNV_lo	CD14+_MDSC_GEXint	8.32222
ATCCAACAGTGATTCA-7	IL-6 + GM-CSF	HC3531	SCNV_lo	CD14+_IFN-specific	10.8675
TGACTTAAGGTGTCCA-7	IL-6 + GM-CSF	HC3531	SCNV_lo	CD14+_MDSC_GEXint	15.2029
AGCTTAATCCCTCAAC-7	IL-6 + GM-CSF	HC3531	SCNV_lo	CD14+_IFN-specific	8.61276
TTAAGCCAGTTATCCT-7	IL-6 + GM-CSF	HC3531	SCNV_lo	CD14+_MDSC_GEXint	11.4023
CGGTTTGAGCTCCTTA-7	IL-6 + GM-CSF	HC3531	SCNV_lo	CD14+_MDSC_GEXint	8.03199
ATGCAAACACTTACAG-7	IL-6 + GM-CSF	HC3531	SCNV_lo	CD14+_MDSC_GEXhi	11.7222
GTTGCTGAGATAAAGC-7	IL-6 + GM-CSF	HC3531	SCNV_lo	CD14+_MDSC_GEXint	15.8832
CTAAATGTCGGCTAGC-7	IL-6 + GM-CSF	HC3531	SCNV_lo	CD14+_IFN-specific	10.7929
GACTCACCAACCTAAT-7	IL-6 + GM-CSF	HC3531	SCNV_lo	CD14+_MDSC_GEXint	9.54631
TGCGCAGGTGTTAGCA-7	IL-6 + GM-CSF	HC3531	SCNV_lo	CD14+_MDSC_GEXint	13.9574
TACAATGTCCTTGAGG-7	IL-6 + GM-CSF	HC3531	SCNV_lo	CD14+_MDSC_GEXhi	19.148
GCAGCCAGTTTAGCGA-8	IL-6 + GM-CSF	HC3533	SCNV_lo	CD14+_MDSC_GEXhi	12.8375
CTAGTAATCATTTAGG-8	IL-6 + GM-CSF	HC3533	SCNV_lo	CD14+_MDSC_GEXint	13.6436
GGTTACCCAATAAGCA-8	IL-6 + GM-CSF	HC3533	SCNV_lo	CD14+_MDSC_GEXhi	13.1276
CATAATCCAATGAGGT-8	IL-6 + GM-CSF	HC3533	SCNV_lo	CD14+CD16+	9.45068
TTAAGTGTCAATGTCA-8	IL-6 + GM-CSF	HC3533	SCNV_lo	CD14+_MDSC_GEXint	13.5008
AAGTGCAAGACTAAGG-8	IL-6 + GM-CSF	HC3533	SCNV_lo	CD14+_MDSC_GEXhi	16.0797
CCAGCCTGTAATCACG-8	IL-6 + GM-CSF	HC3533	SCNV_lo	CD14+_MDSC_GEXlo	-4.60982
TGTTTGTTCAAGGACA-8	IL-6 + GM-CSF	HC3533	SCNV_lo	CD14+_MDSC_GEXlo	-2.08207
GAAGCCTGTCCCGAAG-8	IL-6 + GM-CSF	HC3533	SCNV_lo	CD14+_MDSC_GEXlo	4.27484
AGAACCGCAGGCATGA-8	IL-6 + GM-CSF	HC3533	SCNV_lo	CD14+_MDSC_GEXint	13.569
TAGCCGGGTAACCAGC-8	IL-6 + GM-CSF	HC3533	SCNV_lo	CD14+_MDSC_GEXint	8.48153
CACCTGTTCGATTTAG-8	IL-6 + GM-CSF	HC3533	SCNV_lo	CD14+_MDSC_GEXint	9.26309
CCCAGTTTCGCTATAA-8	IL-6 + GM-CSF	HC3533	SCNV_lo	CD14+_MDSC_GEXint	12.4315
CTATTACTCCAAATCA-8	IL-6 + GM-CSF	HC3533	SCNV_lo	CD14+_MDSC_GEXhi	17.2967
GTACTTCGTACTGAAT-8	IL-6 + GM-CSF	HC3533	SCNV_lo	CD14+_MDSC_GEXhi	14.1136
ATGTGAGAGTCACCTC-8	IL-6 + GM-CSF	HC3533	SCNV_lo	CD14+_MDSC_GEXlo	2.46273
CCACTTGGTGAACAAA-8	IL-6 + GM-CSF	HC3533	SCNV_lo	CD14+_MDSC_GEXint	13.3277
CGGACCTAGTAGAGGC-8	IL-6 + GM-CSF	HC3533	SCNV_lo	CD14+_MDSC_GEXlo	4.47779
AGGGCCTTCAAACTCA-8	IL-6 + GM-CSF	HC3533	SCNV_lo	CD14+_MDSC_GEXint	6.07639
TTGCAGCCAGCAGGTA-8	IL-6 + GM-CSF	HC3533	SCNV_lo	CD14+_MDSC_GEXint	11.6992
AAGCCTGTCGAGGAGT-8	IL-6 + GM-CSF	HC3533	SCNV_lo	CD14+_MDSC_GEXhi	17.2928
GGATTGCGTCATCATC-8	IL-6 + GM-CSF	HC3533	SCNV_lo	CD14+_MDSC_GEXint	6.91318
GTGTTACAGCGAGTAA-8	IL-6 + GM-CSF	HC3533	SCNV_lo	CD14+_MDSC_GEXhi	17.2651
GCTATCCTCTTGGACG-8	IL-6 + GM-CSF	HC3533	SCNV_lo	CD14+_IFN-specific	1.4331
TTACACCGTTCCGGGA-8	IL-6 + GM-CSF	HC3533	SCNV_lo	CD14+_IFN-specific	12.7181
AAGGATTAGGGCCACT-8	IL-6 + GM-CSF	HC3533	SCNV_lo	CD14+_MDSC_GEXint	12.9309
CTGATCACATTAGCGC-8	IL-6 + GM-CSF	HC3533	SCNV_lo	CD14+_MDSC_GEXhi	18.6519
ACGAATCTCAACAAGG-8	IL-6 + GM-CSF	HC3533	SCNV_lo	CD14+CD16+	8.58923
TACGGTTAGGTCAAAG-8	IL-6 + GM-CSF	HC3533	SCNV_lo	CD14+_MDSC_GEXint	9.55688
ACTTGCACACCATATG-8	IL-6 + GM-CSF	HC3533	SCNV_lo	CD14+_MDSC_GEXhi	13.6868
GCAAGTGCAGCTAATT-8	IL-6 + GM-CSF	HC3533	SCNV_lo	CD14+_MDSC_GEXlo	2.27782
GCAGGACCACTTACAG-8	IL-6 + GM-CSF	HC3533	SCNV_lo	CD14+_MDSC_GEXint	10.8198
TTTGGTGCAAGTGTCC-8	IL-6 + GM-CSF	HC3533	SCNV_lo	CD14+_MDSC_GEXlo	3.51734
GATTGGTTCAATGAGG-8	IL-6 + GM-CSF	HC3533	SCNV_lo	CD14+_MDSC_GEXint	10.5116
TGTTGTTTCGGGCCAT-8	IL-6 + GM-CSF	HC3533	SCNV_lo	CD14+_MDSC_GEXint	10.5331
ACAGGTAAGGCAGGTG-8	IL-6 + GM-CSF	HC3533	SCNV_lo	CD14+_MDSC_GEXint	11.2413
TTGTTTGGTCATCAAG-8	IL-6 + GM-CSF	HC3533	SCNV_lo	CD14+_MDSC_GEXhi	10.2439
CTCGCTCCATAATCGT-8	IL-6 + GM-CSF	HC3533	SCNV_lo	CD14+_MDSC_GEXhi	18.4022
TTGAGCTAGGTGCGGA-8	IL-6 + GM-CSF	HC3533	SCNV_lo	CD14+_MDSC_GEXint	13.4137
TGTAACTCAGCAAGAT-8	IL-6 + GM-CSF	HC3533	SCNV_lo	CD14+_MDSC_GEXint	9.60763
AGCTACGTCACTTTAC-8	IL-6 + GM-CSF	HC3533	SCNV_lo	CD14+_MDSC_GEXint	7.86643
ACCAAGCGTAACAGGG-8	IL-6 + GM-CSF	HC3533	SCNV_lo	CD14+_MDSC_GEXint	14.8964
ACTCACCTCAGCACCA-8	IL-6 + GM-CSF	HC3533	SCNV_lo	CD14+_MDSC_GEXint	13.7268
AGTAAGTAGGGTGGAT-8	IL-6 + GM-CSF	HC3533	SCNV_lo	CD14+_MDSC_GEXlo	5.51261
GTTTAGCAGCCGCTAA-8	IL-6 + GM-CSF	HC3533	SCNV_lo	CD14+_MDSC_GEXint	9.05248
CTTACCTCATGACTAT-8	IL-6 + GM-CSF	HC3533	SCNV_lo	CD14+_MDSC_GEXint	9.25649
GCGTAACGTCATTACC-8	IL-6 + GM-CSF	HC3533	SCNV_lo	CD14+_MDSC_GEXint	14.3431
CGCTAACCATTATGCG-8	IL-6 + GM-CSF	HC3533	SCNV_lo	CD14+_MDSC_GEXint	7.81153
AGGAACGGTTAACGAT-8	IL-6 + GM-CSF	HC3533	SCNV_lo	CD14+_MDSC_GEXint	8.64786
TCCTTGCAGTTATCTC-8	IL-6 + GM-CSF	HC3533	SCNV_lo	CD14+_MDSC_GEXhi	17.7936
CAGATTCAGTCAATCA-8	IL-6 + GM-CSF	HC3533	SCNV_lo	CD14+CD16+	8.44318
GCCTGAGGTAATCGTG-8	IL-6 + GM-CSF	HC3533	SCNV_lo	CD14+_MDSC_GEXint	15.2003
AAGTAGCCATGCTCCC-8	IL-6 + GM-CSF	HC3533	SCNV_lo	CD14+_MDSC_GEXint	12.6912
ACCAATATCCGGCTAA-8	IL-6 + GM-CSF	HC3533	SCNV_lo	CD14+_MDSC_GEXlo	6.86413
ACTTGTAAGGGCTTTG-8	IL-6 + GM-CSF	HC3533	SCNV_lo	CD14+_MDSC_GEXhi	15.7386
AATTGGACATAGTCAT-8	IL-6 + GM-CSF	HC3533	SCNV_lo	CD14+_MDSC_GEXint	10.6296
CAATGACTCGCTAAGT-8	IL-6 + GM-CSF	HC3533	SCNV_lo	CD14+_MDSC_GEXhi	15.1067
ATCCTTAGTTAGGACC-8	IL-6 + GM-CSF	HC3533	SCNV_lo	CD14+_MDSC_GEXhi	16.6875
TTTGCATTCTATCGCC-8	IL-6 + GM-CSF	HC3533	SCNV_lo	CD14+_MDSC_GEXint	9.93925
ATCCTTAGTGGCTTCC-8	IL-6 + GM-CSF	HC3533	SCNV_lo	CD14+_MDSC_GEXint	13.4495
GGCGATACATGGCCCA-8	IL-6 + GM-CSF	HC3533	SCNV_lo	CD14+_MDSC_GEXint	8.35495
AGCCGCTAGTTATCCT-8	IL-6 + GM-CSF	HC3533	SCNV_lo	CD14+_MDSC_GEXlo	8.68602
AGTAAGTAGCCAGTAT-8	IL-6 + GM-CSF	HC3533	SCNV_lo	CD14+_MDSC_GEXhi	19.3607
GCACGAACAAACTCAT-8	IL-6 + GM-CSF	HC3533	SCNV_lo	CD14+CD16+	5.79188
CTAGTGAGTTTGTCTA-8	IL-6 + GM-CSF	HC3533	SCNV_lo	CD14+CD16+	7.32142
GTAGCTGTCTTGCTAT-8	IL-6 + GM-CSF	HC3533	SCNV_lo	CD14+_MDSC_GEXint	4.88352
GGGCTAACAGCATTAT-8	IL-6 + GM-CSF	HC3533	SCNV_lo	CD14+CD16+	6.2077
AGAGGATGTTGACTTC-8	IL-6 + GM-CSF	HC3533	SCNV_lo	CD14+_MDSC_GEXint	11.0323
CTCTAGCTCTTGTCTG-8	IL-6 + GM-CSF	HC3533	SCNV_lo	CD14+_MDSC_GEXint	13.3265
CTGGACCAGAGGAGTC-8	IL-6 + GM-CSF	HC3533	SCNV_lo	CD14+_MDSC_GEXlo	1.53415
TTGGATCAGGGTTAGA-8	IL-6 + GM-CSF	HC3533	SCNV_lo	CD14+_MDSC_GEXint	13.294
AATAACCGTCCTAATC-8	IL-6 + GM-CSF	HC3533	SCNV_lo	CD14+_MDSC_GEXint	6.23462
TTTGCGACAGCTAACC-8	IL-6 + GM-CSF	HC3533	SCNV_lo	CD14+_MDSC_GEXhi	14.203
CATCGCTTCCCTGGTT-8	IL-6 + GM-CSF	HC3533	SCNV_lo	CD14+_MDSC_GEXint	9.89161
GTGAGCGAGGATCACT-8	IL-6 + GM-CSF	HC3533	SCNV_lo	CD14+_MDSC_GEXint	11.1009
GAGCCTTCAAACCCTA-8	IL-6 + GM-CSF	HC3533	SCNV_lo	CD14+_MDSC_GEXint	9.85837
GTCGCAATCAAGCTTA-8	IL-6 + GM-CSF	HC3533	SCNV_lo	CD14+_MDSC_GEXint	12.7718
TAACCTAAGTTAGCCG-8	IL-6 + GM-CSF	HC3533	SCNV_lo	CD14+_MDSC_GEXint	8.88619
GCTAGTGTCCATTACT-8	IL-6 + GM-CSF	HC3533	SCNV_lo	CD14+_MDSC_GEXint	13.7306
CGTTAACAGCCTCTGT-8	IL-6 + GM-CSF	HC3533	SCNV_lo	CD14+CD16+	6.16859
GCCATGATCCCGTTAC-8	IL-6 + GM-CSF	HC3533	SCNV_lo	CD14+_MDSC_GEXhi	12.5971
CTTCTAAGTAATCGCA-8	IL-6 + GM-CSF	HC3533	SCNV_lo	CD14+_MDSC_GEXint	7.00048
CTAAGTCAGGCTGTGC-8	IL-6 + GM-CSF	HC3533	SCNV_lo	CD14+_MDSC_GEXint	7.76446
GTGCTCAAGGCATTGT-8	IL-6 + GM-CSF	HC3533	SCNV_lo	CD14+_MDSC_GEXhi	15.3399
GGTTTGTAGCCGGTAC-8	IL-6 + GM-CSF	HC3533	SCNV_lo	CD14+_MDSC_GEXint	15.3377
CTTAACAAGCTTGCTC-8	IL-6 + GM-CSF	HC3533	SCNV_lo	CD14+_MDSC_GEXlo	4.24473
AGTGATGAGGATGATG-8	IL-6 + GM-CSF	HC3533	SCNV_lo	CD14+_MDSC_GEXhi	12.7372
TGAGGGCCATTGCGAC-8	IL-6 + GM-CSF	HC3533	SCNV_lo	CD14+_MDSC_GEXlo	5.04084
CTGTTGGAGTATTGCA-8	IL-6 + GM-CSF	HC3533	SCNV_lo	CD14+CD16+	3.53569
TGTTCCTCAGTAGGAT-8	IL-6 + GM-CSF	HC3533	SCNV_lo	CD14+_MDSC_GEXint	7.8818
AGTGGACAGCTTACTT-8	IL-6 + GM-CSF	HC3533	SCNV_lo	CD14+_MDSC_GEXint	12.0887
CTTACTAGTTTGAGCA-8	IL-6 + GM-CSF	HC3533	SCNV_lo	CD14+_MDSC_GEXint	9.2128
GCTTCGCGTTAACAGT-8	IL-6 + GM-CSF	HC3533	SCNV_lo	CD14+_MDSC_GEXint	11.6139
AACAGGATCCGCTAGA-8	IL-6 + GM-CSF	HC3533	SCNV_lo	CD14+_MDSC_GEXint	9.1034
GTTTGTTTCTAATCCT-8	IL-6 + GM-CSF	HC3533	SCNV_lo	CD14+_MDSC_GEXhi	15.2412
GCCTGTGCATTAAGCT-8	IL-6 + GM-CSF	HC3533	SCNV_lo	CD14+_MDSC_GEXlo	-2.96232
CAAACGCGTTACTTGC-8	IL-6 + GM-CSF	HC3533	SCNV_lo	CD14+_MDSC_GEXlo	-2.73981
CATAGGTTCGACCTGA-8	IL-6 + GM-CSF	HC3533	SCNV_lo	CD14+_MDSC_GEXint	5.87845
AATCTCAAGCGCAATT-8	IL-6 + GM-CSF	HC3533	SCNV_lo	CD14+_MDSC_GEXint	12.6996
CGCAATCCAATACTGT-8	IL-6 + GM-CSF	HC3533	SCNV_lo	CD14+_MDSC_GEXint	13.0005
CCAACCCGTTGGTTGA-8	IL-6 + GM-CSF	HC3533	SCNV_lo	CD14+_MDSC_GEXlo	-1.03774
CCAGGATGTTAGGATT-8	IL-6 + GM-CSF	HC3533	SCNV_lo	CD14+_MDSC_GEXlo	3.34729
GATTCAATCCGCAAGC-8	IL-6 + GM-CSF	HC3533	SCNV_lo	CD14+_MDSC_GEXhi	13.1411
ATCGCCCGTATTGTGG-8	IL-6 + GM-CSF	HC3533	SCNV_lo	CD14+_MDSC_GEXhi	13.7287
CGGTTTCTCTTTAGGA-8	IL-6 + GM-CSF	HC3533	SCNV_lo	CD14+_MDSC_GEXint	6.94821
TACGCACCAATATGGA-8	IL-6 + GM-CSF	HC3533	SCNV_lo	CD14+_IFN-specific	11.9256
TGAACAGAGGTTTACA-8	IL-6 + GM-CSF	HC3533	SCNV_lo	CD14+_MDSC_GEXhi	16.7218
CTAACCACACAGAAAC-8	IL-6 + GM-CSF	HC3533	SCNV_lo	CD14+_MDSC_GEXint	13.6123
GGATGAATCCATAATG-8	IL-6 + GM-CSF	HC3533	SCNV_lo	CD14+_MDSC_GEXlo	-1.30326
GCTTAAATCACTTCAT-8	IL-6 + GM-CSF	HC3533	SCNV_lo	CD14+_MDSC_GEXhi	19.0698
GAGCAAATCGATTCTT-8	IL-6 + GM-CSF	HC3533	SCNV_lo	CD14+CD16+	12.1571
ATTGCGCCAGGTCCTG-8	IL-6 + GM-CSF	HC3533	SCNV_lo	CD14+CD16+	6.06735
AGACCCGGTAATGGCC-8	IL-6 + GM-CSF	HC3533	SCNV_lo	CD14+_MDSC_GEXlo	0.999471
AGTTTGATCAACCAAC-8	IL-6 + GM-CSF	HC3533	SCNV_lo	CD14+_MDSC_GEXhi	17.2225
GTCTAACAGCTAAAGG-8	IL-6 + GM-CSF	HC3533	SCNV_lo	CD14+_MDSC_GEXint	7.14045
TGAGGGAGTGGAAACG-8	IL-6 + GM-CSF	HC3533	SCNV_lo	CD14+CD16+	5.384
AATTTGCCATAATCAC-8	IL-6 + GM-CSF	HC3533	SCNV_lo	CD14+_MDSC_GEXhi	17.378
AGTGCACGTGCTGTAA-8	IL-6 + GM-CSF	HC3533	SCNV_lo	CD14+_MDSC_GEXint	12.5198
AAATCCGGTACTAAAC-8	IL-6 + GM-CSF	HC3533	SCNV_lo	CD14+_MDSC_GEXint	15.2227
TGTTAGCAGCAGGTTT-8	IL-6 + GM-CSF	HC3533	SCNV_lo	CD14+_MDSC_GEXlo	4.06062
GGAACCACATTGCGGT-8	IL-6 + GM-CSF	HC3533	SCNV_lo	CD14+_MDSC_GEXlo	7.93419
TAGTAGGAGTTGTCCC-8	IL-6 + GM-CSF	HC3533	SCNV_lo	CD14+_MDSC_GEXlo	-5.11714
TGGTGCATCGCAACAT-8	IL-6 + GM-CSF	HC3533	SCNV_lo	CD14+_MDSC_GEXint	13.6224
TATTTGCTCACGTTAA-8	IL-6 + GM-CSF	HC3533	SCNV_lo	CD14+_MDSC_GEXint	10.2202
CAAGGGAGTCATCCTG-8	IL-6 + GM-CSF	HC3533	SCNV_lo	CD14+_MDSC_GEXhi	12.9832
CTATTGAAGTTAGACC-8	IL-6 + GM-CSF	HC3533	SCNV_lo	CD14+CD16+	5.9065
TAAAGCCTCGGTTTCC-8	IL-6 + GM-CSF	HC3533	SCNV_lo	CD14+_MDSC_GEXint	12.4951
CTAGATTCAGAGGCTA-8	IL-6 + GM-CSF	HC3533	SCNV_lo	CD14+_MDSC_GEXlo	-0.00841852
AAGCAAGTCATAATCG-8	IL-6 + GM-CSF	HC3533	SCNV_lo	CD14+_MDSC_GEXint	10.0955
GGTAGGAGTGTGTGGT-8	IL-6 + GM-CSF	HC3533	SCNV_lo	CD14+_MDSC_GEXhi	17.0919
CATTGTGCAGGTTTGC-8	IL-6 + GM-CSF	HC3533	SCNV_lo	CD14+_MDSC_GEXlo	-0.934227
CCGCAAATCAGCAAGA-8	IL-6 + GM-CSF	HC3533	SCNV_lo	CD14+_MDSC_GEXint	12.0416
TTAAAGGCACGTGCTG-8	IL-6 + GM-CSF	HC3533	SCNV_lo	CD14+_MDSC_GEXlo	8.97319
TTAAGGTGTGACATGC-8	IL-6 + GM-CSF	HC3533	SCNV_lo	CD14+_MDSC_GEXlo	4.26189
GTCCATTGTACGATTG-8	IL-6 + GM-CSF	HC3533	SCNV_lo	CD14+_MDSC_GEXint	9.66792
GTTAAGCTCTAGCGAT-8	IL-6 + GM-CSF	HC3533	SCNV_lo	CD14+_MDSC_GEXint	11.8842
AAGGTATAGTATCGCG-8	IL-6 + GM-CSF	HC3533	SCNV_lo	CD14+CD16+	7.09821
GGTAACTTCCGCACAA-8	IL-6 + GM-CSF	HC3533	SCNV_lo	CD14+_MDSC_GEXint	9.58056
CTGGACCAGTTTGCGG-8	IL-6 + GM-CSF	HC3533	SCNV_lo	CD14+_MDSC_GEXhi	13.2666
TCATTACTCCTTCTAG-8	IL-6 + GM-CSF	HC3533	SCNV_lo	CD14+CD16+	11.4964
CTAGCTGAGCCACATG-8	IL-6 + GM-CSF	HC3533	SCNV_lo	CD14+_MDSC_GEXint	7.61684
GCAATCTAGCCAAATC-8	IL-6 + GM-CSF	HC3533	SCNV_lo	CD14+_MDSC_GEXhi	16.3601
AGGCCCAGTTGCGCGA-8	IL-6 + GM-CSF	HC3533	SCNV_lo	CD14+_MDSC_GEXhi	15.7892
ACTTACAAGCAGCTCA-8	IL-6 + GM-CSF	HC3533	SCNV_lo	CD14+_MDSC_GEXlo	-1.57551
TGGTTCTGTTACGCGG-8	IL-6 + GM-CSF	HC3533	SCNV_lo	CD14+_MDSC_GEXlo	1.41951
ACAGTATGTAGTCAAT-8	IL-6 + GM-CSF	HC3533	SCNV_lo	CD14+_MDSC_GEXint	11.7556
TGAGGGCCAGACAAAC-8	IL-6 + GM-CSF	HC3533	SCNV_lo	CD14+_MDSC_GEXhi	16.5727
TAGACCAGTTACTTCA-8	IL-6 + GM-CSF	HC3533	SCNV_lo	CD14+_MDSC_GEXint	10.3741
CTCCTCACAAACTGCC-8	IL-6 + GM-CSF	HC3533	SCNV_lo	CD14+_MDSC_GEXint	12.3555
CTCACACTCTTGAGCG-8	IL-6 + GM-CSF	HC3533	SCNV_lo	CD14+_MDSC_GEXlo	-5.88231
AACCTCACATCAGTAT-8	IL-6 + GM-CSF	HC3533	SCNV_lo	CD14+_MDSC_GEXhi	14.9383
AAGACATAGTGTTGCG-11	IL-6 + GM-CSF	HC3524	SCNV_lo	CD14+_MDSC_GEXhi	16.9118
TCATCCATCAATCTCT-11	IL-6 + GM-CSF	HC3524	SCNV_lo	CD14+_MDSC_GEXint	11.4631
CGTGCACAGGAGTCTT-11	IL-6 + GM-CSF	HC3524	SCNV_lo	CD14+_MDSC_GEXint	12.2033
AGAAGGTGTGCTGTAA-11	IL-6 + GM-CSF	HC3524	SCNV_lo	CD14+_MDSC_GEXhi	17.4361
CGCTAATAGCAAGATG-11	IL-6 + GM-CSF	HC3524	SCNV_lo	CD14+_MDSC_GEXint	11.7205
GCGCTTAAGCACTAAC-11	IL-6 + GM-CSF	HC3524	SCNV_lo	CD14+_MDSC_GEXint	14.0294
GCAGGCTTCGATTATG-11	IL-6 + GM-CSF	HC3524	SCNV_lo	CD14+_MDSC_GEXlo	11.1857
CATGGATTCTCGACCT-11	IL-6 + GM-CSF	HC3524	SCNV_lo	CD14+_MDSC_GEXlo	0.702929
AAGCTTGGTACCAGGT-11	IL-6 + GM-CSF	HC3524	SCNV_lo	CD14+_MDSC_GEXlo	6.35189
GATAATCGTGTTTGAG-11	IL-6 + GM-CSF	HC3524	SCNV_lo	CD14+_MDSC_GEXint	10.0901
TTGCCCGTCGATTTAG-11	IL-6 + GM-CSF	HC3524	SCNV_lo	CD14+_MDSC_GEXint	13.3194
AGAGATTAGGGTTAGA-11	IL-6 + GM-CSF	HC3524	SCNV_lo	CD14+_MDSC_GEXhi	17.1013
AACGCCCAGTAGCGGG-11	IL-6 + GM-CSF	HC3524	SCNV_lo	CD14+_MDSC_GEXint	11.2274
ACACTAATCCTTGCGT-11	IL-6 + GM-CSF	HC3524	SCNV_lo	CD14+_MDSC_GEXlo	-0.4779
GATTTGCAGCTATTGA-11	IL-6 + GM-CSF	HC3524	SCNV_lo	CD14+_MDSC_GEXint	10.6873
TTGCAGCCAAGGTCGA-11	IL-6 + GM-CSF	HC3524	SCNV_lo	CD14+_MDSC_GEXint	10.9536
GAACTTATCTGTTCAT-11	IL-6 + GM-CSF	HC3524	SCNV_lo	CD14+_MDSC_GEXint	10.0173
ACTTATCTCCCTGATC-11	IL-6 + GM-CSF	HC3524	SCNV_lo	CD14+_MDSC_GEXint	7.91498
CCTATTTAGTGGACAA-11	IL-6 + GM-CSF	HC3524	SCNV_lo	CD14+_MDSC_GEXint	10.7369
GCTGCACAGGCGCACT-11	IL-6 + GM-CSF	HC3524	SCNV_lo	CD14+_MDSC_GEXlo	4.98414
GTAAGCAAGATGGAGC-11	IL-6 + GM-CSF	HC3524	SCNV_lo	CD14+_MDSC_GEXint	9.09372
AGTTTGATCCTCATGC-11	IL-6 + GM-CSF	HC3524	SCNV_lo	CD14+_MDSC_GEXint	11.0441
CGAGGCAAGGGCTAAA-11	IL-6 + GM-CSF	HC3524	SCNV_lo	CD14+CD16+	4.68895
TCGGTTCTCTACCTGC-11	IL-6 + GM-CSF	HC3524	SCNV_lo	CD14+_MDSC_GEXint	10.4038
AGAGATTAGTGTGATC-11	IL-6 + GM-CSF	HC3524	SCNV_lo	CD14+_MDSC_GEXint	12.9032
AGGTTAACAAAGCCTC-11	IL-6 + GM-CSF	HC3524	SCNV_lo	CD14+_MDSC_GEXlo	-3.59731
TCAAGACTCATTGCGG-11	IL-6 + GM-CSF	HC3524	SCNV_lo	CD14+CD16+	6.21707
ATGGCCGGTGAGGTAG-11	IL-6 + GM-CSF	HC3524	SCNV_lo	CD14+_MDSC_GEXlo	8.49599
CCTCCTGAGCGGCTGT-11	IL-6 + GM-CSF	HC3524	SCNV_lo	CD14+_MDSC_GEXhi	16.9413
CGGTGAGAGTAGAGGC-11	IL-6 + GM-CSF	HC3524	SCNV_lo	CD14+_MDSC_GEXlo	7.54873
TTAGACTCAACCCTCC-11	IL-6 + GM-CSF	HC3524	SCNV_lo	CD14+_MDSC_GEXlo	5.36603
ACTTATCTCGACCTGA-11	IL-6 + GM-CSF	HC3524	SCNV_lo	CD14+_MDSC_GEXlo	7.95842
TGGCCTTTCCGCAAGC-11	IL-6 + GM-CSF	HC3524	SCNV_lo	CD14+_MDSC_GEXint	12.4855
GCTGACATCGCTCCAT-11	IL-6 + GM-CSF	HC3524	SCNV_lo	CD14+_MDSC_GEXint	10.1023
TGGGCATGTTTGAGCA-11	IL-6 + GM-CSF	HC3524	SCNV_lo	CD14+_MDSC_GEXint	11.3991
GATTAGTGTAATCGCA-11	IL-6 + GM-CSF	HC3524	SCNV_lo	CD14+_MDSC_GEXhi	14.9477
ATGCATTCACACCAAC-11	IL-6 + GM-CSF	HC3524	SCNV_lo	CD14+_MDSC_GEXint	12.0365
AAACGCGCAGCTACGT-11	IL-6 + GM-CSF	HC3524	SCNV_lo	CD14+_MDSC_GEXint	13.5332
AGATGAAGTCTAACCT-11	IL-6 + GM-CSF	HC3524	SCNV_lo	CD14+_MDSC_GEXint	13.7922
GTGCGCAGTTATAGCG-11	IL-6 + GM-CSF	HC3524	SCNV_lo	CD14+_MDSC_GEXint	15.1808
CTCGCTAGTTGCGGAT-11	IL-6 + GM-CSF	HC3524	SCNV_lo	CD14+_MDSC_GEXlo	6.09019
ATGGCTTAGCCTAATA-11	IL-6 + GM-CSF	HC3524	SCNV_lo	CD14+_MDSC_GEXlo	3.29385
CAGGTGGAGCGAGTAA-11	IL-6 + GM-CSF	HC3524	SCNV_lo	CD14+_MDSC_GEXint	11.8127
TACTCGCTCGCACAAT-11	IL-6 + GM-CSF	HC3524	SCNV_lo	CD14+_MDSC_GEXhi	16.2241
CTAAGGTTCCTCATCA-11	IL-6 + GM-CSF	HC3524	SCNV_lo	CD14+_MDSC_GEXhi	14.5108
GACCTAAGTGATGATT-11	IL-6 + GM-CSF	HC3524	SCNV_lo	CD14+_MDSC_GEXint	12.1601
TGTGGCCAGTGAACGA-11	IL-6 + GM-CSF	HC3524	SCNV_lo	CD14+_MDSC_GEXint	10.1983
CCGTTACTCTAGCGAT-11	IL-6 + GM-CSF	HC3524	SCNV_lo	CD14+_MDSC_GEXint	10.2774
CTAGCTGAGTAGGATG-11	IL-6 + GM-CSF	HC3524	SCNV_lo	CD14+_MDSC_GEXhi	14.4467
CAGGCTATCAATGTCA-11	IL-6 + GM-CSF	HC3524	SCNV_lo	CD14+_MDSC_GEXlo	3.15857
TCATGTTTCACGCATG-11	IL-6 + GM-CSF	HC3524	SCNV_lo	CD14+_MDSC_GEXhi	15.1684
ATAGGTACAATTAACC-11	IL-6 + GM-CSF	HC3524	SCNV_lo	CD14+_MDSC_GEXlo	8.6429
CATTCATTCCTCCATA-11	IL-6 + GM-CSF	HC3524	SCNV_lo	CD14+_MDSC_GEXlo	8.90106
CCATAGCCATGAAGTA-11	IL-6 + GM-CSF	HC3524	SCNV_lo	CD14+_MDSC_GEXint	10.9008
ACCGGCTAGCGATAGA-11	IL-6 + GM-CSF	HC3524	SCNV_lo	CD14+_MDSC_GEXint	12.6344
TAGTGTGGTTTATTCG-11	IL-6 + GM-CSF	HC3524	SCNV_lo	CD14+_MDSC_GEXint	8.63642
GTTCATTTCAGGAACA-11	IL-6 + GM-CSF	HC3524	SCNV_lo	CD14+_MDSC_GEXhi	15.0556
AAAGGTTAGCGCATTG-11	IL-6 + GM-CSF	HC3524	SCNV_lo	CD14+_MDSC_GEXint	11.9858
GAACCAAAGGGACGCA-11	IL-6 + GM-CSF	HC3524	SCNV_lo	CD14+_MDSC_GEXint	12.2708
CTTTATCAGTGTGATC-11	IL-6 + GM-CSF	HC3524	SCNV_lo	CD14+_MDSC_GEXint	13.4021
GTATTGCAGGTGAAAT-11	IL-6 + GM-CSF	HC3524	SCNV_lo	CD14+_MDSC_GEXint	13.0633
ACCAGGACATCCTAGA-11	IL-6 + GM-CSF	HC3524	SCNV_lo	CD14+_MDSC_GEXhi	14.6513
CACGCTAAGCAACATC-11	IL-6 + GM-CSF	HC3524	SCNV_lo	CD14+_MDSC_GEXlo	10.165
ATTATGGTCCTCAGTC-11	IL-6 + GM-CSF	HC3524	SCNV_lo	CD14+_MDSC_GEXint	12.3652
CGAAATGAGCCAGTAT-11	IL-6 + GM-CSF	HC3524	SCNV_lo	CD14+_MDSC_GEXint	13.91
GCTTGTTGTTCGGTAA-11	IL-6 + GM-CSF	HC3524	SCNV_lo	CD14+_MDSC_GEXhi	16.034
GACCTGATCATTATGG-11	IL-6 + GM-CSF	HC3524	SCNV_lo	CD14+_MDSC_GEXlo	10.0327
ATGACGAAGCTAATTG-11	IL-6 + GM-CSF	HC3524	SCNV_lo	CD14+_MDSC_GEXhi	14.7793
TCACCGGCATGTCGCG-11	IL-6 + GM-CSF	HC3524	SCNV_lo	CD14+_MDSC_GEXint	9.86272
TCACTGACAAGGCCAA-11	IL-6 + GM-CSF	HC3524	SCNV_lo	CD14+_MDSC_GEXhi	13.9185
GCCTGACAGCAAGACA-11	IL-6 + GM-CSF	HC3524	SCNV_lo	CD14+_MDSC_GEXint	10.995
GTTAACCAGTCACGAT-11	IL-6 + GM-CSF	HC3524	SCNV_lo	CD14+_MDSC_GEXlo	-6.19484
TCAACAATCACTAATG-11	IL-6 + GM-CSF	HC3524	SCNV_lo	CD14+_MDSC_GEXint	11.8854
GTGAGCGAGGTCGAGG-11	IL-6 + GM-CSF	HC3524	SCNV_lo	CD14+_MDSC_GEXhi	16.1448
GGTTCTTGTCATGAGC-11	IL-6 + GM-CSF	HC3524	SCNV_lo	CD14+_MDSC_GEXint	9.55979
CCTAAGCCAAATACCT-11	IL-6 + GM-CSF	HC3524	SCNV_lo	CD14+_MDSC_GEXlo	7.57686
TGTAAAGCAGCTTAGC-11	IL-6 + GM-CSF	HC3524	SCNV_lo	CD14+_MDSC_GEXlo	5.69869
CCGTTATGTCTTGCTG-11	IL-6 + GM-CSF	HC3524	SCNV_lo	CD14+_MDSC_GEXint	13.3435
CAAACTGGTTGGTTGA-11	IL-6 + GM-CSF	HC3524	SCNV_lo	CD14+_Baseline	-5.57386
AGTTTGCAGGTTTGAC-11	IL-6 + GM-CSF	HC3524	SCNV_lo	CD14+_MDSC_GEXint	15.1468
GTAAGCAAGACAGGCG-11	IL-6 + GM-CSF	HC3524	SCNV_lo	CD14+_MDSC_GEXlo	9.58919
TGCATTAAGGATGATG-11	IL-6 + GM-CSF	HC3524	SCNV_lo	CD14+_MDSC_GEXint	10.1119
CGTTAGGTCCTGCGAA-11	IL-6 + GM-CSF	HC3524	SCNV_lo	CD14+_MDSC_GEXint	10.3676
CATTGCGAGGCTACTG-11	IL-6 + GM-CSF	HC3524	SCNV_lo	CD14+_MDSC_GEXint	11.329
GAGGCAAGTTTGAGGC-11	IL-6 + GM-CSF	HC3524	SCNV_lo	CD14+_MDSC_GEXint	11.072
TCGGTTTGTGGTTCCC-11	IL-6 + GM-CSF	HC3524	SCNV_lo	CD14+_MDSC_GEXint	7.66521
AGGTTGCGTAAAGCGG-11	IL-6 + GM-CSF	HC3524	SCNV_lo	CD14+_MDSC_GEXint	12.8049
AATTGACGTGACATAT-11	IL-6 + GM-CSF	HC3524	SCNV_lo	CD14+_MDSC_GEXint	9.55354
GTGCTGGGTCATGCCC-11	IL-6 + GM-CSF	HC3524	SCNV_lo	CD14+_MDSC_GEXlo	7.83374
ATTAGCGGTCTCACTG-11	IL-6 + GM-CSF	HC3524	SCNV_lo	CD14+_MDSC_GEXlo	-1.78599
GCAGGAAGTTGGCGTG-11	IL-6 + GM-CSF	HC3524	SCNV_lo	CD14+_MDSC_GEXint	12.6347
CACAGGGAGCTGCACA-11	IL-6 + GM-CSF	HC3524	SCNV_lo	CD14+_MDSC_GEXhi	16.9406
AGTGCGGAGCCAGTAT-11	IL-6 + GM-CSF	HC3524	SCNV_lo	CD14+_MDSC_GEXint	12.8134
GTACTAATCTGCAAAC-11	IL-6 + GM-CSF	HC3524	SCNV_lo	CD14+_MDSC_GEXint	10.0561
CAGCAAGCAATAGCCC-11	IL-6 + GM-CSF	HC3524	SCNV_lo	CD14+_MDSC_GEXhi	13.9466
AGGTTACTCTTGCATT-11	IL-6 + GM-CSF	HC3524	SCNV_lo	CD14+_Baseline	-3.97057
GTCGGTTCACCACAAC-11	IL-6 + GM-CSF	HC3524	SCNV_lo	CD14+_MDSC_GEXint	10.8752
TGGATTGGTTTGAGGC-11	IL-6 + GM-CSF	HC3524	SCNV_lo	CD14+_MDSC_GEXint	8.71489
GTGTAACTCTCACATT-11	IL-6 + GM-CSF	HC3524	SCNV_lo	CD14+_MDSC_GEXint	14.175
CGTGTTACATTAAAGG-11	IL-6 + GM-CSF	HC3524	SCNV_lo	CD14+_MDSC_GEXint	8.42616
GCTGCATCACAAAGAC-11	IL-6 + GM-CSF	HC3524	SCNV_lo	CD14+_MDSC_GEXhi	13.8836
TCCAGGTCAGGCGAGT-11	IL-6 + GM-CSF	HC3524	SCNV_lo	CD14+_MDSC_GEXint	12.466
CATAATGTCCTGATGG-11	IL-6 + GM-CSF	HC3524	SCNV_lo	CD14+_MDSC_GEXint	13.3085
AGAGGATGTGGGTACT-11	IL-6 + GM-CSF	HC3524	SCNV_lo	CD14+_MDSC_GEXlo	8.23453
CCTATTTAGCGCTCAA-11	IL-6 + GM-CSF	HC3524	SCNV_lo	CD14+_MDSC_GEXint	11.255
TGTTATGAGTATGTGC-11	IL-6 + GM-CSF	HC3524	SCNV_lo	CD14+_MDSC_GEXint	8.12343
GTAGGATCAGGTTCAC-11	IL-6 + GM-CSF	HC3524	SCNV_lo	CD14+_MDSC_GEXint	10.1172
GGCTTAAGTGAAACAA-11	IL-6 + GM-CSF	HC3524	SCNV_lo	CD14+_MDSC_GEXhi	11.4576
CTTAATGAGGGTGGAT-11	IL-6 + GM-CSF	HC3524	SCNV_lo	CD14+_MDSC_GEXint	11.7147
CGTGGTTCATTGTCAG-11	IL-6 + GM-CSF	HC3524	SCNV_lo	CD14+_MDSC_GEXint	9.61728
CTTAGGAGTTGGTTCT-11	IL-6 + GM-CSF	HC3524	SCNV_lo	CD14+_MDSC_GEXint	13.3205
ACAGTATGTATTGTGG-11	IL-6 + GM-CSF	HC3524	SCNV_lo	CD14+_MDSC_GEXhi	13.9469
TACCGCAAGCCTGTGA-11	IL-6 + GM-CSF	HC3524	SCNV_lo	CD14+_MDSC_GEXlo	7.55044
TATCACGCAGCTACGT-11	IL-6 + GM-CSF	HC3524	SCNV_lo	CD14+_MDSC_GEXlo	6.62366
GGCTTAAGTCAATGTG-11	IL-6 + GM-CSF	HC3524	SCNV_lo	CD14+_MDSC_GEXint	6.47283
TAGTAGGAGAAGGTGC-11	IL-6 + GM-CSF	HC3524	SCNV_lo	CD14+_MDSC_GEXint	10.4119
CCTATATTCAATGTGC-11	IL-6 + GM-CSF	HC3524	SCNV_lo	CD14+_MDSC_GEXint	9.61075
TATGGGCGTCATCAAG-11	IL-6 + GM-CSF	HC3524	SCNV_lo	CD14+_MDSC_GEXint	12.4111
GCGATTTAGCATGAAG-11	IL-6 + GM-CSF	HC3524	SCNV_lo	CD14+_MDSC_GEXhi	14.7181
ATGTTTGAGCTTTGTT-11	IL-6 + GM-CSF	HC3524	SCNV_lo	CD14+_MDSC_GEXhi	14.9884
GTCTTTGTCCTTAATC-11	IL-6 + GM-CSF	HC3524	SCNV_lo	CD14+_MDSC_GEXint	13.5232
GCACTTACATCCCTCA-11	IL-6 + GM-CSF	HC3524	SCNV_lo	CD14+_MDSC_GEXlo	5.40394
AAATGCCTCATTAGCA-11	IL-6 + GM-CSF	HC3524	SCNV_lo	CD14+_MDSC_GEXint	13.9224
AAGAATCAGAGGATAT-11	IL-6 + GM-CSF	HC3524	SCNV_lo	CD14+_MDSC_GEXint	9.71487
GCAGCAACATCTTGAG-11	IL-6 + GM-CSF	HC3524	SCNV_lo	CD14+_MDSC_GEXlo	4.15318
TGATGATGTCCTTCTC-11	IL-6 + GM-CSF	HC3524	SCNV_lo	CD14+_MDSC_GEXint	11.3509
ACGTCCTTCCTTAAGA-11	IL-6 + GM-CSF	HC3524	SCNV_lo	CD14+CD16+	11.9676
GCCCATAAGGTTACGT-11	IL-6 + GM-CSF	HC3524	SCNV_lo	CD14+_MDSC_GEXhi	15.7849
TTGTCAAAGTACCGCA-11	IL-6 + GM-CSF	HC3524	SCNV_lo	CD14+_MDSC_GEXint	13.8244
ACCAAGTTCCTGATGG-11	IL-6 + GM-CSF	HC3524	SCNV_lo	CD14+_MDSC_GEXlo	6.01893
GATGCGACATCCCGCT-11	IL-6 + GM-CSF	HC3524	SCNV_lo	CD14+_MDSC_GEXlo	8.07527
GCTGACCAGCCTGTGA-11	IL-6 + GM-CSF	HC3524	SCNV_lo	CD14+_MDSC_GEXint	9.86151
ACACGGACATAGGCGA-11	IL-6 + GM-CSF	HC3524	SCNV_lo	CD14+_MDSC_GEXint	7.81849
TGGTTCCTCACCTGCT-11	IL-6 + GM-CSF	HC3524	SCNV_lo	CD14+_MDSC_GEXhi	12.5296
CATTATCTCATCCACC-11	IL-6 + GM-CSF	HC3524	SCNV_lo	CD14+_MDSC_GEXint	14.6038
GCTTTGTGTTACGCAA-11	IL-6 + GM-CSF	HC3524	SCNV_lo	CD14+_MDSC_GEXhi	15.7903
GGTTACCCATGTCAGC-11	IL-6 + GM-CSF	HC3524	SCNV_lo	CD14+_MDSC_GEXint	9.73168
CCCGCAACAATAGCCC-11	IL-6 + GM-CSF	HC3524	SCNV_lo	CD14+_MDSC_GEXhi	14.1647
GCCAGGAAGCGGCTGT-11	IL-6 + GM-CSF	HC3524	SCNV_lo	CD14+_MDSC_GEXlo	7.13985
CGGTTATAGCCGCTTT-11	IL-6 + GM-CSF	HC3524	SCNV_lo	CD14+_MDSC_GEXint	14.0118
TGCGATTAGCACTTGG-11	IL-6 + GM-CSF	HC3524	SCNV_lo	CD14+_MDSC_GEXhi	17.3324
CTGGTAAGTCAGGCAT-11	IL-6 + GM-CSF	HC3524	SCNV_lo	CD14+_MDSC_GEXint	10.3759
AAGACAAGTCTCAGCC-11	IL-6 + GM-CSF	HC3524	SCNV_lo	CD14+_MDSC_GEXhi	19.9421
AAGACCAAGGATAAAC-11	IL-6 + GM-CSF	HC3524	SCNV_lo	CD14+_MDSC_GEXhi	11.5635
TGCATGAGTAGCCATA-11	IL-6 + GM-CSF	HC3524	SCNV_lo	CD14+_MDSC_GEXlo	4.72346
GACTTAGGTGGAAGGC-11	IL-6 + GM-CSF	HC3524	SCNV_lo	CD14+_MDSC_GEXhi	15.1275
GCTTACCTCATGCTCC-11	IL-6 + GM-CSF	HC3524	SCNV_lo	CD14+_MDSC_GEXint	13.8182
AGTCAGGCAACCCTAA-11	IL-6 + GM-CSF	HC3524	SCNV_lo	CD14+_MDSC_GEXint	9.82636
TGATTCAAGGATTTGC-11	IL-6 + GM-CSF	HC3524	SCNV_lo	CD14+_MDSC_GEXint	15.1904
AATTAGCGTTATTGCC-11	IL-6 + GM-CSF	HC3524	SCNV_lo	CD14+_MDSC_GEXint	12.445
GAACCTTAGGACAACA-11	IL-6 + GM-CSF	HC3524	SCNV_lo	CD14+_MDSC_GEXint	13.6231
GGTGAGGTCCCGTTAC-11	IL-6 + GM-CSF	HC3524	SCNV_lo	CD14+_MDSC_GEXhi	15.6304
TTACCGTGTCATAACG-11	IL-6 + GM-CSF	HC3524	SCNV_lo	CD14+_MDSC_GEXhi	15.5012
TCCTTAGTCTGTTGCC-11	IL-6 + GM-CSF	HC3524	SCNV_lo	CD14+_MDSC_GEXlo	9.77116
CGATTTGCACCTATAG-11	IL-6 + GM-CSF	HC3524	SCNV_lo	CD14+_MDSC_GEXint	10.6029
AGGAACCAGGGCCACT-11	IL-6 + GM-CSF	HC3524	SCNV_lo	CD14+_MDSC_GEXlo	7.45313
GTTTATCTCGAAGTGA-11	IL-6 + GM-CSF	HC3524	SCNV_lo	CD14+_MDSC_GEXhi	13.7241
TTAAGGTGTAATAGCT-11	IL-6 + GM-CSF	HC3524	SCNV_lo	CD14+_MDSC_GEXint	8.82801
GGAAGTATCATTGACA-11	IL-6 + GM-CSF	HC3524	SCNV_lo	CD14+_MDSC_GEXlo	7.89537
CGTGCACAGTATTGGC-11	IL-6 + GM-CSF	HC3524	SCNV_lo	CD14+_MDSC_GEXhi	15.4432
TACTTCGTCGTTATCT-11	IL-6 + GM-CSF	HC3524	SCNV_lo	CD14+_MDSC_GEXint	10.8155
TTTACGAAGGCCAATT-11	IL-6 + GM-CSF	HC3524	SCNV_lo	CD14+_MDSC_GEXlo	7.79852
GAGCAAATCGCATTAA-11	IL-6 + GM-CSF	HC3524	SCNV_lo	CD14+_MDSC_GEXint	9.71676
AAGACATAGGACAATG-11	IL-6 + GM-CSF	HC3524	SCNV_lo	CD14+_MDSC_GEXint	10.3567
ATCCCGCGTTAGGCGT-11	IL-6 + GM-CSF	HC3524	SCNV_lo	CD14+_MDSC_GEXint	6.50429
ATGCGATTCATGGTTA-11	IL-6 + GM-CSF	HC3524	SCNV_lo	CD14+CD16+	10.0841
CCTCCTGAGCGGTTAT-11	IL-6 + GM-CSF	HC3524	SCNV_lo	CD14+_MDSC_GEXlo	7.24613
AATATCCCATGAAATG-11	IL-6 + GM-CSF	HC3524	SCNV_lo	CD14+_MDSC_GEXlo	6.98669
TTTGTGAAGCCTGACA-11	IL-6 + GM-CSF	HC3524	SCNV_lo	CD14+_MDSC_GEXint	11.8461
CCGATGCAGAGCCGGA-11	IL-6 + GM-CSF	HC3524	SCNV_lo	CD14+_MDSC_GEXlo	9.99431
ACAGGTAAGTCATTTC-11	IL-6 + GM-CSF	HC3524	SCNV_lo	CD14+_MDSC_GEXint	9.82467
AGTAATGCAGCTTACA-11	IL-6 + GM-CSF	HC3524	SCNV_lo	CD14+_MDSC_GEXlo	7.16021
ACCAAACTCCTCGATC-11	IL-6 + GM-CSF	HC3524	SCNV_lo	CD14+CD16+	8.58676
CATAGACTCAGGATGA-11	IL-6 + GM-CSF	HC3524	SCNV_lo	CD14+_MDSC_GEXint	10.4693
GTGCCTTTCGCTAGCA-11	IL-6 + GM-CSF	HC3524	SCNV_lo	CD14+_MDSC_GEXint	11.896
ATTACGTCAGGCTTGT-11	IL-6 + GM-CSF	HC3524	SCNV_lo	CD14+_MDSC_GEXint	14.5247
AATCAGGAGGTCCGTA-11	IL-6 + GM-CSF	HC3524	SCNV_lo	CD14+_MDSC_GEXint	12.3069
GAGGAGGCAAGTCGCT-11	IL-6 + GM-CSF	HC3524	SCNV_lo	CD14+_MDSC_GEXint	11.9689
GAAACCCGTACCCACC-11	IL-6 + GM-CSF	HC3524	SCNV_lo	CD14+_MDSC_GEXhi	17.7247
GCAATAGAGCGATACT-11	IL-6 + GM-CSF	HC3524	SCNV_lo	CD14+_MDSC_GEXint	12.0552
GGCTAGACAATGAAGC-11	IL-6 + GM-CSF	HC3524	SCNV_lo	CD14+_MDSC_GEXint	14.1942
CATATCGCACTAAGAA-11	IL-6 + GM-CSF	HC3524	SCNV_lo	CD14+_MDSC_GEXhi	14.7644
GAACGAATCAAAGGCA-11	IL-6 + GM-CSF	HC3524	SCNV_lo	CD14+_MDSC_GEXint	7.98277
CACTTTGTCGTGCTTC-11	IL-6 + GM-CSF	HC3524	SCNV_lo	CD14+_MDSC_GEXlo	6.60487
GAGTCAAAGATAACCC-11	IL-6 + GM-CSF	HC3524	SCNV_lo	CD14+_MDSC_GEXint	11.9962
GACCTCAAGTTAGCCG-11	IL-6 + GM-CSF	HC3524	SCNV_lo	CD14+_MDSC_GEXint	12.9195
AAGCCTGTCCTCATCA-11	IL-6 + GM-CSF	HC3524	SCNV_lo	CD14+_MDSC_GEXint	12.163
AGCAGGTAGGAGGACT-11	IL-6 + GM-CSF	HC3524	SCNV_lo	CD14+_MDSC_GEXlo	4.62495
TAGAGCCGTATTGCAG-11	IL-6 + GM-CSF	HC3524	SCNV_lo	CD14+_MDSC_GEXint	10.0591
TGTTGCACATGCAACC-11	IL-6 + GM-CSF	HC3524	SCNV_lo	CD14+_MDSC_GEXint	14.2999
TGGGCATGTTTATGGG-11	IL-6 + GM-CSF	HC3524	SCNV_lo	CD14+CD16+	8.78982
GAAGTATAGAGGGACT-11	IL-6 + GM-CSF	HC3524	SCNV_lo	CD14+_MDSC_GEXint	10.5673
TAGCCGGGTGGGAACA-11	IL-6 + GM-CSF	HC3524	SCNV_lo	CD14+_MDSC_GEXint	8.91385
GCTAACAGTTACCGGG-11	IL-6 + GM-CSF	HC3524	SCNV_lo	CD14+_MDSC_GEXint	11.7314
TAAGTAGCACGCAACT-11	IL-6 + GM-CSF	HC3524	SCNV_lo	CD14+_MDSC_GEXhi	12.3295
AACTACTCAAGGTATA-11	IL-6 + GM-CSF	HC3524	SCNV_lo	CD14+_MDSC_GEXint	13.1538
CCCGTAAAGCGAGCGA-11	IL-6 + GM-CSF	HC3524	SCNV_lo	CD14+_MDSC_GEXint	11.3827
TTAGACTCATAGACCC-11	IL-6 + GM-CSF	HC3524	SCNV_lo	CD14+_MDSC_GEXlo	6.58801
CTGTGTGAGGTAAGGC-11	IL-6 + GM-CSF	HC3524	SCNV_lo	CD14+_MDSC_GEXint	11.679
CATCCCAGTTAGGCGT-11	IL-6 + GM-CSF	HC3524	SCNV_lo	CD14+_MDSC_GEXlo	-7.37873
GTATTGATCGTTAACA-11	IL-6 + GM-CSF	HC3524	SCNV_lo	CD14+_MDSC_GEXint	11.1447
CCTAGTTGTTTGACCT-11	IL-6 + GM-CSF	HC3524	SCNV_lo	CD14+_MDSC_GEXint	9.72949
GCTTAGTAGATAGACG-11	IL-6 + GM-CSF	HC3524	SCNV_lo	CD14+_MDSC_GEXhi	15.3321
TTGGCTTGTGTGTCCC-11	IL-6 + GM-CSF	HC3524	SCNV_lo	CD14+_MDSC_GEXint	14.7961
GGTGTTGTCAGTGAAG-11	IL-6 + GM-CSF	HC3524	SCNV_lo	CD14+CD16+	9.93848
TAGTAGGAGGCGGATG-11	IL-6 + GM-CSF	HC3524	SCNV_lo	CD14+_MDSC_GEXhi	18.2339
ACACCTTGTTAGGCGT-11	IL-6 + GM-CSF	HC3524	SCNV_lo	CD14+_MDSC_GEXint	13.2653
TGGATTGGTAGGTTGC-11	IL-6 + GM-CSF	HC3524	SCNV_lo	CD14+_MDSC_GEXint	6.71709
CATGCATAGTTCCTGC-11	IL-6 + GM-CSF	HC3524	SCNV_lo	CD14+_MDSC_GEXint	8.26682
CCCAATTGTTCACCCA-11	IL-6 + GM-CSF	HC3524	SCNV_lo	CD14+_MDSC_GEXint	12.0425
CGATATTCATTGCAGC-11	IL-6 + GM-CSF	HC3524	SCNV_lo	CD14+_MDSC_GEXint	13.3764
GCAATCTAGTTAGAGG-11	IL-6 + GM-CSF	HC3524	SCNV_lo	CD14+_MDSC_GEXint	11.4114
GGCAATCGTAGTTGGC-11	IL-6 + GM-CSF	HC3524	SCNV_lo	CD14+CD16+	8.13571
TTCCCGCCAGAAATTG-11	IL-6 + GM-CSF	HC3524	SCNV_lo	CD14+_MDSC_GEXint	11.5873
TGAGGTGCATTAGGTT-11	IL-6 + GM-CSF	HC3524	SCNV_lo	CD14+_MDSC_GEXhi	17.5922
GCATGAAAGGTCCGTA-11	IL-6 + GM-CSF	HC3524	SCNV_lo	CD14+_MDSC_GEXlo	-6.33827
TCGTTACGTCTTTGAC-11	IL-6 + GM-CSF	HC3524	SCNV_lo	CD14+_MDSC_GEXint	10.737
CTTTGGGAGTAAGTCC-11	IL-6 + GM-CSF	HC3524	SCNV_lo	CD14+_MDSC_GEXlo	8.54395
TAATGGACAGCATGGA-11	IL-6 + GM-CSF	HC3524	SCNV_lo	CD14+_MDSC_GEXint	8.53453
CGTGCACAGTCTGGGC-11	IL-6 + GM-CSF	HC3524	SCNV_lo	CD14+_MDSC_GEXint	7.9984
GCCTTGCGTTGGTTCT-11	IL-6 + GM-CSF	HC3524	SCNV_lo	CD14+CD16+	8.65552
TGAGCTTAGAGCCGGA-11	IL-6 + GM-CSF	HC3524	SCNV_lo	CD14+_MDSC_GEXlo	3.036
ACCAGGACATCCAGGT-11	IL-6 + GM-CSF	HC3524	SCNV_lo	CD14+_MDSC_GEXhi	17.8148
GAAGCTAAGTTTAACG-11	IL-6 + GM-CSF	HC3524	SCNV_lo	CD14+_MDSC_GEXint	12.836
CAAGCTAGTACGGTAC-11	IL-6 + GM-CSF	HC3524	SCNV_lo	CD14+_MDSC_GEXint	10.7035
CTTTCTTGTATTTGGG-11	IL-6 + GM-CSF	HC3524	SCNV_lo	CD14+_MDSC_GEXhi	16.8953
CTTAGGAGTGAAGCCT-11	IL-6 + GM-CSF	HC3524	SCNV_lo	CD14+_MDSC_GEXint	9.77658
AGCGGATAGTGGACAA-11	IL-6 + GM-CSF	HC3524	SCNV_lo	CD14+_MDSC_GEXhi	11.3778
GGTTGCTCAATGCCCG-11	IL-6 + GM-CSF	HC3524	SCNV_lo	CD14+_MDSC_GEXlo	7.15153
ATGTGAGAGCAACAAG-11	IL-6 + GM-CSF	HC3524	SCNV_lo	CD14+_MDSC_GEXlo	4.97977
CAAGGCCTCGAAGCGG-11	IL-6 + GM-CSF	HC3524	SCNV_lo	CD14+_MDSC_GEXlo	9.62436
GCTAGCCAGGTGAAAT-11	IL-6 + GM-CSF	HC3524	SCNV_lo	CD14+_MDSC_GEXint	11.6136
TCTCGCCCATTGTGCA-11	IL-6 + GM-CSF	HC3524	SCNV_lo	CD14+_MDSC_GEXint	15.4094
ACTCGCGCAGGCTTCG-11	IL-6 + GM-CSF	HC3524	SCNV_lo	CD14+_MDSC_GEXint	10.5279
GATTCGCCAGGCCAAA-11	IL-6 + GM-CSF	HC3524	SCNV_lo	CD14+_MDSC_GEXhi	14.64
ACTAGGCGTAACTACG-11	IL-6 + GM-CSF	HC3524	SCNV_lo	CD14+_MDSC_GEXhi	14.1475
ACTTACAAGGTTTGAC-11	IL-6 + GM-CSF	HC3524	SCNV_lo	CD14+_MDSC_GEXint	10.3724
ATCGAGGCAGCTCAAC-11	IL-6 + GM-CSF	HC3524	SCNV_lo	CD14+_MDSC_GEXhi	15.8372
AAGACATAGGCTAATC-11	IL-6 + GM-CSF	HC3524	SCNV_lo	CD14+_MDSC_GEXint	11.6693
TGGCTAAGTCGCATAA-11	IL-6 + GM-CSF	HC3524	SCNV_lo	CD14+_MDSC_GEXlo	6.55623
CTTCTAAGTGCATCGG-11	IL-6 + GM-CSF	HC3524	SCNV_lo	CD14+_MDSC_GEXlo	9.43578
CGGCTCACATAATTGC-11	IL-6 + GM-CSF	HC3524	SCNV_lo	CD14+_MDSC_GEXint	11.3283
GGCTATTAGTGAGCGG-11	IL-6 + GM-CSF	HC3524	SCNV_lo	CD14+_MDSC_GEXlo	11.9391
CTATTCAGTTAACGGC-11	IL-6 + GM-CSF	HC3524	SCNV_lo	CD14+_MDSC_GEXint	13.7397
GTTCTTAGTTCACCCA-11	IL-6 + GM-CSF	HC3524	SCNV_lo	CD14+_MDSC_GEXint	12.5312
GGGCATGAGTCACCAG-11	IL-6 + GM-CSF	HC3524	SCNV_lo	CD14+_MDSC_GEXint	10.3271
CCACAGGGTCGTAATG-11	IL-6 + GM-CSF	HC3524	SCNV_lo	CD14+CD16+	7.44523
AGGTTTGGTGAGGTAG-11	IL-6 + GM-CSF	HC3524	SCNV_lo	CD14+_MDSC_GEXlo	7.66138
TTCCCACAGGGCTAAA-11	IL-6 + GM-CSF	HC3524	SCNV_lo	CD14+_MDSC_GEXint	14.7286
TGTGGCTCATGAGTTT-11	IL-6 + GM-CSF	HC3524	SCNV_lo	CD14+_MDSC_GEXlo	-0.0536764
GTCAAACTCTCAATTC-11	IL-6 + GM-CSF	HC3524	SCNV_lo	CD14+_MDSC_GEXhi	15.3783
CCTCAAACAGCATGAG-11	IL-6 + GM-CSF	HC3524	SCNV_lo	CD14+_MDSC_GEXint	9.70828
CTATGACAGCGATAAG-11	IL-6 + GM-CSF	HC3524	SCNV_lo	CD14+_MDSC_GEXint	11.9925
GGGTGAAGTTGAGCCG-11	IL-6 + GM-CSF	HC3524	SCNV_lo	CD14+_MDSC_GEXhi	13.5774
ACGGTACGTGTTGTAG-11	IL-6 + GM-CSF	HC3524	SCNV_lo	CD14+_MDSC_GEXint	8.99523
TCGCGCACACTAAGAA-11	IL-6 + GM-CSF	HC3524	SCNV_lo	CD14+_MDSC_GEXlo	-6.21924
CCTAAATCAGCATGGA-11	IL-6 + GM-CSF	HC3524	SCNV_lo	CD14+_MDSC_GEXint	15.04
CAAAGGATCTTTGACT-11	IL-6 + GM-CSF	HC3524	SCNV_lo	CD14+_MDSC_GEXint	11.9087
CTGATCACACACCAAC-11	IL-6 + GM-CSF	HC3524	SCNV_lo	CD14+_MDSC_GEXhi	16.5609
GACGCCTAGCTAAGTC-11	IL-6 + GM-CSF	HC3524	SCNV_lo	CD14+_MDSC_GEXhi	15.587
ATTATCCTCCATTACT-12	IL-6 + GM-CSF	HC3529	SCNV_lo	CD14+_MDSC_GEXhi	16.5369
ACGACAAAGGCGGGTA-12	IL-6 + GM-CSF	HC3529	SCNV_lo	CD14+_MDSC_GEXlo	-6.72959
CGTCAATAGACACCGC-12	IL-6 + GM-CSF	HC3529	SCNV_lo	CD14+_MDSC_GEXhi	17.4831
GAGTTGCGTTTGCAGA-12	IL-6 + GM-CSF	HC3529	SCNV_lo	CD14+_Baseline	-7.77402
GGATGAATCGTTAGCG-12	IL-6 + GM-CSF	HC3529	SCNV_lo	CD14+_MDSC_GEXhi	11.6945
TTTAGCTTCCGCCTAT-12	IL-6 + GM-CSF	HC3529	SCNV_lo	CD14+_MDSC_GEXlo	7.51593
GGCATGGAGCACGATT-12	IL-6 + GM-CSF	HC3529	SCNV_lo	CD14+_MDSC_GEXhi	11.3181
GCCTATTGTAAAGCAA-12	IL-6 + GM-CSF	HC3529	SCNV_lo	CD14+_MDSC_GEXint	12.2591
TTGTTGCGTGAAGCCT-12	IL-6 + GM-CSF	HC3529	SCNV_lo	CD14+CD16+	5.40423
ACTAACTCAAACGGGC-12	IL-6 + GM-CSF	HC3529	SCNV_lo	CD14+_MDSC_GEXhi	14.2891
ATGAATGCACTTACAG-12	IL-6 + GM-CSF	HC3529	SCNV_lo	CD14+_MDSC_GEXint	12.1792
TCGGTTCTCCCGAAGC-12	IL-6 + GM-CSF	HC3529	SCNV_lo	CD14+_MDSC_GEXlo	2.19956
TTGGCGGGTTATCGAG-12	IL-6 + GM-CSF	HC3529	SCNV_lo	CD14+_MDSC_GEXlo	-4.52954
GAGAACCAGTGTTGCG-12	IL-6 + GM-CSF	HC3529	SCNV_lo	CD14+CD16+	7.76367
GCGTGCTAGGCAGGTG-12	IL-6 + GM-CSF	HC3529	SCNV_lo	CD14+_MDSC_GEXlo	-4.11293
CCAGCTGCATTATGCG-12	IL-6 + GM-CSF	HC3529	SCNV_lo	CD14+_MDSC_GEXint	8.4337
GGTATTGGTGCTGGTG-12	IL-6 + GM-CSF	HC3529	SCNV_lo	CD14+_MDSC_GEXhi	16.4331
CGAGGCAAGGAGCAAC-12	IL-6 + GM-CSF	HC3529	SCNV_lo	CD14+CD16+	6.32532
CGAGGTGAGTAAGTCC-12	IL-6 + GM-CSF	HC3529	SCNV_lo	CD14+_MDSC_GEXlo	8.53693
GATCGCTCACAGCCAT-12	IL-6 + GM-CSF	HC3529	SCNV_lo	CD14+_MDSC_GEXint	10.7301
GTGGTTAGTCGCGCAA-12	IL-6 + GM-CSF	HC3529	SCNV_lo	CD14+_MDSC_GEXlo	7.71945
GCCACTAAGCTATTAG-12	IL-6 + GM-CSF	HC3529	SCNV_lo	CD14+_MDSC_GEXlo	-6.62411
AGAGATTAGGGCCACT-12	IL-6 + GM-CSF	HC3529	SCNV_lo	CD14+CD16+	6.05152
ACACTTGCAGAAATGC-12	IL-6 + GM-CSF	HC3529	SCNV_lo	CD14+_MDSC_GEXlo	-1.32681
TACGGTTAGGCCGGAA-12	IL-6 + GM-CSF	HC3529	SCNV_lo	CD14+_MDSC_GEXlo	-0.010598
CAAGTATGTTGTAACG-12	IL-6 + GM-CSF	HC3529	SCNV_lo	CD14+_MDSC_GEXhi	17.7064
TTGCATTTCATGGTTA-12	IL-6 + GM-CSF	HC3529	SCNV_lo	CD14+_MDSC_GEXlo	3.82845
TATGTGATCAGGTTTA-12	IL-6 + GM-CSF	HC3529	SCNV_lo	CD14+_MDSC_GEXint	8.66746
GAAGTAAGTCAGTAAT-12	IL-6 + GM-CSF	HC3529	SCNV_lo	CD14+_MDSC_GEXlo	-3.08962
CATAATCCAGTTATCG-12	IL-6 + GM-CSF	HC3529	SCNV_lo	CD14+CD16+	4.9899
CCCTAATGTGTTTGAG-12	IL-6 + GM-CSF	HC3529	SCNV_lo	CD14+_MDSC_GEXint	13.4303
ACAGGTAAGGTCGAGG-12	IL-6 + GM-CSF	HC3529	SCNV_lo	CD14+_MDSC_GEXint	9.9801
AGCTTTAAGCGGATAA-12	IL-6 + GM-CSF	HC3529	SCNV_lo	CD14+_MDSC_GEXlo	-1.73115
CAAGTAACAAACTGTT-12	IL-6 + GM-CSF	HC3529	SCNV_lo	CD14+_MDSC_GEXint	14.1182
CATGCGGGTTGCGCGA-12	IL-6 + GM-CSF	HC3529	SCNV_lo	CD14+_MDSC_GEXint	5.81473
TCAGCAAGTTTGGGTA-12	IL-6 + GM-CSF	HC3529	SCNV_lo	CD14+CD16+	8.98456
GAGTTGCGTGTGCACG-12	IL-6 + GM-CSF	HC3529	SCNV_lo	CD14+_Baseline	-5.736
TAACCAGGTCAATAGT-12	IL-6 + GM-CSF	HC3529	SCNV_lo	CD14+CD16+	8.14896
GTCTAATCATGCTTAG-12	IL-6 + GM-CSF	HC3529	SCNV_lo	CD14+_MDSC_GEXlo	4.6791
TGTCCTTCAGCAACAG-12	IL-6 + GM-CSF	HC3529	SCNV_lo	CD14+_MDSC_GEXlo	3.10098
TCTCACCAGACAGGCG-12	IL-6 + GM-CSF	HC3529	SCNV_lo	CD14+_MDSC_GEXint	15.1155
CTTTGGGAGCCTCTCG-12	IL-6 + GM-CSF	HC3529	SCNV_lo	CD14+_MDSC_GEXlo	-1.29694
TCCTCAATCTAGCGTG-12	IL-6 + GM-CSF	HC3529	SCNV_lo	CD14+_MDSC_GEXhi	13.9431
ACGTCCAAGCGGGCAA-12	IL-6 + GM-CSF	HC3529	SCNV_lo	CD14+_MDSC_GEXint	8.65042
CGTCAATAGGAACGCG-12	IL-6 + GM-CSF	HC3529	SCNV_lo	CD14+_MDSC_GEXlo	1.75924
CAATCCCTCGCTAGTG-12	IL-6 + GM-CSF	HC3529	SCNV_lo	CD14+_MDSC_GEXhi	18.2722
TTTGGTAAGGCATTGT-12	IL-6 + GM-CSF	HC3529	SCNV_lo	CD14+_Baseline	-8.16337
TGAGGAGGTACCCACC-12	IL-6 + GM-CSF	HC3529	SCNV_lo	CD14+CD16+	9.7308
TTTGACCGTTGTAACG-12	IL-6 + GM-CSF	HC3529	SCNV_lo	CD14+_MDSC_GEXlo	6.27512
GCTAAGAAGCCTAACG-12	IL-6 + GM-CSF	HC3529	SCNV_lo	CD14+_MDSC_GEXlo	8.0823
TTCCCGCCACCAAAGG-12	IL-6 + GM-CSF	HC3529	SCNV_lo	CD14+_MDSC_GEXlo	-3.55539
ATCGCCCGTCCCGAAG-12	IL-6 + GM-CSF	HC3529	SCNV_lo	CD14+_MDSC_GEXlo	3.54899
GCTAAGCGTTGCGGAT-12	IL-6 + GM-CSF	HC3529	SCNV_lo	CD14+_MDSC_GEXlo	-5.25043
GGATGGCCACAATGTT-12	IL-6 + GM-CSF	HC3529	SCNV_lo	CD14+_IFN-specific	6.02438
TAGGAACCAACTAACT-12	IL-6 + GM-CSF	HC3529	SCNV_lo	CD14+CD16+	6.02946
TCCATAAAGCGGCTGT-12	IL-6 + GM-CSF	HC3529	SCNV_lo	CD14+_MDSC_GEXlo	-0.863756
AGAAACCCAAGGTAAC-12	IL-6 + GM-CSF	HC3529	SCNV_lo	CD14+_MDSC_GEXint	13.2331
GATTGCAGTGATTTGG-3	IL-6 + GM-CSF	HC3523	SCNV_lo	CD14+_MDSC_GEXint	10.6889
AACCTCCTCACTAGGT-3	IL-6 + GM-CSF	HC3523	SCNV_lo	CD14+_MDSC_GEXint	8.29313
CGAAGGCCACTAAGAA-3	IL-6 + GM-CSF	HC3523	SCNV_lo	CD14+_MDSC_GEXint	11.4709
TGACCAAGTATTGAGT-3	IL-6 + GM-CSF	HC3523	SCNV_lo	CD14+_MDSC_GEXhi	12.3877
CAGCCTTTCCATAATG-3	IL-6 + GM-CSF	HC3523	SCNV_lo	CD14+_IFN-specific	8.55168
GAAGGCTAGTGAGGTA-3	IL-6 + GM-CSF	HC3523	SCNV_lo	CD14+_MDSC_GEXint	7.11602
ACGGGAAGTAATCGCA-3	IL-6 + GM-CSF	HC3523	SCNV_lo	CD14+_MDSC_GEXlo	4.83051
TTGATGTCAGCTAACC-3	IL-6 + GM-CSF	HC3523	SCNV_lo	CD14+_MDSC_GEXint	2.88778
GCATTAGGTCAATGTG-3	IL-6 + GM-CSF	HC3523	SCNV_lo	CD14+_MDSC_GEXint	7.29906
TAGGTGCGTAATCCCT-3	IL-6 + GM-CSF	HC3523	SCNV_lo	CD14+_MDSC_GEXint	7.86969
AACCGGCTCGGCTATG-3	IL-6 + GM-CSF	HC3523	SCNV_lo	CD14+_MDSC_GEXint	13.2283
TTATCCGTCTAACCTT-3	IL-6 + GM-CSF	HC3523	SCNV_lo	CD14+_MDSC_GEXint	9.30723
TTGTGTGCATAAGTCT-3	IL-6 + GM-CSF	HC3523	SCNV_lo	CD14+CD16+	6.9784
TAAGTGCTCATTCATC-3	IL-6 + GM-CSF	HC3523	SCNV_lo	CD14+_MDSC_GEXint	5.58043
GTCATTAAGCTCATAA-3	IL-6 + GM-CSF	HC3523	SCNV_lo	CD14+_MDSC_GEXint	6.76548
GTATCGCCAACCGCCA-3	IL-6 + GM-CSF	HC3523	SCNV_lo	CD14+_MDSC_GEXhi	13.6057
GGACATAAGGAATAAC-3	IL-6 + GM-CSF	HC3523	SCNV_lo	CD14+_MDSC_GEXlo	8.89893
TGAGGAGGTTGCCTCA-3	IL-6 + GM-CSF	HC3523	SCNV_lo	CD14+_MDSC_GEXint	4.66179
ATGGTCTAGTCTGGGC-3	IL-6 + GM-CSF	HC3523	SCNV_lo	CD14+_MDSC_GEXint	9.36136
TGGCTAAGTGCATCGG-3	IL-6 + GM-CSF	HC3523	SCNV_lo	CD14+_MDSC_GEXhi	13.9652
AATGTCATCCTTGCAC-3	IL-6 + GM-CSF	HC3523	SCNV_lo	CD14+_MDSC_GEXint	5.952
ATCTTTGGTGCAATGC-3	IL-6 + GM-CSF	HC3523	SCNV_lo	CD14+_MDSC_GEXhi	7.92286
GCTAAGCGTTGTCATC-3	IL-6 + GM-CSF	HC3523	SCNV_lo	CD14+_MDSC_GEXint	8.82169
TTTGGCTGTTGCCTCA-3	IL-6 + GM-CSF	HC3523	SCNV_lo	CD14+_MDSC_GEXint	14.7235
GGTTATATCGCGACAC-3	IL-6 + GM-CSF	HC3523	SCNV_lo	CD14+_MDSC_GEXint	8.09441
AAGCTAGAGCGCTCAA-3	IL-6 + GM-CSF	HC3523	SCNV_lo	CD14+_MDSC_GEXint	9.47238
GCGCCTTGTGCGCGTA-3	IL-6 + GM-CSF	HC3523	SCNV_lo	CD14+_MDSC_GEXint	10.1357
GAGTCAAAGGAGGTTA-3	IL-6 + GM-CSF	HC3523	SCNV_lo	CD14+_MDSC_GEXint	11.2557
CGGTGAGAGCCATCAG-3	IL-6 + GM-CSF	HC3523	SCNV_lo	CD14+_MDSC_GEXint	7.20667
CAAACAACATAAGCAA-3	IL-6 + GM-CSF	HC3523	SCNV_lo	CD14+_MDSC_GEXint	8.32582
TATGAAGCATCACAGC-3	IL-6 + GM-CSF	HC3523	SCNV_lo	CD14+_MDSC_GEXint	6.59128
CAATGACTCCCGCAAA-3	IL-6 + GM-CSF	HC3523	SCNV_lo	CD14+_MDSC_GEXint	10.6204
CCTGTATGTGCAATGC-3	IL-6 + GM-CSF	HC3523	SCNV_lo	CD14+_MDSC_GEXint	7.7747
CTTCAGGAGCAAGGTA-3	IL-6 + GM-CSF	HC3523	SCNV_lo	CD14+_MDSC_GEXint	7.05586
GCCTTACTCGTTATAG-3	IL-6 + GM-CSF	HC3523	SCNV_lo	CD14+_MDSC_GEXint	13.0084
TCGTGCTTCTAGCTTT-3	IL-6 + GM-CSF	HC3523	SCNV_lo	CD14+_MDSC_GEXlo	8.64883
TCCGGTAAGACTCGCA-3	IL-6 + GM-CSF	HC3523	SCNV_lo	CD14+_MDSC_GEXlo	7.34446
GCTCCTTAGTCACCAG-3	IL-6 + GM-CSF	HC3523	SCNV_lo	CD14+_MDSC_GEXint	7.94474
TTCCTTCTCGTTTCGC-3	IL-6 + GM-CSF	HC3523	SCNV_lo	CD14+_MDSC_GEXint	12.1616
ACAGCGCTCGAGGAAC-3	IL-6 + GM-CSF	HC3523	SCNV_lo	CD14+_MDSC_GEXhi	10.9799
CGCACACAGGTGTTAC-3	IL-6 + GM-CSF	HC3523	SCNV_lo	CD14+_MDSC_GEXint	11.8791
GATTCGCCATCCATCT-3	IL-6 + GM-CSF	HC3523	SCNV_lo	CD14+CD16+	8.64613
AAACCGGCAGTTAAAG-3	IL-6 + GM-CSF	HC3523	SCNV_lo	CD14+_MDSC_GEXint	8.03736
GACACTAGTTTAACCC-3	IL-6 + GM-CSF	HC3523	SCNV_lo	CD14+_MDSC_GEXint	9.18409
AAGCCTTAGCGGATAA-3	IL-6 + GM-CSF	HC3523	SCNV_lo	CD14+_MDSC_GEXlo	3.93847
CAAACTGGTTCCGCAC-3	IL-6 + GM-CSF	HC3523	SCNV_lo	CD14+_MDSC_GEXint	10.6125
ATGTTGTCAACTCGCG-3	IL-6 + GM-CSF	HC3523	SCNV_lo	CD14+_IFN-specific	9.77788
GGATGAATCTTGCTAT-3	IL-6 + GM-CSF	HC3523	SCNV_lo	CD14+_MDSC_GEXint	6.70531
CTCACTCAGCTTAGCG-4	IL-6 + GM-CSF	HC3514	SCNV_lo	CD14+_MDSC_GEXint	7.51631
GACATTATCCCTCTAA-4	IL-6 + GM-CSF	HC3514	SCNV_lo	CD14+_MDSC_GEXint	7.79002
CTATGACAGGCTGTGC-4	IL-6 + GM-CSF	HC3514	SCNV_lo	CD14+_MDSC_GEXint	8.9732
AGAACAAGTGATGAGG-4	IL-6 + GM-CSF	HC3514	SCNV_lo	CD14+_MDSC_GEXint	13.4882
CGGACAACAAGGTATA-4	IL-6 + GM-CSF	HC3514	SCNV_lo	CD14+_MDSC_GEXint	10.9501
CTCTAGCTCTAAGGTC-4	IL-6 + GM-CSF	HC3514	SCNV_lo	CD14+_MDSC_GEXint	10.4159
ACCTTGTGTTAGCTGA-4	IL-6 + GM-CSF	HC3514	SCNV_lo	CD14+_MDSC_GEXint	4.33906
TTGTCCCAGTAGCTTA-4	IL-6 + GM-CSF	HC3514	SCNV_lo	CD14+_MDSC_GEXhi	12.9054
TGGTCATAGTGATTCA-4	IL-6 + GM-CSF	HC3514	SCNV_lo	CD14+_MDSC_GEXint	5.52135
GGTATGTTCTCACTAT-4	IL-6 + GM-CSF	HC3514	SCNV_lo	CD14+_MDSC_GEXint	12.0525
ATTGAAGCAGTTGCGT-4	IL-6 + GM-CSF	HC3514	SCNV_lo	CD14+_MDSC_GEXint	9.0784
GGTGATTTCGCTCCAT-4	IL-6 + GM-CSF	HC3514	SCNV_lo	CD14+_MDSC_GEXlo	2.49986
GCTCTGGCAATTTAGC-4	IL-6 + GM-CSF	HC3514	SCNV_lo	CD14+_MDSC_GEXlo	8.49732
TGCCATTGTTTAAAGC-4	IL-6 + GM-CSF	HC3514	SCNV_lo	CD14+_MDSC_GEXint	8.59135
TCCACAACATAATGAG-4	IL-6 + GM-CSF	HC3514	SCNV_lo	CD14+_MDSC_GEXint	11.6901
CGGGCTTAGGCCTTAG-4	IL-6 + GM-CSF	HC3514	SCNV_lo	CD14+_MDSC_GEXint	9.68005
CTAGCTGAGCGATAAG-4	IL-6 + GM-CSF	HC3514	SCNV_lo	CD14+_MDSC_GEXint	10.0289
TCGTTAGCACTGGCTG-4	IL-6 + GM-CSF	HC3514	SCNV_lo	CD14+_MDSC_GEXint	10.7587
TTTGTTGGTTAGCTGA-4	IL-6 + GM-CSF	HC3514	SCNV_lo	CD14+_MDSC_GEXint	10.8942
TTGCAAGGTCCTTCTC-4	IL-6 + GM-CSF	HC3514	SCNV_lo	CD14+_MDSC_GEXint	7.59983
TGGCCTTTCCCTGTTA-4	IL-6 + GM-CSF	HC3514	SCNV_lo	CD14+_MDSC_GEXlo	3.23915
AAGCCACGTTAACGAT-4	IL-6 + GM-CSF	HC3514	SCNV_lo	CD14+_MDSC_GEXint	6.20132
TCTCAATTCGCAAACT-4	IL-6 + GM-CSF	HC3514	SCNV_lo	CD14+_MDSC_GEXint	9.80642
CTCAGGATCGATCAGT-4	IL-6 + GM-CSF	HC3514	SCNV_lo	CD14+_MDSC_GEXint	13.8954
GTGTGTTAGTCTCACC-4	IL-6 + GM-CSF	HC3514	SCNV_lo	CD14+_MDSC_GEXint	8.80057
GTCTAGCCACAGGAAT-7	IL-6 + GM-CSF	HC3531	SCNV_lo	CD14+_MDSC_GEXint	8.34493
TAGGAGTCATCATGTG-7	IL-6 + GM-CSF	HC3531	SCNV_lo	CD14+_MDSC_GEXlo	4.35152
TAGTACGGTAACTACG-7	IL-6 + GM-CSF	HC3531	SCNV_lo	CD14+CD16+	6.55641
TGTTACTTCAATCTCT-7	IL-6 + GM-CSF	HC3531	SCNV_lo	CD14+_MDSC_GEXint	9.41094
ATGTTGTCATCCTGAA-7	IL-6 + GM-CSF	HC3531	SCNV_lo	CD14+_MDSC_GEXint	4.93055
AGAGGATGTCCAAGAC-7	IL-6 + GM-CSF	HC3531	SCNV_lo	CD14+CD16+	5.57876
TGATCGAGTTAATCGG-7	IL-6 + GM-CSF	HC3531	SCNV_lo	CD14+_MDSC_GEXint	8.31784
CGTTTGTGTCACCAAA-7	IL-6 + GM-CSF	HC3531	SCNV_lo	CD14+_MDSC_GEXlo	8.76616
ATGACGAAGCCACATG-7	IL-6 + GM-CSF	HC3531	SCNV_lo	CD14+_MDSC_GEXint	10.5826
TATCGCACACACAATT-7	IL-6 + GM-CSF	HC3531	SCNV_lo	CD14+_MDSC_GEXlo	8.33437
GTCCTCAGTAATAGCT-7	IL-6 + GM-CSF	HC3531	SCNV_lo	CD14+_MDSC_GEXlo	8.17277
CTTCTAAGTAACGAGG-7	IL-6 + GM-CSF	HC3531	SCNV_lo	CD14+_MDSC_GEXint	8.13551
TACGTTAAGGCTACAT-7	IL-6 + GM-CSF	HC3531	SCNV_lo	CD14+_MDSC_GEXint	5.10757
TCGTCAACACAAACTT-7	IL-6 + GM-CSF	HC3531	SCNV_lo	CD14+_MDSC_GEXhi	7.32115
ATGCATTCATTGCGTA-7	IL-6 + GM-CSF	HC3531	SCNV_lo	CD14+_MDSC_GEXint	9.48462
GTGCTTACATGCTTAG-7	IL-6 + GM-CSF	HC3531	SCNV_lo	CD14+_MDSC_GEXint	7.40363
CGAGCGAAGGTGCTGC-7	IL-6 + GM-CSF	HC3531	SCNV_lo	CD14+_MDSC_GEXint	9.91063
AATCCATCAACACTTG-7	IL-6 + GM-CSF	HC3531	SCNV_lo	CD14+_MDSC_GEXint	8.02157
TCATGTTTCCGCATGA-7	IL-6 + GM-CSF	HC3531	SCNV_lo	CD14+_MDSC_GEXint	3.23407
ATTTAGCCAAACGCGA-7	IL-6 + GM-CSF	HC3531	SCNV_lo	CD14+_MDSC_GEXlo	6.23716
TCATTGCGTAACCACA-7	IL-6 + GM-CSF	HC3531	SCNV_lo	CD14+_MDSC_GEXint	7.95623
AGTTTGATCATAGACC-7	IL-6 + GM-CSF	HC3531	SCNV_lo	CD14+_MDSC_GEXlo	2.8777
AGAGGATGTGGCTTCC-7	IL-6 + GM-CSF	HC3531	SCNV_lo	CD14+_MDSC_GEXlo	2.7392
GCCAGGAAGTAAGAAC-7	IL-6 + GM-CSF	HC3531	SCNV_lo	CD14+_MDSC_GEXint	4.19505
CTCCGTCCACCCACAG-7	IL-6 + GM-CSF	HC3531	SCNV_lo	CD14+CD16+	10.1798
TTCCTCAAGTGCACGC-7	IL-6 + GM-CSF	HC3531	SCNV_lo	CD14+_MDSC_GEXint	12.8501
AGCAATACATCCTAGA-7	IL-6 + GM-CSF	HC3531	SCNV_lo	CD14+_MDSC_GEXint	6.61969
CCGACAGGTTCCGGGA-7	IL-6 + GM-CSF	HC3531	SCNV_lo	CD14+_MDSC_GEXlo	7.30798
AAGGATTAGTTGTCCC-7	IL-6 + GM-CSF	HC3531	SCNV_lo	CD14+_MDSC_GEXint	10.1304
TTAAGTGTCCTCAGTC-7	IL-6 + GM-CSF	HC3531	SCNV_lo	CD14+_MDSC_GEXint	7.63112
GGCCTCTGTGATGAGG-7	IL-6 + GM-CSF	HC3531	SCNV_lo	CD14+_MDSC_GEXint	6.48586
CGCCTGTGTTGACTTC-7	IL-6 + GM-CSF	HC3531	SCNV_lo	CD14+_MDSC_GEXhi	13.8477
AGGGTTGCAATTATGC-7	IL-6 + GM-CSF	HC3531	SCNV_lo	CD14+_MDSC_GEXint	6.16358
CCACAATAGTAGCGCC-7	IL-6 + GM-CSF	HC3531	SCNV_lo	CD14+_MDSC_GEXlo	3.88258
TTGCCCGTCCAGCACA-7	IL-6 + GM-CSF	HC3531	SCNV_lo	CD14+_MDSC_GEXhi	14.4094
CCCAAACCAGGATAAC-7	IL-6 + GM-CSF	HC3531	SCNV_lo	CD14+_MDSC_GEXint	10.3005
CAGAATCTCAAAGGCA-7	IL-6 + GM-CSF	HC3531	SCNV_lo	CD14+_MDSC_GEXint	8.90103
CTATTGAAGTTGTCTT-7	IL-6 + GM-CSF	HC3531	SCNV_lo	CD14+_MDSC_GEXint	13.2193
GCTTTCATCGTGCTAG-8	IL-6 + GM-CSF	HC3533	SCNV_lo	CD14+_MDSC_GEXlo	-1.96612
AACGGTAAGTTACTTC-8	IL-6 + GM-CSF	HC3533	SCNV_lo	CD14+_MDSC_GEXint	8.20823
TGAGGAGGTTGGATAT-8	IL-6 + GM-CSF	HC3533	SCNV_lo	CD14+_MDSC_GEXint	11.2815
ACAGGAATCGGTCAGC-8	IL-6 + GM-CSF	HC3533	SCNV_lo	CD14+_MDSC_GEXlo	-6.04115
CAAGAACCATCACAGC-8	IL-6 + GM-CSF	HC3533	SCNV_lo	CD14+_MDSC_GEXlo	2.48482
GGTCTTGAGTACCGCA-8	IL-6 + GM-CSF	HC3533	SCNV_lo	CD14+_MDSC_GEXlo	-1.77392
CGTAGTTAGCCTGAGC-8	IL-6 + GM-CSF	HC3533	SCNV_lo	CD14+_MDSC_GEXlo	1.90218
GTTGGCCAGGATGATG-8	IL-6 + GM-CSF	HC3533	SCNV_lo	CD14+_MDSC_GEXlo	2.85401
GATTCAGGTTCACCCA-8	IL-6 + GM-CSF	HC3533	SCNV_lo	CD14+_MDSC_GEXint	12.9717
GCTGTACCACTAAGAA-8	IL-6 + GM-CSF	HC3533	SCNV_lo	CD14+_MDSC_GEXlo	-2.26701
TGATCACAGCTGTCAG-8	IL-6 + GM-CSF	HC3533	SCNV_lo	CD14+_MDSC_GEXint	8.92142
AGCCAGTGTGTAACCA-8	IL-6 + GM-CSF	HC3533	SCNV_lo	CD14+CD16+	7.37586
GGCTCACAGTGAACAG-8	IL-6 + GM-CSF	HC3533	SCNV_lo	CD14+_MDSC_GEXlo	8.12632
GAATTTGTCCTTGAGG-8	IL-6 + GM-CSF	HC3533	SCNV_lo	CD14+_MDSC_GEXlo	6.53882
TACAGCTAGTGAGCAA-8	IL-6 + GM-CSF	HC3533	SCNV_lo	CD14+_MDSC_GEXlo	10.6389
TAGTAAGCACACAATT-8	IL-6 + GM-CSF	HC3533	SCNV_lo	CD14+_MDSC_GEXlo	4.24436
GGATGGCCATAGTCAT-8	IL-6 + GM-CSF	HC3533	SCNV_lo	CD14+_MDSC_GEXlo	3.61678
TGAGCTTAGGCAACAA-8	IL-6 + GM-CSF	HC3533	SCNV_lo	CD14+_Baseline	-6.12215
GGACTAAAGTCCTTTG-8	IL-6 + GM-CSF	HC3533	SCNV_lo	CD14+_MDSC_GEXint	12.3047
AGCGGACCATGCATAT-8	IL-6 + GM-CSF	HC3533	SCNV_lo	CD14+_MDSC_GEXlo	7.96148
GTCTAGCCAGCAAGTG-8	IL-6 + GM-CSF	HC3533	SCNV_lo	CD14+_MDSC_GEXint	12.5825
GTAAGCAAGCCAGGTC-8	IL-6 + GM-CSF	HC3533	SCNV_lo	CD14+_MDSC_GEXlo	7.93067
ATCGGCCAGGGTTAGA-8	IL-6 + GM-CSF	HC3533	SCNV_lo	CD14+_MDSC_GEXlo	3.04883
ACTAGGCGTTGCATCT-8	IL-6 + GM-CSF	HC3533	SCNV_lo	CD14+_IFN-specific	7.95131
AACGACAAGGGTGGAT-8	IL-6 + GM-CSF	HC3533	SCNV_lo	CD14+_MDSC_GEXlo	9.84866
TACTCAAAGGGTGGAT-8	IL-6 + GM-CSF	HC3533	SCNV_lo	CD14+_MDSC_GEXint	8.5312
ATTCGTTTCTTTGAGA-8	IL-6 + GM-CSF	HC3533	SCNV_lo	CD14+_MDSC_GEXlo	3.40429
AGTTACATCATCAGTA-8	IL-6 + GM-CSF	HC3533	SCNV_lo	CD14+_MDSC_GEXlo	9.27183
CCTATATTCATAACCA-8	IL-6 + GM-CSF	HC3533	SCNV_lo	CD14+_MDSC_GEXlo	-3.11826
ACGGTTAGTATTGTCC-8	IL-6 + GM-CSF	HC3533	SCNV_lo	CD14+_MDSC_GEXlo	-2.9249
GCACGCTAGTAACGGA-8	IL-6 + GM-CSF	HC3533	SCNV_lo	CD14+_MDSC_GEXint	10.8271
GGACAGCCATCGCTTT-8	IL-6 + GM-CSF	HC3533	SCNV_lo	CD14+CD16+	8.85589
CTTAAGATCTGCAAAC-8	IL-6 + GM-CSF	HC3533	SCNV_lo	CD14+_MDSC_GEXlo	7.74208
ATAGATGCAGTGAACG-8	IL-6 + GM-CSF	HC3533	SCNV_lo	CD14+_MDSC_GEXint	8.87938
TCTCCTCGTCACAGCG-8	IL-6 + GM-CSF	HC3533	SCNV_lo	CD14+_MDSC_GEXlo	3.1917
TGCTCTCAGTTCCTCA-8	IL-6 + GM-CSF	HC3533	SCNV_lo	CD14+_MDSC_GEXlo	0.256296
GCTGTAAGTTACATCC-8	IL-6 + GM-CSF	HC3533	SCNV_lo	CD14+_MDSC_GEXlo	-0.156288
CAAACATGTGGTGAGA-8	IL-6 + GM-CSF	HC3533	SCNV_lo	CD14+_MDSC_GEXint	9.87991
ATCCTTAGTTGAGCCG-8	IL-6 + GM-CSF	HC3533	SCNV_lo	CD14+_MDSC_GEXint	9.55442
TTAGGAACATTGCGGT-8	IL-6 + GM-CSF	HC3533	SCNV_lo	CD14+CD16+	2.78716
TCTGGCTTCTGTGCCT-8	IL-6 + GM-CSF	HC3533	SCNV_lo	CD14+_IFN-specific	1.07224
GTTCCCAGTTGTGATG-8	IL-6 + GM-CSF	HC3533	SCNV_lo	CD14+_MDSC_GEXint	9.26404
ACCTAAGGTAAAGCAA-8	IL-6 + GM-CSF	HC3533	SCNV_lo	CD14+_MDSC_GEXlo	-3.6606
CTCACACTCGTTATAG-8	IL-6 + GM-CSF	HC3533	SCNV_lo	CD14+_Baseline	-5.6292
TTGCAACAGCTTTGTT-8	IL-6 + GM-CSF	HC3533	SCNV_lo	CD14+CD16+	8.3164
CGAAGTAAGAGAAGGG-8	IL-6 + GM-CSF	HC3533	SCNV_lo	CD14+_MDSC_GEXlo	-2.10219
TTAGTCAAGCATTAGC-8	IL-6 + GM-CSF	HC3533	SCNV_lo	CD14+_Baseline	-3.03889
TGTTAGCAGGCCTAAT-8	IL-6 + GM-CSF	HC3533	SCNV_lo	CD14+_MDSC_GEXint	9.07397
TGCGATTAGGGATGAC-8	IL-6 + GM-CSF	HC3533	SCNV_lo	CD14+_MDSC_GEXlo	7.6586
AAACGTACAGCCTAAC-8	IL-6 + GM-CSF	HC3533	SCNV_lo	CD14+_MDSC_GEXlo	-6.14183
TGATCCTGTCATTAGG-8	IL-6 + GM-CSF	HC3533	SCNV_lo	CD14+_MDSC_GEXlo	-1.19546
ATTAGCGGTTAATCGG-8	IL-6 + GM-CSF	HC3533	SCNV_lo	CD14+_MDSC_GEXint	4.94172
CATTATGAGGGCTTTG-8	IL-6 + GM-CSF	HC3533	SCNV_lo	CD14+_Baseline	-7.03225
GGGTATTTCCGTTATT-8	IL-6 + GM-CSF	HC3533	SCNV_lo	CD14+_Baseline	-3.36522
CTGGACCAGGCTATGT-8	IL-6 + GM-CSF	HC3533	SCNV_lo	CD14+_MDSC_GEXlo	5.21709
GACTATTCATTAGGCC-8	IL-6 + GM-CSF	HC3533	SCNV_lo	CD14+_MDSC_GEXlo	-6.05636
GTGAGCGAGCCTTAAA-8	IL-6 + GM-CSF	HC3533	SCNV_lo	CD14+_MDSC_GEXint	6.44586
AAGTGTTGTATACTGG-8	IL-6 + GM-CSF	HC3533	SCNV_lo	CD14+_MDSC_GEXlo	8.14898
AACCCGCAGCTGAGGG-8	IL-6 + GM-CSF	HC3533	SCNV_lo	CD14+_MDSC_GEXlo	7.46735
CGGATAAAGTATTGCA-8	IL-6 + GM-CSF	HC3533	SCNV_lo	CD14+_MDSC_GEXlo	2.97044
GCTTAGTAGGAGCAAC-8	IL-6 + GM-CSF	HC3533	SCNV_lo	CD14+CD16+	6.01066
AAATGCCTCGCAAACT-8	IL-6 + GM-CSF	HC3533	SCNV_lo	CD14+_MDSC_GEXint	0.525736
GAAGTATAGGGCTTTG-8	IL-6 + GM-CSF	HC3533	SCNV_lo	CD14+_MDSC_GEXint	8.64189
CTAGTTGCAAGTGTCC-8	IL-6 + GM-CSF	HC3533	SCNV_lo	CD14+_MDSC_GEXlo	7.7461
ACTTGCACATGGAGGC-8	IL-6 + GM-CSF	HC3533	SCNV_lo	CD14+_MDSC_GEXint	10.0413
AGCCTAAGTGTAATAC-8	IL-6 + GM-CSF	HC3533	SCNV_lo	CD14+_MDSC_GEXlo	7.85832
TGGCCAATCAGGCCTA-8	IL-6 + GM-CSF	HC3533	SCNV_lo	CD14+_MDSC_GEXlo	-0.710099
TGATTGCAGCTTATGA-8	IL-6 + GM-CSF	HC3533	SCNV_lo	CD14+_MDSC_GEXint	8.51015
AAACCGCGTCCTAGTT-8	IL-6 + GM-CSF	HC3533	SCNV_lo	CD14+_MDSC_GEXlo	-3.33249
CAAGAACCAACCTGGT-8	IL-6 + GM-CSF	HC3533	SCNV_lo	CD14+_MDSC_GEXlo	-1.73438
TACGGTTAGCGCAATT-8	IL-6 + GM-CSF	HC3533	SCNV_lo	CD14+_MDSC_GEXlo	-8.07402
AATCCTAAGGCAAGTA-8	IL-6 + GM-CSF	HC3533	SCNV_lo	CD14+_MDSC_GEXlo	-0.996167
AAGCATGAGCAAGGGT-8	IL-6 + GM-CSF	HC3533	SCNV_lo	CD14+_MDSC_GEXlo	7.92506
TCGCTAACACAAAGCG-8	IL-6 + GM-CSF	HC3533	SCNV_lo	CD14+_MDSC_GEXlo	7.53364
TAGTCAATCGTAATCA-8	IL-6 + GM-CSF	HC3533	SCNV_lo	CD14+_Baseline	-6.53283
AGGCTAAAGTATGTGC-8	IL-6 + GM-CSF	HC3533	SCNV_lo	CD14+_Baseline	-8.41704
GGTTGCGGTCAGGCAT-8	IL-6 + GM-CSF	HC3533	SCNV_lo	CD14+_MDSC_GEXlo	-0.645203
GAGCTGCTCCCTCAGT-8	IL-6 + GM-CSF	HC3533	SCNV_lo	CD14+_MDSC_GEXint	10.3981
TATGGGCGTATTGGAT-8	IL-6 + GM-CSF	HC3533	SCNV_lo	CD14+_MDSC_GEXint	10.0756
GATTGCAGTCGACTCC-8	IL-6 + GM-CSF	HC3533	SCNV_lo	CD14+_Baseline	-8.22056
CACTGACCAATACTGT-8	IL-6 + GM-CSF	HC3533	SCNV_lo	CD14+_Baseline	-1.59502
TGGCCATCACTAGCGT-8	IL-6 + GM-CSF	HC3533	SCNV_lo	CD14+_MDSC_GEXlo	2.29104
TGCTTGCTCTGGCATG-8	IL-6 + GM-CSF	HC3533	SCNV_lo	CD14+_MDSC_GEXlo	-1.06387
TATGGGCGTAGTAAGA-8	IL-6 + GM-CSF	HC3533	SCNV_lo	CD14+_MDSC_GEXlo	6.71125
AGAGAAGCAGCTTAGC-8	IL-6 + GM-CSF	HC3533	SCNV_lo	CD14+_MDSC_GEXint	9.44844
TGTTACTTCTTGGACG-8	IL-6 + GM-CSF	HC3533	SCNV_lo	CD14+_MDSC_GEXlo	7.70726
CTTACCGGTAGTTACG-8	IL-6 + GM-CSF	HC3533	SCNV_lo	CD14+_MDSC_GEXint	13.3103
ACCAAGCGTAAGGTTT-8	IL-6 + GM-CSF	HC3533	SCNV_lo	CD14+_MDSC_GEXint	11.5763
CTTTGGTGTTCGGTAA-8	IL-6 + GM-CSF	HC3533	SCNV_lo	CD14+_MDSC_GEXlo	-0.805535
CCTTGTTCAAGCGATG-8	IL-6 + GM-CSF	HC3533	SCNV_lo	CD14+_MDSC_GEXlo	-0.869349
ACCCGCTGTATTCGTC-8	IL-6 + GM-CSF	HC3533	SCNV_lo	CD14+_MDSC_GEXlo	0.465831
TCTTGACGTGATCAGC-8	IL-6 + GM-CSF	HC3533	SCNV_lo	CD14+_MDSC_GEXlo	6.43245
GGATAACCATGTCAAT-8	IL-6 + GM-CSF	HC3533	SCNV_lo	CD14+_Baseline	-8.64329
CAGGATGCAGGGAGGA-8	IL-6 + GM-CSF	HC3533	SCNV_lo	CD14+_MDSC_GEXint	11.0849
TGGATTGGTAAGCTCA-8	IL-6 + GM-CSF	HC3533	SCNV_lo	CD14+_Baseline	-7.77756
CCCGCTTCAAGGTAAC-8	IL-6 + GM-CSF	HC3533	SCNV_lo	CD14+_MDSC_GEXlo	3.71692
TAGAGCCGTTAGACCA-8	IL-6 + GM-CSF	HC3533	SCNV_lo	CD14+_Baseline	-10.5926
AGGTCTTAGGTTTACA-8	IL-6 + GM-CSF	HC3533	SCNV_lo	CD14+_MDSC_GEXlo	6.76709
AGGCCCAGTGAGCGAA-8	IL-6 + GM-CSF	HC3533	SCNV_lo	CD14+_MDSC_GEXlo	-3.44452
GCCTTGCGTGTTAAAC-8	IL-6 + GM-CSF	HC3533	SCNV_lo	CD14+_MDSC_GEXlo	-5.61462
GAGAACCAGGCCTGGT-8	IL-6 + GM-CSF	HC3533	SCNV_lo	CD14+_MDSC_GEXint	10.4245
TGATCAATCCTAGTTT-8	IL-6 + GM-CSF	HC3533	SCNV_lo	CD14+_MDSC_GEXhi	15.6922
CTACCTCAGGTAAGCA-8	IL-6 + GM-CSF	HC3533	SCNV_lo	CD14+_MDSC_GEXlo	2.08586
ACACAATGTCATGCAA-8	IL-6 + GM-CSF	HC3533	SCNV_lo	CD14+_MDSC_GEXlo	0.0908876
GTATGTTCAGAACCGA-8	IL-6 + GM-CSF	HC3533	SCNV_lo	CD14+_MDSC_GEXlo	1.32468
TGTTGTAAGTAAGTCC-8	IL-6 + GM-CSF	HC3533	SCNV_lo	CD14+_MDSC_GEXint	11.9297
TAGTGGCGTCACTCGC-8	IL-6 + GM-CSF	HC3533	SCNV_lo	CD14+_MDSC_GEXlo	1.5097
GGTCCATCATCGTTCT-8	IL-6 + GM-CSF	HC3533	SCNV_lo	CD14+_MDSC_GEXlo	-6.75066
TGAGAACCAGGCGAGT-8	IL-6 + GM-CSF	HC3533	SCNV_lo	CD14+_MDSC_GEXlo	4.56712
GCGCTTAAGTGAACAG-8	IL-6 + GM-CSF	HC3533	SCNV_lo	CD14+_MDSC_GEXlo	-0.946405
GGGTTACGTAGACAAA-8	IL-6 + GM-CSF	HC3533	SCNV_lo	CD14+_MDSC_GEXlo	4.97021
ATGATGACATAATGAG-8	IL-6 + GM-CSF	HC3533	SCNV_lo	CD14+_MDSC_GEXint	10.6143
GTCCATTGTTTGGCGG-8	IL-6 + GM-CSF	HC3533	SCNV_lo	CD14+_MDSC_GEXlo	1.67034
CCCGCTTCAGTTGCGT-8	IL-6 + GM-CSF	HC3533	SCNV_lo	CD14+_MDSC_GEXint	7.80128
AGGAACGGTGAGGTGA-8	IL-6 + GM-CSF	HC3533	SCNV_lo	CD14+_MDSC_GEXlo	0.413295
ACTCCTCAGTTAGTGC-8	IL-6 + GM-CSF	HC3533	SCNV_lo	CD14+_MDSC_GEXlo	2.25376
ACGGTACGTTTATGGG-8	IL-6 + GM-CSF	HC3533	SCNV_lo	CD14+_MDSC_GEXint	8.72278
AGAGAGGAGACTAAGG-8	IL-6 + GM-CSF	HC3533	SCNV_lo	CD14+_MDSC_GEXlo	-7.17144
CGGTTGGGTGAGCAAG-8	IL-6 + GM-CSF	HC3533	SCNV_lo	CD14+_Baseline	-2.66908
CTTGTCCAGCACAGAA-8	IL-6 + GM-CSF	HC3533	SCNV_lo	CD14+_MDSC_GEXlo	6.99244
TGTTATGAGCTGTACG-8	IL-6 + GM-CSF	HC3533	SCNV_lo	CD14+_MDSC_GEXlo	0.783892
GTTGGCCAGTGAAGTG-8	IL-6 + GM-CSF	HC3533	SCNV_lo	CD14+_MDSC_GEXint	8.07285
CGTTAGTAGTCACGAT-8	IL-6 + GM-CSF	HC3533	SCNV_lo	CD14+_MDSC_GEXlo	11.1298
CAGCCAATCCATAATG-8	IL-6 + GM-CSF	HC3533	SCNV_lo	CD14+_MDSC_GEXlo	2.43178
CATCCTCAGAAAGCAT-8	IL-6 + GM-CSF	HC3533	SCNV_lo	CD14+_MDSC_GEXlo	3.64278
CTGTTGGAGCATCCAG-8	IL-6 + GM-CSF	HC3533	SCNV_lo	CD14+_MDSC_GEXint	12.4315
GTAGGATCATGAAATG-8	IL-6 + GM-CSF	HC3533	SCNV_lo	CD14+_MDSC_GEXlo	-4.005
TTGTCCCAGCCTGATG-8	IL-6 + GM-CSF	HC3533	SCNV_lo	CD14+_MDSC_GEXlo	2.39662
ATTACCCGTCAAGACC-8	IL-6 + GM-CSF	HC3533	SCNV_lo	CD14+_MDSC_GEXlo	-6.46921
CTTAATGAGGCTAGAA-8	IL-6 + GM-CSF	HC3533	SCNV_lo	CD14+_MDSC_GEXint	8.47357
CGTAGTTAGGCGTAAA-8	IL-6 + GM-CSF	HC3533	SCNV_lo	CD14+_MDSC_GEXint	6.40119
AATCAGGAGGCATGAA-8	IL-6 + GM-CSF	HC3533	SCNV_lo	CD14+_MDSC_GEXlo	7.32372
AAGCTCCCAGGGAGCT-8	IL-6 + GM-CSF	HC3533	SCNV_lo	CD14+_MDSC_GEXlo	-4.85194
GGATTGCGTAATTAGC-8	IL-6 + GM-CSF	HC3533	SCNV_lo	CD14+_MDSC_GEXlo	6.68546
ACGTCAAGTCCACAAA-8	IL-6 + GM-CSF	HC3533	SCNV_lo	CD14+_MDSC_GEXint	11.2749
TTGCTTAGTTAAGCGC-8	IL-6 + GM-CSF	HC3533	SCNV_lo	CD14+_Baseline	-9.2062
CCATAAGGTGATTACG-8	IL-6 + GM-CSF	HC3533	SCNV_lo	CD14+_MDSC_GEXlo	3.05602
GTGCGCAGTTAGCATG-8	IL-6 + GM-CSF	HC3533	SCNV_lo	CD14+_MDSC_GEXlo	4.64365
TACATCAAGTTACCGG-8	IL-6 + GM-CSF	HC3533	SCNV_lo	CD14+CD16+	6.80907
CGGTTCCGTTTGCGAA-8	IL-6 + GM-CSF	HC3533	SCNV_lo	CD14+_MDSC_GEXlo	3.67392
GTTTGTCGTTGGCGTG-8	IL-6 + GM-CSF	HC3533	SCNV_lo	CD14+_MDSC_GEXlo	7.47029
GAGCGAAGTTCGGGAT-8	IL-6 + GM-CSF	HC3533	SCNV_lo	CD14+CD16+	9.49586
GTACTGGTCGGTAACT-8	IL-6 + GM-CSF	HC3533	SCNV_lo	CD14+CD16+	6.09347
TGATCCTGTAGCTAAT-8	IL-6 + GM-CSF	HC3533	SCNV_lo	CD14+CD16+	7.11015
CTCTTGATCGCCTAAG-8	IL-6 + GM-CSF	HC3533	SCNV_lo	CD14+_MDSC_GEXint	10.8814
TCGCTAACAGGTTTGC-8	IL-6 + GM-CSF	HC3533	SCNV_lo	CD14+_MDSC_GEXlo	1.80631
CGCTAATAGGCCGGAA-8	IL-6 + GM-CSF	HC3533	SCNV_lo	CD14+_MDSC_GEXlo	2.40453
AACAGCAAGCATTATG-8	IL-6 + GM-CSF	HC3533	SCNV_lo	CD14+_MDSC_GEXint	6.4184
CTCTATGTCGTTTCTG-8	IL-6 + GM-CSF	HC3533	SCNV_lo	CD14+_MDSC_GEXlo	2.23524
GTGGACACAAGTTATC-8	IL-6 + GM-CSF	HC3533	SCNV_lo	CD14+_MDSC_GEXint	11.5093
AGCAAGGGTTCAAGCA-8	IL-6 + GM-CSF	HC3533	SCNV_lo	CD14+_MDSC_GEXlo	0.301771
TGAGGGCCACCATATG-8	IL-6 + GM-CSF	HC3533	SCNV_lo	CD14+_MDSC_GEXlo	1.89668
TCGTTAAAGGCCTAAT-8	IL-6 + GM-CSF	HC3533	SCNV_lo	CD14+_MDSC_GEXlo	-6.42456
GGCCTTAAGGAGCATA-8	IL-6 + GM-CSF	HC3533	SCNV_lo	CD14+_MDSC_GEXlo	2.30941
CTTGAACAGAGGAGGA-8	IL-6 + GM-CSF	HC3533	SCNV_lo	CD14+_MDSC_GEXlo	-4.19388
ACACTAATCGGTCAAT-8	IL-6 + GM-CSF	HC3533	SCNV_lo	CD14+CD16+	4.73738
TGTGGCGGTTGGCCGA-8	IL-6 + GM-CSF	HC3533	SCNV_lo	CD14+_IFN-specific	9.68352
CAAGGGAGTGGGAACA-8	IL-6 + GM-CSF	HC3533	SCNV_lo	CD14+_MDSC_GEXlo	3.20432
CTTAAGGGTCAGGCCA-8	IL-6 + GM-CSF	HC3533	SCNV_lo	CD14+_MDSC_GEXint	13.7033
TAGCTTAAGGACCTTG-8	IL-6 + GM-CSF	HC3533	SCNV_lo	CD14+_MDSC_GEXint	4.59401
CTTTGAGCAGGAACTG-8	IL-6 + GM-CSF	HC3533	SCNV_lo	CD14+_MDSC_GEXlo	-5.00757
CGGTGAGAGGTAAGCA-8	IL-6 + GM-CSF	HC3533	SCNV_lo	CD14+_MDSC_GEXlo	10.7434
CGAATATGTTAACACG-8	IL-6 + GM-CSF	HC3533	SCNV_lo	CD14+_MDSC_GEXint	8.94445
GATTGGTTCACCGGTA-8	IL-6 + GM-CSF	HC3533	SCNV_lo	CD14+_MDSC_GEXint	5.07188
AGGTCATTCATTGTCT-8	IL-6 + GM-CSF	HC3533	SCNV_lo	CD14+_Baseline	-4.64127
AGGTGAATCAAGCCTG-8	IL-6 + GM-CSF	HC3533	SCNV_lo	CD14+_MDSC_GEXlo	7.60782
TACGGTTAGATAAAGC-8	IL-6 + GM-CSF	HC3533	SCNV_lo	CD14+_MDSC_GEXlo	-0.613603
TCAGTAGGTGTAATAC-8	IL-6 + GM-CSF	HC3533	SCNV_lo	CD14+_MDSC_GEXint	8.95606
CTCAATAAGTACTGGT-8	IL-6 + GM-CSF	HC3533	SCNV_lo	CD14+_MDSC_GEXlo	-1.5621
AGCTAAACATGAAATG-8	IL-6 + GM-CSF	HC3533	SCNV_lo	CD14+_MDSC_GEXint	9.82918
CAATGTGGTTAGAGCC-8	IL-6 + GM-CSF	HC3533	SCNV_lo	CD14+_MDSC_GEXlo	-6.33791
GCTGTGCAGGTGTTAC-8	IL-6 + GM-CSF	HC3533	SCNV_lo	CD14+_MDSC_GEXlo	-4.38331
AAGAATCAGCGAGGTG-8	IL-6 + GM-CSF	HC3533	SCNV_lo	CD14+_MDSC_GEXint	11.7854
AAGTGTTGTACGGTAC-8	IL-6 + GM-CSF	HC3533	SCNV_lo	CD14+_MDSC_GEXint	10.1172
CAGGTTTAGTGGCGGA-8	IL-6 + GM-CSF	HC3533	SCNV_lo	CD14+_MDSC_GEXlo	0.483691
ACTAACCAGTGAGCAA-8	IL-6 + GM-CSF	HC3533	SCNV_lo	CD14+_MDSC_GEXlo	11.9119
AAGGATCCACAACAAA-8	IL-6 + GM-CSF	HC3533	SCNV_lo	CD14+_Baseline	-10.7566
TGTGGCGGTTGCCTCA-8	IL-6 + GM-CSF	HC3533	SCNV_lo	CD14+_MDSC_GEXlo	5.23223
GACCTTTGTGTTAAAC-8	IL-6 + GM-CSF	HC3533	SCNV_lo	CD14+_MDSC_GEXlo	-2.30575
GCCTACTTCTAGCTAA-8	IL-6 + GM-CSF	HC3533	SCNV_lo	CD14+_MDSC_GEXlo	-6.32616
TGCTTCCAGTCTCACC-8	IL-6 + GM-CSF	HC3533	SCNV_lo	CD14+_MDSC_GEXlo	4.25479
GTCATCACAGGAACAT-8	IL-6 + GM-CSF	HC3533	SCNV_lo	CD14+_MDSC_GEXlo	7.9198
TACCAGGTCTCGCCTG-8	IL-6 + GM-CSF	HC3533	SCNV_lo	CD14+_MDSC_GEXlo	-2.9447
CCCAGCACAAGGTGGC-8	IL-6 + GM-CSF	HC3533	SCNV_lo	CD14+_MDSC_GEXlo	2.30439
CCGACAGGTTTGGTTC-8	IL-6 + GM-CSF	HC3533	SCNV_lo	CD14+_MDSC_GEXint	12.0959
TAGGCTGTCGCTATGG-8	IL-6 + GM-CSF	HC3533	SCNV_lo	CD14+_MDSC_GEXlo	3.78251
CTGTTTAGTCGACTAA-8	IL-6 + GM-CSF	HC3533	SCNV_lo	CD14+_MDSC_GEXint	10.8693
GGAGCATAGTTTGCGG-8	IL-6 + GM-CSF	HC3533	SCNV_lo	CD14+_MDSC_GEXint	10.5351
GCAAACAAGGAGCACG-8	IL-6 + GM-CSF	HC3533	SCNV_lo	CD14+_MDSC_GEXlo	2.72384
AGGTAACCATACCCGG-8	IL-6 + GM-CSF	HC3533	SCNV_lo	CD14+_MDSC_GEXlo	-3.95114
CAGTACCCAATAATGG-8	IL-6 + GM-CSF	HC3533	SCNV_lo	CD14+_MDSC_GEXint	9.69883
AATAACCGTAAACAAG-8	IL-6 + GM-CSF	HC3533	SCNV_lo	CD14+_MDSC_GEXlo	0.975826
TTTAAGCCACAGCCTG-8	IL-6 + GM-CSF	HC3533	SCNV_lo	CD14+_MDSC_GEXlo	5.2678
TATCACGCAAACGGGC-8	IL-6 + GM-CSF	HC3533	SCNV_lo	CD14+_MDSC_GEXint	11.651
GGATTATGTGCTTTAC-8	IL-6 + GM-CSF	HC3533	SCNV_lo	CD14+_MDSC_GEXlo	11.3272
ACAGGAATCGGGATTT-8	IL-6 + GM-CSF	HC3533	SCNV_lo	CD14+_MDSC_GEXhi	11.3901
TGTGAAACAGGCCATT-8	IL-6 + GM-CSF	HC3533	SCNV_lo	CD14+_MDSC_GEXlo	-5.05517
CATGGATTCCTTTACG-8	IL-6 + GM-CSF	HC3533	SCNV_lo	CD14+_MDSC_GEXlo	8.42112
CCAACATAGGGCCACT-8	IL-6 + GM-CSF	HC3533	SCNV_lo	CD14+_MDSC_GEXlo	-3.23682
GTAAGCTTCCTTCGTA-8	IL-6 + GM-CSF	HC3533	SCNV_lo	CD14+_MDSC_GEXlo	6.2077
GAAGTAAGTGTGAGAG-8	IL-6 + GM-CSF	HC3533	SCNV_lo	CD14+_MDSC_GEXlo	4.25309
CAAAGCGCACTGACTA-8	IL-6 + GM-CSF	HC3533	SCNV_lo	CD14+_Baseline	-6.69447
AACCGGCTCATCCACC-8	IL-6 + GM-CSF	HC3533	SCNV_lo	CD14+_MDSC_GEXint	13.7364
CGAAGGCCATAAGCAA-8	IL-6 + GM-CSF	HC3533	SCNV_lo	CD14+_MDSC_GEXlo	1.9257
ATTGAAGCAAGATTCT-8	IL-6 + GM-CSF	HC3533	SCNV_lo	CD14+_MDSC_GEXint	11.745
CTACTAAAGCACTAGT-8	IL-6 + GM-CSF	HC3533	SCNV_lo	CD14+CD16+	7.3958
GTGCTCAAGGCCAATT-8	IL-6 + GM-CSF	HC3533	SCNV_lo	CD14+_MDSC_GEXlo	1.63525
ATGTAACGTACGTTTC-8	IL-6 + GM-CSF	HC3533	SCNV_lo	CD14+CD16+	9.87674
CGCACCACAGCCTGCA-8	IL-6 + GM-CSF	HC3533	SCNV_lo	CD14+_MDSC_GEXint	13.2925
GTGAACAAGCTCCTTA-8	IL-6 + GM-CSF	HC3533	SCNV_lo	CD14+_MDSC_GEXlo	10.3605
GCTTAACAGATACTTG-8	IL-6 + GM-CSF	HC3533	SCNV_lo	CD14+_MDSC_GEXlo	2.67423
CAGGTTAGTCGCATAA-8	IL-6 + GM-CSF	HC3533	SCNV_lo	CD14+_MDSC_GEXlo	3.31794
CAGCCTAAGCACGATT-8	IL-6 + GM-CSF	HC3533	SCNV_lo	CD14+CD16+	8.17181
TTCAGCACAGAACCGA-8	IL-6 + GM-CSF	HC3533	SCNV_lo	CD14+CD16+	9.33688
GCAAACTTCTCAATAG-8	IL-6 + GM-CSF	HC3533	SCNV_lo	CD14+_MDSC_GEXlo	5.81782
CCAGTTTGTCCCGGAA-8	IL-6 + GM-CSF	HC3533	SCNV_lo	CD14+_MDSC_GEXlo	8.78502
TGGCTAAGTTAATGCG-8	IL-6 + GM-CSF	HC3533	SCNV_lo	CD14+_IFN-specific	5.51765
GCGCAATGTTTAGTCC-8	IL-6 + GM-CSF	HC3533	SCNV_lo	CD14+_MDSC_GEXlo	2.95252
TCTAACCGTTTCCACG-8	IL-6 + GM-CSF	HC3533	SCNV_lo	CD14+_MDSC_GEXint	12.7878
ACCATTAAGACAAGTG-8	IL-6 + GM-CSF	HC3533	SCNV_lo	CD14+_MDSC_GEXlo	4.58372
AAGGAAGCATGTCGCG-8	IL-6 + GM-CSF	HC3533	SCNV_lo	CD14+_Baseline	-5.35369
TTGTAAGTCCTGCGAA-8	IL-6 + GM-CSF	HC3533	SCNV_lo	CD14+_MDSC_GEXint	12.8874
GCTGGATGTGCATTTC-8	IL-6 + GM-CSF	HC3533	SCNV_lo	CD14+_MDSC_GEXlo	5.93525
CATAGGTTCAGCCAAT-8	IL-6 + GM-CSF	HC3533	SCNV_lo	CD14+_MDSC_GEXlo	-1.48906
AGGTAACCAAGGATTA-8	IL-6 + GM-CSF	HC3533	SCNV_lo	CD14+_MDSC_GEXint	9.93964
AGTGATGAGCGGATTT-8	IL-6 + GM-CSF	HC3533	SCNV_lo	CD14+_MDSC_GEXint	7.4021
AGGTGAGGTCACTCGC-8	IL-6 + GM-CSF	HC3533	SCNV_lo	CD14+_MDSC_GEXlo	-5.85434
GGTGCTGGTCGCGCAA-8	IL-6 + GM-CSF	HC3533	SCNV_lo	CD14+_MDSC_GEXlo	7.22391
ACAGCGCTCTCACACC-8	IL-6 + GM-CSF	HC3533	SCNV_lo	CD14+_MDSC_GEXlo	3.32876
ATGTGAGAGTTCCCAC-8	IL-6 + GM-CSF	HC3533	SCNV_lo	CD14+_MDSC_GEXlo	5.12134
AGGATGCAGCCGCAAC-8	IL-6 + GM-CSF	HC3533	SCNV_lo	CD14+_MDSC_GEXint	6.67787
TTTATGGAGGTTTGCG-8	IL-6 + GM-CSF	HC3533	SCNV_lo	CD14+_MDSC_GEXint	8.98855
AGCAATTGTCAGGAAG-8	IL-6 + GM-CSF	HC3533	SCNV_lo	CD14+_Baseline	-5.93012
GCCAACATCGGTTTCC-8	IL-6 + GM-CSF	HC3533	SCNV_lo	CD14+_MDSC_GEXint	10.5968
AACGGTAAGGGTTAGA-8	IL-6 + GM-CSF	HC3533	SCNV_lo	CD14+_MDSC_GEXlo	-5.38333
GTATGTTCAGCATGTC-8	IL-6 + GM-CSF	HC3533	SCNV_lo	CD14+_IFN-specific	7.80656
CGGAGCAAGTAGCGCC-11	IL-6 + GM-CSF	HC3524	SCNV_lo	CD14+_MDSC_GEXlo	1.14438
ACGTTACAGGGTTAGA-11	IL-6 + GM-CSF	HC3524	SCNV_lo	CD14+_MDSC_GEXint	11.4489
GGCTTAAGTGTGCACG-11	IL-6 + GM-CSF	HC3524	SCNV_lo	CD14+_IFN-specific	10.5669
AGCTATATCCTTGCAC-11	IL-6 + GM-CSF	HC3524	SCNV_lo	CD14+_MDSC_GEXint	11.2644
AGTGCGGAGTTAGTTG-11	IL-6 + GM-CSF	HC3524	SCNV_lo	CD14+CD16+	9.5307
ACCCGCTGTCAATACG-11	IL-6 + GM-CSF	HC3524	SCNV_lo	CD14+_MDSC_GEXint	7.78469
TTGTGAGGTTTGGCGG-11	IL-6 + GM-CSF	HC3524	SCNV_lo	CD14+_Baseline	-7.10936
GCTGAGGAGGCATTGT-11	IL-6 + GM-CSF	HC3524	SCNV_lo	CD14+_MDSC_GEXint	9.58753
TAAGGCTTCGTTCACC-11	IL-6 + GM-CSF	HC3524	SCNV_lo	CD14+CD16+	9.02745
ATGCCTGAGCATCCAG-11	IL-6 + GM-CSF	HC3524	SCNV_lo	CD14+CD16+	6.24381
GTCGAGGAGGAGGTTA-11	IL-6 + GM-CSF	HC3524	SCNV_lo	CD14+_MDSC_GEXlo	8.56603
GAAGGCTAGCCAGGTC-11	IL-6 + GM-CSF	HC3524	SCNV_lo	CD14+_MDSC_GEXlo	3.91588
TGGCCTGCAGTTTCTC-11	IL-6 + GM-CSF	HC3524	SCNV_lo	CD14+_MDSC_GEXlo	7.51622
ATGAATGCAGTAATAG-11	IL-6 + GM-CSF	HC3524	SCNV_lo	CD14+_MDSC_GEXint	11.7242
TGTCCTTCAAACCCTA-11	IL-6 + GM-CSF	HC3524	SCNV_lo	CD14+_Baseline	-2.89511
GTAGTTTCAGCATGGA-11	IL-6 + GM-CSF	HC3524	SCNV_lo	CD14+_MDSC_GEXlo	3.51576
ATCCGTGAGTATCGCG-11	IL-6 + GM-CSF	HC3524	SCNV_lo	CD14+_MDSC_GEXint	11.0271
GCAATGAAGCGGATTT-11	IL-6 + GM-CSF	HC3524	SCNV_lo	CD14+_MDSC_GEXint	13.2543
CGTGCTGCACCACAAC-11	IL-6 + GM-CSF	HC3524	SCNV_lo	CD14+_MDSC_GEXint	9.24049
CTTATTGGTAGCTGCG-11	IL-6 + GM-CSF	HC3524	SCNV_lo	CD14+CD16+	7.99663
GCACATTAGGTCCACA-11	IL-6 + GM-CSF	HC3524	SCNV_lo	CD14+_MDSC_GEXlo	-2.59022
ACGCAAGCATAGGCGA-11	IL-6 + GM-CSF	HC3524	SCNV_lo	CD14+_IFN-specific	10.3771
CTCACACTCATGCGTG-11	IL-6 + GM-CSF	HC3524	SCNV_lo	CD14+_MDSC_GEXlo	4.89376
GCGAAGCCATCGCTCC-11	IL-6 + GM-CSF	HC3524	SCNV_lo	CD14+_MDSC_GEXint	6.10386
TTTAGGATCTTGTTCG-11	IL-6 + GM-CSF	HC3524	SCNV_lo	CD14+_MDSC_GEXhi	14.4835
ACTTACTTCGCTATGG-11	IL-6 + GM-CSF	HC3524	SCNV_lo	CD14+_MDSC_GEXhi	11.6185
TCTCACCAGCATGTTA-11	IL-6 + GM-CSF	HC3524	SCNV_lo	CD14+_MDSC_GEXint	11.3095
GTAGCCATCCTAATTC-11	IL-6 + GM-CSF	HC3524	SCNV_lo	CD14+_MDSC_GEXint	12.8883
GAAAGCCAGGATTGAG-11	IL-6 + GM-CSF	HC3524	SCNV_lo	CD14+_MDSC_GEXlo	2.71375
GCGGTTATCAAGTGTC-11	IL-6 + GM-CSF	HC3524	SCNV_lo	CD14+_MDSC_GEXlo	-4.67375
AGGTCAAAGCTAAGTC-12	IL-6 + GM-CSF	HC3529	SCNV_lo	CD14+_MDSC_GEXlo	-4.14615
ATTGAAGCAGCCTAAC-12	IL-6 + GM-CSF	HC3529	SCNV_lo	CD14+_MDSC_GEXlo	4.1093
TCGTTAGCACTGGCTG-12	IL-6 + GM-CSF	HC3529	SCNV_lo	CD14+_MDSC_GEXlo	4.28425
CTATTGAAGGGCTAAA-12	IL-6 + GM-CSF	HC3529	SCNV_lo	CD14+_MDSC_GEXlo	2.94882
GAGTGTTTCCTGAGTG-12	IL-6 + GM-CSF	HC3529	SCNV_lo	CD14+_MDSC_GEXlo	0.895987
CTATGGCCAAAGGCCA-12	IL-6 + GM-CSF	HC3529	SCNV_lo	CD14+CD16+	8.16604
AGAATCGAGCATGAAG-12	IL-6 + GM-CSF	HC3529	SCNV_lo	CD14+_MDSC_GEXlo	-4.70274
CCATTGTGTCAATAGT-12	IL-6 + GM-CSF	HC3529	SCNV_lo	CD14+_MDSC_GEXint	11.7773
CTATGACAGTCACCAG-12	IL-6 + GM-CSF	HC3529	SCNV_lo	CD14+_MDSC_GEXlo	6.76284
GTCATGCCAGGATAAC-12	IL-6 + GM-CSF	HC3529	SCNV_lo	CD14+_MDSC_GEXlo	3.43253
CGAAATGAGGTAAGGC-12	IL-6 + GM-CSF	HC3529	SCNV_lo	CD14+_MDSC_GEXlo	-3.92575
ACTTGAATCAGCAAAG-12	IL-6 + GM-CSF	HC3529	SCNV_lo	CD14+_MDSC_GEXlo	6.39963
GCCACTAAGGTGTTAC-12	IL-6 + GM-CSF	HC3529	SCNV_lo	CD14+CD16+	2.08714
GAGCTTAGTCTATCGT-12	IL-6 + GM-CSF	HC3529	SCNV_lo	CD14+_MDSC_GEXlo	-4.04314
GTTGTGAGTACCAGGT-12	IL-6 + GM-CSF	HC3529	SCNV_lo	CD14+_MDSC_GEXlo	2.30014
TGTCATAAGGCTTAGT-12	IL-6 + GM-CSF	HC3529	SCNV_lo	CD14+_MDSC_GEXlo	-2.61313
TTAAGGTGTGATCATG-12	IL-6 + GM-CSF	HC3529	SCNV_lo	CD14+_Baseline	-2.2878
TTTAAGCCATCCTAGA-12	IL-6 + GM-CSF	HC3529	SCNV_lo	CD14+_Baseline	-4.67909
TCAGTGAGTGTGCAAC-12	IL-6 + GM-CSF	HC3529	SCNV_lo	CD14+_MDSC_GEXlo	-1.84482
TGAGGCACACACTAAT-12	IL-6 + GM-CSF	HC3529	SCNV_lo	CD14+_MDSC_GEXlo	0.780375
CTCCTCACAAGTAAGC-12	IL-6 + GM-CSF	HC3529	SCNV_lo	CD14+_MDSC_GEXlo	-5.22145
ACAGGATCATCATGTG-12	IL-6 + GM-CSF	HC3529	SCNV_lo	CD14+_Baseline	-7.22951
GTCTAATCATTGTGCA-12	IL-6 + GM-CSF	HC3529	SCNV_lo	CD14+_MDSC_GEXlo	-4.08376
TGAGGAGGTGCAATAT-12	IL-6 + GM-CSF	HC3529	SCNV_lo	CD14+_MDSC_GEXlo	-6.21482
CTTACCGGTGAAGCCT-12	IL-6 + GM-CSF	HC3529	SCNV_lo	CD14+_MDSC_GEXlo	-1.71875
CATAAGCTCCAAACAC-12	IL-6 + GM-CSF	HC3529	SCNV_lo	CD14+_MDSC_GEXint	13.1042
GCCTCCATCTAGCGTG-12	IL-6 + GM-CSF	HC3529	SCNV_lo	CD14+_MDSC_GEXint	13.4349
CTTAGTTTCGCACACA-12	IL-6 + GM-CSF	HC3529	SCNV_lo	CD14+_MDSC_GEXlo	-5.45581
GGGCAATAGTCATTTC-12	IL-6 + GM-CSF	HC3529	SCNV_lo	CD14+_MDSC_GEXint	10.4566
AGAACAAGTTAGACCA-12	IL-6 + GM-CSF	HC3529	SCNV_lo	CD14+_MDSC_GEXlo	5.93826
ATATGCATCCGTAAAC-12	IL-6 + GM-CSF	HC3529	SCNV_lo	CD14+_MDSC_GEXlo	0.786773
GAAGGCCCAGCCTTGG-12	IL-6 + GM-CSF	HC3529	SCNV_lo	CD14+_MDSC_GEXlo	4.87217
AACGCCCAGTCCTTCA-12	IL-6 + GM-CSF	HC3529	SCNV_lo	CD14+_MDSC_GEXint	10.5335
GCTGTGCAGCTGGACC-12	IL-6 + GM-CSF	HC3529	SCNV_lo	CD14+_MDSC_GEXint	11.0438
CCTACTTCATTGCGAC-12	IL-6 + GM-CSF	HC3529	SCNV_lo	CD14+_MDSC_GEXlo	-1.67553
GGAGTCTGTTAAGCCA-12	IL-6 + GM-CSF	HC3529	SCNV_lo	CD14+_MDSC_GEXlo	-3.39143
GCAAGTCGTTGGCCGA-12	IL-6 + GM-CSF	HC3529	SCNV_lo	CD14+_MDSC_GEXlo	0.000320314
AGTGTGGCAAGCTAAA-12	IL-6 + GM-CSF	HC3529	SCNV_lo	CD14+_MDSC_GEXlo	9.35344
GTTGCTGAGCGCAATT-12	IL-6 + GM-CSF	HC3529	SCNV_lo	CD14+CD16+	7.62147
TCATTTGGTAGCCTAA-12	IL-6 + GM-CSF	HC3529	SCNV_lo	CD14+_MDSC_GEXlo	-5.06759
GGTTAGCGTCAATGTG-12	IL-6 + GM-CSF	HC3529	SCNV_lo	CD14+_Baseline	-7.63547
AGATGAAGTCATTGAG-12	IL-6 + GM-CSF	HC3529	SCNV_lo	CD14+CD16+	8.07391
GGGTGAAGTGTGCAAC-12	IL-6 + GM-CSF	HC3529	SCNV_lo	CD14+_MDSC_GEXlo	-1.76074
GGGTCAACAAAGCGCA-12	IL-6 + GM-CSF	HC3529	SCNV_lo	CD14+_MDSC_GEXlo	-0.777709
CTGAAACTCAGCATTA-12	IL-6 + GM-CSF	HC3529	SCNV_lo	CD14+_MDSC_GEXlo	-2.88392
TCGTTAAAGGACCTTG-12	IL-6 + GM-CSF	HC3529	SCNV_lo	CD14+_MDSC_GEXhi	16.7547
GAAGTCAAGTTGCGTG-12	IL-6 + GM-CSF	HC3529	SCNV_lo	CD14+_MDSC_GEXlo	-2.42529
TGTGAAACAGCCTGCA-12	IL-6 + GM-CSF	HC3529	SCNV_lo	CD14+CD16+	4.50594
TGTTGGCCACTAAGAA-12	IL-6 + GM-CSF	HC3529	SCNV_lo	CD14+_MDSC_GEXlo	3.62827
CGCATTTGTGGAGCAA-12	IL-6 + GM-CSF	HC3529	SCNV_lo	CD14+_MDSC_GEXlo	-7.02551
CATCATGCAATCATGT-12	IL-6 + GM-CSF	HC3529	SCNV_lo	CD14+_MDSC_GEXlo	3.33004
GGTCTTGAGTAGGATG-12	IL-6 + GM-CSF	HC3529	SCNV_lo	CD14+_IFN-specific	3.42807
AGCCTGGGTCGTTATC-12	IL-6 + GM-CSF	HC3529	SCNV_lo	CD14+_MDSC_GEXlo	5.54294
GCAATAGAGGCGGATG-12	IL-6 + GM-CSF	HC3529	SCNV_lo	CD14+_MDSC_GEXlo	-3.21353
GTGGTTAGTAGCTGCG-12	IL-6 + GM-CSF	HC3529	SCNV_lo	CD14+_MDSC_GEXlo	5.36218
TCAGCGATCAGGATGA-12	IL-6 + GM-CSF	HC3529	SCNV_lo	CD14+_MDSC_GEXlo	-3.51816
ACCAGGCTCCCTGACT-12	IL-6 + GM-CSF	HC3529	SCNV_lo	CD14+_MDSC_GEXlo	2.49711
GGATTTATCGGTCATG-12	IL-6 + GM-CSF	HC3529	SCNV_lo	CD14+_MDSC_GEXlo	2.56116
CCGACAGGTATCTGGA-12	IL-6 + GM-CSF	HC3529	SCNV_lo	CD14+_MDSC_GEXlo	-1.67666
GGTGAGCCAGGGAGCT-12	IL-6 + GM-CSF	HC3529	SCNV_lo	CD14+_MDSC_GEXint	12.646
CATGCATAGCAGCTAT-12	IL-6 + GM-CSF	HC3529	SCNV_lo	CD14+_MDSC_GEXlo	6.77517
GAAACTGAGCGTGCGT-12	IL-6 + GM-CSF	HC3529	SCNV_lo	CD14+_MDSC_GEXlo	4.01749
ATGATGGAGTAACGGA-12	IL-6 + GM-CSF	HC3529	SCNV_lo	CD14+_MDSC_GEXlo	0.518389
GGTCAAGCAAGTGAAC-12	IL-6 + GM-CSF	HC3529	SCNV_lo	CD14+_MDSC_GEXlo	4.9562
AATCATCCATTGTCAG-12	IL-6 + GM-CSF	HC3529	SCNV_lo	CD14+_Baseline	-5.87473
CGCACACAGGCAGGTG-12	IL-6 + GM-CSF	HC3529	SCNV_lo	CD14+_MDSC_GEXlo	2.67834
GTTAGACTCGCTTCTA-12	IL-6 + GM-CSF	HC3529	SCNV_lo	CD14+_Baseline	-5.35626
TACCTCATCGCAGGCT-12	IL-6 + GM-CSF	HC3529	SCNV_lo	CD14+_Baseline	-6.16136
GTCCAGGGTTACGCGG-12	IL-6 + GM-CSF	HC3529	SCNV_lo	CD14+_MDSC_GEXlo	0.853636
AACCTTGCAATCCTGA-12	IL-6 + GM-CSF	HC3529	SCNV_lo	CD14+_MDSC_GEXlo	5.40417
GACTCACCAGGATGGC-12	IL-6 + GM-CSF	HC3529	SCNV_lo	CD14+_MDSC_GEXlo	0.823605
CCTTCGGTCCTGGTCT-12	IL-6 + GM-CSF	HC3529	SCNV_lo	CD14+_MDSC_GEXlo	-1.61783
TTTATGGAGAAAGGAA-12	IL-6 + GM-CSF	HC3529	SCNV_lo	CD14+_MDSC_GEXlo	1.59644
GTCAATATCACGCCAA-12	IL-6 + GM-CSF	HC3529	SCNV_lo	CD14+CD16+	8.17969
TCTTGTCCAGCATGGA-12	IL-6 + GM-CSF	HC3529	SCNV_lo	CD14+_Baseline	-5.10938
CTCATCATCCTTGAGG-12	IL-6 + GM-CSF	HC3529	SCNV_lo	CD14+_MDSC_GEXlo	0.305354
CTATGACAGGAGTAAT-12	IL-6 + GM-CSF	HC3529	SCNV_lo	CD14+_MDSC_GEXlo	6.19924
TATGGCCCAGCGCTTG-12	IL-6 + GM-CSF	HC3529	SCNV_lo	CD14+_Baseline	-9.35577
ACAGGTAAGTTCCCGT-12	IL-6 + GM-CSF	HC3529	SCNV_lo	CD14+_MDSC_GEXlo	6.73319
ATCGAGGCAAGGTCGA-12	IL-6 + GM-CSF	HC3529	SCNV_lo	CD14+_MDSC_GEXlo	1.87066
GTTGGAGCAATGCGCT-12	IL-6 + GM-CSF	HC3529	SCNV_lo	CD14+_MDSC_GEXlo	0.35749
AGTCGCATCAGGCCTA-12	IL-6 + GM-CSF	HC3529	SCNV_lo	CD14+_MDSC_GEXint	13.2258
TTTCACCCAATATACC-12	IL-6 + GM-CSF	HC3529	SCNV_lo	CD14+_MDSC_GEXlo	-5.25849
ACTCACCTCCTAGTCC-12	IL-6 + GM-CSF	HC3529	SCNV_lo	CD14+_MDSC_GEXlo	5.6685
TAGGAACCATTGTGAT-12	IL-6 + GM-CSF	HC3529	SCNV_lo	CD14+_MDSC_GEXlo	-0.537234
AGCATCCCACATAGCC-12	IL-6 + GM-CSF	HC3529	SCNV_lo	CD14+_MDSC_GEXint	11.0167
TTTGACTTCAAACCGT-12	IL-6 + GM-CSF	HC3529	SCNV_lo	CD14+_MDSC_GEXlo	0.395196
GAACACAAGGAGGTTA-12	IL-6 + GM-CSF	HC3529	SCNV_lo	CD14+_MDSC_GEXlo	-4.32295
AGGACGTAGCTTATGA-12	IL-6 + GM-CSF	HC3529	SCNV_lo	CD14+_MDSC_GEXlo	-2.74227
CGAAGGCCATAGCTTG-12	IL-6 + GM-CSF	HC3529	SCNV_lo	CD14+CD16+	7.18946
GCGCTTGCATAGCGAG-12	IL-6 + GM-CSF	HC3529	SCNV_lo	CD14+_MDSC_GEXlo	0.679245
AGACACGCAAGGAATC-12	IL-6 + GM-CSF	HC3529	SCNV_lo	CD14+_MDSC_GEXint	11.0487
TCAAGCTAGGCTAGAA-12	IL-6 + GM-CSF	HC3529	SCNV_lo	CD14+_MDSC_GEXlo	6.84751
AATAGCTGTGCCTCAC-12	IL-6 + GM-CSF	HC3529	SCNV_lo	CD14+_MDSC_GEXlo	-1.11828
CTGTTGGAGAAAGGAA-12	IL-6 + GM-CSF	HC3529	SCNV_lo	CD14+CD16+	7.28862
GCTTCGCGTTTCGCCA-12	IL-6 + GM-CSF	HC3529	SCNV_lo	CD14+_MDSC_GEXint	11.1006
CTTGTCCAGCTCCTAC-12	IL-6 + GM-CSF	HC3529	SCNV_lo	CD14+_MDSC_GEXlo	3.4104
TCGGTTCTCTCACTCA-12	IL-6 + GM-CSF	HC3529	SCNV_lo	CD14+_MDSC_GEXlo	-1.37867
GCTATTGCAGCATTAT-12	IL-6 + GM-CSF	HC3529	SCNV_lo	CD14+CD16+	6.4484
CATCGCTTCCTTTACG-12	IL-6 + GM-CSF	HC3529	SCNV_lo	CD14+_MDSC_GEXlo	3.17568
GTAGTTATCTTTGACT-12	IL-6 + GM-CSF	HC3529	SCNV_lo	CD14+CD16+	0.0392064
CCAGCCTGTCAAGACC-12	IL-6 + GM-CSF	HC3529	SCNV_lo	CD14+_MDSC_GEXint	14.2283
TGGAACAAGGGATGCG-12	IL-6 + GM-CSF	HC3529	SCNV_lo	CD14+_MDSC_GEXlo	-1.94418
GTTTAGCAGTTGGCCA-12	IL-6 + GM-CSF	HC3529	SCNV_lo	CD14+_MDSC_GEXlo	-1.95439
TCTTGTCCACTTCATC-12	IL-6 + GM-CSF	HC3529	SCNV_lo	CD14+_MDSC_GEXlo	-2.62827
TTGTCCGGTTACGCAA-12	IL-6 + GM-CSF	HC3529	SCNV_lo	CD14+_Baseline	-7.85352
ATTCATGAGCAAGGTA-12	IL-6 + GM-CSF	HC3529	SCNV_lo	CD14+_MDSC_GEXlo	1.64871
CGCTCCATCCTAGTCC-12	IL-6 + GM-CSF	HC3529	SCNV_lo	CD14+_MDSC_GEXlo	-4.11826
TCACCTCAGGCGCTTA-12	IL-6 + GM-CSF	HC3529	SCNV_lo	CD14+_MDSC_GEXint	11.1997
GCCTTACTCAAACTCA-12	IL-6 + GM-CSF	HC3529	SCNV_lo	CD14+_MDSC_GEXlo	5.36392
TAGTTTGAGACTATTG-12	IL-6 + GM-CSF	HC3529	SCNV_lo	CD14+_MDSC_GEXlo	-2.5357
TGAGGGCCACCAGCAT-12	IL-6 + GM-CSF	HC3529	SCNV_lo	CD14+_Baseline	-6.32181
AGGTTACTCCTGGCTT-12	IL-6 + GM-CSF	HC3529	SCNV_lo	CD14+_MDSC_GEXlo	4.12487
TTAGGCCCAGGACCAA-12	IL-6 + GM-CSF	HC3529	SCNV_lo	CD14+_MDSC_GEXlo	-1.15531
TTGCAGCCACGAATTT-12	IL-6 + GM-CSF	HC3529	SCNV_lo	CD14+_MDSC_GEXlo	1.82808
CCGGTAGGTCATGCCC-12	IL-6 + GM-CSF	HC3529	SCNV_lo	CD14+_MDSC_GEXlo	-1.85606
CTTCAGGAGTCAGTAC-12	IL-6 + GM-CSF	HC3529	SCNV_lo	CD14+_MDSC_GEXlo	-0.686338
CCGCTAAAGGAGCAAC-12	IL-6 + GM-CSF	HC3529	SCNV_lo	CD14+_MDSC_GEXint	9.61107
TGCTTAAAGCTTAGCG-12	IL-6 + GM-CSF	HC3529	SCNV_lo	CD14+_Baseline	-9.15219
GGTTGCATCTTGAGCG-12	IL-6 + GM-CSF	HC3529	SCNV_lo	CD14+_MDSC_GEXlo	6.03371
ACTTATCTCTTGACCC-12	IL-6 + GM-CSF	HC3529	SCNV_lo	CD14+_MDSC_GEXlo	-2.24024
TCAGTAATCATAGCCG-12	IL-6 + GM-CSF	HC3529	SCNV_lo	CD14+_MDSC_GEXlo	7.43806
ATCCAACAGGAGCATA-12	IL-6 + GM-CSF	HC3529	SCNV_lo	CD14+_MDSC_GEXlo	-7.01097
TTAGCTGCACGAATTT-12	IL-6 + GM-CSF	HC3529	SCNV_lo	CD14+_MDSC_GEXlo	7.26647
ACCGCAATCCTGGTCT-12	IL-6 + GM-CSF	HC3529	SCNV_lo	CD14+_MDSC_GEXlo	-2.97406
CGGTTATAGGCGCATC-12	IL-6 + GM-CSF	HC3529	SCNV_lo	CD14+CD16+	6.85068
TACCGCAAGTCATTAG-12	IL-6 + GM-CSF	HC3529	SCNV_lo	CD14+_MDSC_GEXlo	0.442136
TTGTAAGTCTTGTCCA-12	IL-6 + GM-CSF	HC3529	SCNV_lo	CD14+_MDSC_GEXint	5.19304
TAATGCATCGCAGGCT-12	IL-6 + GM-CSF	HC3529	SCNV_lo	CD14+CD16+	3.66832
AGTTGCAGTTTGGTTC-12	IL-6 + GM-CSF	HC3529	SCNV_lo	CD14+_MDSC_GEXlo	8.59136
ACCAGGACATATAACC-12	IL-6 + GM-CSF	HC3529	SCNV_lo	CD14+_MDSC_GEXlo	5.48948
CGGTGAGAGTCGCTAG-12	IL-6 + GM-CSF	HC3529	SCNV_lo	CD14+_MDSC_GEXlo	2.76403
CTTAAGGGTAACCACA-12	IL-6 + GM-CSF	HC3529	SCNV_lo	CD14+_MDSC_GEXlo	-3.93255
TACGGTTAGATGGACA-12	IL-6 + GM-CSF	HC3529	SCNV_lo	CD14+_MDSC_GEXlo	1.94841
TTGGATCAGTAACGAG-12	IL-6 + GM-CSF	HC3529	SCNV_lo	CD14+_MDSC_GEXlo	-5.49149
GAGGTACAGCTGTAAC-12	IL-6 + GM-CSF	HC3529	SCNV_lo	CD14+_MDSC_GEXlo	6.04036
GAGTCATTCATTGCAA-12	IL-6 + GM-CSF	HC3529	SCNV_lo	CD14+_MDSC_GEXlo	1.47745
TCCTAGTGTGATCAGC-12	IL-6 + GM-CSF	HC3529	SCNV_lo	CD14+_MDSC_GEXlo	5.64785
TCACCTGGTTAGAGCC-12	IL-6 + GM-CSF	HC3529	SCNV_lo	CD14+_MDSC_GEXlo	5.9893
TGCTATGCATGTGGGA-12	IL-6 + GM-CSF	HC3529	SCNV_lo	CD14+_MDSC_GEXlo	0.761874
AGCGCCTAGCCTGAGC-12	IL-6 + GM-CSF	HC3529	SCNV_lo	CD14+_MDSC_GEXlo	-3.02529
TGGAACAAGGCCGGAA-12	IL-6 + GM-CSF	HC3529	SCNV_lo	CD14+_MDSC_GEXlo	1.73958
AATCCATCAAATTGCT-12	IL-6 + GM-CSF	HC3529	SCNV_lo	CD14+CD16+	8.11143
CTGACATAGTTGCGTG-12	IL-6 + GM-CSF	HC3529	SCNV_lo	CD14+_MDSC_GEXint	8.64668
AGTCAATGTTCCGGCT-12	IL-6 + GM-CSF	HC3529	SCNV_lo	CD14+_MDSC_GEXlo	-2.0922
AGTGCCGGTTAGGCGT-12	IL-6 + GM-CSF	HC3529	SCNV_lo	CD14+_MDSC_GEXlo	-5.50316
TTAGGCGTCAGCAAAG-12	IL-6 + GM-CSF	HC3529	SCNV_lo	CD14+_MDSC_GEXlo	0.370052
AGTAAGTAGCCATCAG-12	IL-6 + GM-CSF	HC3529	SCNV_lo	CD14+_MDSC_GEXint	10.8441
GATCGCTCAACAGGTG-12	IL-6 + GM-CSF	HC3529	SCNV_lo	CD14+_MDSC_GEXint	7.35266
GAGAGGCGTAATCCCT-12	IL-6 + GM-CSF	HC3529	SCNV_lo	CD14+_MDSC_GEXlo	0.782723
TCATGAGGTAGACAAA-12	IL-6 + GM-CSF	HC3529	SCNV_lo	CD14+_MDSC_GEXlo	5.56873
GGATTGCGTGACCTGG-12	IL-6 + GM-CSF	HC3529	SCNV_lo	CD14+_Baseline	-8.08506
TTGCGAGTCTTGCAGG-12	IL-6 + GM-CSF	HC3529	SCNV_lo	CD14+_Baseline	-5.50954
TACTGACAGGAACGGT-12	IL-6 + GM-CSF	HC3529	SCNV_lo	CD14+_MDSC_GEXlo	8.15178
TGGATTGGTGCGCAAT-12	IL-6 + GM-CSF	HC3529	SCNV_lo	CD14+_MDSC_GEXlo	-7.13949
GAGGTACAGTAGCGGG-12	IL-6 + GM-CSF	HC3529	SCNV_lo	CD14+_MDSC_GEXlo	-2.68689
AAGCCTCCACACTAAT-12	IL-6 + GM-CSF	HC3529	SCNV_lo	CD14+_MDSC_GEXlo	-7.02123
ATATAGGCAACCTAAT-12	IL-6 + GM-CSF	HC3529	SCNV_lo	CD14+_MDSC_GEXlo	0.0916596
CAAAGTGAGACTATTG-12	IL-6 + GM-CSF	HC3529	SCNV_lo	CD14+_MDSC_GEXlo	-2.21073
TTAGTCAAGTGTTGTA-12	IL-6 + GM-CSF	HC3529	SCNV_lo	CD14+_MDSC_GEXlo	10.3355
CGATATTCATTGTGTG-12	IL-6 + GM-CSF	HC3529	SCNV_lo	CD14+_MDSC_GEXlo	-8.92042
GGTACAAAGGATTGAG-12	IL-6 + GM-CSF	HC3529	SCNV_lo	CD14+_MDSC_GEXlo	4.90653
GCACTAAGTGATGAAA-12	IL-6 + GM-CSF	HC3529	SCNV_lo	CD14+_Baseline	-2.81995
TTTAACGAGCTCAATA-12	IL-6 + GM-CSF	HC3529	SCNV_lo	CD14+_Baseline	-5.81093
TAGCTTAAGTTCCCGT-12	IL-6 + GM-CSF	HC3529	SCNV_lo	CD14+_MDSC_GEXlo	-4.61697
AGGTAACCATTAAAGG-12	IL-6 + GM-CSF	HC3529	SCNV_lo	CD14+_MDSC_GEXlo	2.78625
GCTGCACAGCGATAGA-12	IL-6 + GM-CSF	HC3529	SCNV_lo	CD14+_MDSC_GEXint	9.31024
GCCACTAAGCGAGGTG-12	IL-6 + GM-CSF	HC3529	SCNV_lo	CD14+_MDSC_GEXlo	4.73834
GCTTGTTGTAATCGGC-12	IL-6 + GM-CSF	HC3529	SCNV_lo	CD14+_MDSC_GEXlo	4.68867
AAGGTCAAGCAGCTAT-12	IL-6 + GM-CSF	HC3529	SCNV_lo	CD14+_Baseline	-7.93526
CAGTACCCAAACCTAT-12	IL-6 + GM-CSF	HC3529	SCNV_lo	CD14+_MDSC_GEXlo	0.982796
CACAGGGAGCAGGTTT-12	IL-6 + GM-CSF	HC3529	SCNV_lo	CD14+_MDSC_GEXlo	6.857
GTTCGCGCACCCACAG-12	IL-6 + GM-CSF	HC3529	SCNV_lo	CD14+_MDSC_GEXlo	7.8636
ATCATCAAGCGATAGA-12	IL-6 + GM-CSF	HC3529	SCNV_lo	CD14+_MDSC_GEXlo	0.760901
AGCTACTAGTATCGCG-12	IL-6 + GM-CSF	HC3529	SCNV_lo	CD14+_MDSC_GEXlo	-5.79664
AGTAGCTTCGTCATTT-12	IL-6 + GM-CSF	HC3529	SCNV_lo	CD14+_MDSC_GEXlo	-3.86315
TATAGGTGTTTACTTG-12	IL-6 + GM-CSF	HC3529	SCNV_lo	CD14+_MDSC_GEXlo	5.62378
TGCAAGCGTTGGCGTG-12	IL-6 + GM-CSF	HC3529	SCNV_lo	CD14+_MDSC_GEXlo	4.12616
TAGTAGGAGGCTGTCA-12	IL-6 + GM-CSF	HC3529	SCNV_lo	CD14+_MDSC_GEXlo	1.45893
GGATTGCGTCTAACAG-12	IL-6 + GM-CSF	HC3529	SCNV_lo	CD14+_MDSC_GEXlo	0.658743
AGGAACGGTTATGTGG-12	IL-6 + GM-CSF	HC3529	SCNV_lo	CD14+_MDSC_GEXlo	3.52197
ACCCTGTTCTATGACA-12	IL-6 + GM-CSF	HC3529	SCNV_lo	CD14+CD16+	3.40288
TTAGAAGCAATATACC-12	IL-6 + GM-CSF	HC3529	SCNV_lo	CD14+_MDSC_GEXlo	-5.75868
CCGCTAAAGCAACAAG-12	IL-6 + GM-CSF	HC3529	SCNV_lo	CD14+CD16+	8.63768
GGTGTGACAGTTGCGT-12	IL-6 + GM-CSF	HC3529	SCNV_lo	CD14+_MDSC_GEXlo	-5.86606
GGAGCAAGTCCTTCTC-12	IL-6 + GM-CSF	HC3529	SCNV_lo	CD14+_MDSC_GEXlo	2.04636
ACCGGTTCACCTGTAA-12	IL-6 + GM-CSF	HC3529	SCNV_lo	CD14+_Baseline	-10.6345
GCTTCGCGTCATGCAA-12	IL-6 + GM-CSF	HC3529	SCNV_lo	CD14+_MDSC_GEXlo	5.47396
AATTGACGTCTTTGAC-12	IL-6 + GM-CSF	HC3529	SCNV_lo	CD14+_MDSC_GEXlo	-5.34794
GCTATAGGTTCAAGAT-12	IL-6 + GM-CSF	HC3529	SCNV_lo	CD14+_MDSC_GEXlo	-2.02711
ACTAGGCGTGCTAGAC-12	IL-6 + GM-CSF	HC3529	SCNV_lo	CD14+_IFN-specific	5.34998
GAGCGAAGTCGTTATC-12	IL-6 + GM-CSF	HC3529	SCNV_lo	CD14+_MDSC_GEXlo	5.04382
GCCTTACTCAGCCAAT-12	IL-6 + GM-CSF	HC3529	SCNV_lo	CD14+_MDSC_GEXlo	8.64853
TCCTCAATCAGGCTAT-12	IL-6 + GM-CSF	HC3529	SCNV_lo	CD14+_Baseline	-7.93575
ACGTTGTAGTAAACCC-12	IL-6 + GM-CSF	HC3529	SCNV_lo	CD14+_MDSC_GEXlo	-1.90036
TTAAAGGCAGCAAGGC-12	IL-6 + GM-CSF	HC3529	SCNV_lo	CD14+_MDSC_GEXlo	-1.14657
AATTGTGTCGTAACGT-12	IL-6 + GM-CSF	HC3529	SCNV_lo	CD14+_MDSC_GEXlo	7.31311
CGTAGTTAGCCAAATC-12	IL-6 + GM-CSF	HC3529	SCNV_lo	CD14+_MDSC_GEXlo	6.96689
AAACGCGCACAATGTT-12	IL-6 + GM-CSF	HC3529	SCNV_lo	CD14+_MDSC_GEXint	10.6946
AAACATGCATGTTTGG-12	IL-6 + GM-CSF	HC3529	SCNV_lo	CD14+_MDSC_GEXlo	5.57751
TAGTGTGGTACGGTAC-12	IL-6 + GM-CSF	HC3529	SCNV_lo	CD14+_MDSC_GEXlo	-0.632869
TAAGCCTAGGCTAAGA-12	IL-6 + GM-CSF	HC3529	SCNV_lo	CD14+CD16+	4.32346
CAGGAAGGTTAAGGCC-12	IL-6 + GM-CSF	HC3529	SCNV_lo	CD14+_MDSC_GEXlo	6.30878
GGGCATTGTGAGCACT-12	IL-6 + GM-CSF	HC3529	SCNV_lo	CD14+_MDSC_GEXlo	4.41502
GCTAGCTCAATTTGGT-12	IL-6 + GM-CSF	HC3529	SCNV_lo	CD14+_MDSC_GEXlo	0.109312
CTTCAAGCAGGCATGA-12	IL-6 + GM-CSF	HC3529	SCNV_lo	CD14+_MDSC_GEXint	9.22589
TCTGGCTTCCTAATGA-12	IL-6 + GM-CSF	HC3529	SCNV_lo	CD14+_MDSC_GEXlo	3.1515
GAGCAAGGTAGCCTAA-12	IL-6 + GM-CSF	HC3529	SCNV_lo	CD14+_MDSC_GEXlo	-0.817985
CTGTTGGAGTAACGAG-12	IL-6 + GM-CSF	HC3529	SCNV_lo	CD14+_MDSC_GEXlo	-2.37869
CACGCAATCCTCAGCT-12	IL-6 + GM-CSF	HC3529	SCNV_lo	CD14+_MDSC_GEXlo	-1.45908
GCCTCAAAGCATTTCT-12	IL-6 + GM-CSF	HC3529	SCNV_lo	CD14+_MDSC_GEXlo	-1.80251
TGAGGGCCATGTTGCA-12	IL-6 + GM-CSF	HC3529	SCNV_lo	CD14+CD16+	7.9014
GTCTAGCCACACTAAT-12	IL-6 + GM-CSF	HC3529	SCNV_lo	CD14+_MDSC_GEXint	13.2154
TTGGAGGCAGCCAGTT-12	IL-6 + GM-CSF	HC3529	SCNV_lo	CD14+_Baseline	-6.82998
CTGGTTTGTTTAAAGC-12	IL-6 + GM-CSF	HC3529	SCNV_lo	CD14+_MDSC_GEXlo	6.15509
AGAGGAACACAACCTA-12	IL-6 + GM-CSF	HC3529	SCNV_lo	CD14+_Baseline	-5.75135
TGGCCTGCACCTGCTC-12	IL-6 + GM-CSF	HC3529	SCNV_lo	CD14+_IFN-specific	-0.598345
ATGACAACATGTGGGA-12	IL-6 + GM-CSF	HC3529	SCNV_lo	CD14+_MDSC_GEXlo	3.03032
GTAGTTTCACAATGTT-12	IL-6 + GM-CSF	HC3529	SCNV_lo	CD14+_MDSC_GEXlo	4.54489
AATAACCGTAATCGGC-12	IL-6 + GM-CSF	HC3529	SCNV_lo	CD14+_MDSC_GEXlo	6.73648
TGAGGGCCACGAATCC-12	IL-6 + GM-CSF	HC3529	SCNV_lo	CD14+_Baseline	-8.77179
AGGTTGCGTTGGCCGA-12	IL-6 + GM-CSF	HC3529	SCNV_lo	CD14+_MDSC_GEXlo	3.94094
ATGGACAAGTCTTGAA-12	IL-6 + GM-CSF	HC3529	SCNV_lo	CD14+_MDSC_GEXlo	-5.50995
CAAACACTCAAGTGAG-12	IL-6 + GM-CSF	HC3529	SCNV_lo	CD14+_MDSC_GEXlo	5.74366
TGCTTGTGTCCCGAAG-12	IL-6 + GM-CSF	HC3529	SCNV_lo	CD14+_MDSC_GEXlo	-8.86515
ATAAGCCTCAGGAACA-12	IL-6 + GM-CSF	HC3529	SCNV_lo	CD14+_MDSC_GEXlo	3.21187
CGTAGCGGTTGTAAAC-12	IL-6 + GM-CSF	HC3529	SCNV_lo	CD14+_MDSC_GEXlo	-5.08653
AAGACAAGTGTGTCCC-12	IL-6 + GM-CSF	HC3529	SCNV_lo	CD14+_MDSC_GEXint	12.7643
TATGACTCACTATGGC-12	IL-6 + GM-CSF	HC3529	SCNV_lo	CD14+_MDSC_GEXlo	-1.2326
ACGTTGTAGGAATAAC-12	IL-6 + GM-CSF	HC3529	SCNV_lo	CD14+_MDSC_GEXlo	-3.87699
AAGTCTATCAAACTCA-12	IL-6 + GM-CSF	HC3529	SCNV_lo	CD14+CD16+	5.88072
AGAGAAGCAGGAATCG-12	IL-6 + GM-CSF	HC3529	SCNV_lo	CD14+_MDSC_GEXlo	-0.287014
ATTTGTGAGGCGCACT-12	IL-6 + GM-CSF	HC3529	SCNV_lo	CD14+_MDSC_GEXlo	-6.8815
AAGCGGGTCATTACAG-12	IL-6 + GM-CSF	HC3529	SCNV_lo	CD14+CD16+	7.38015
AGAGAGGAGAGCCGGA-12	IL-6 + GM-CSF	HC3529	SCNV_lo	CD14+_MDSC_GEXint	10.8512
GTTAAACGTTAAGGCC-12	IL-6 + GM-CSF	HC3529	SCNV_lo	CD14+_MDSC_GEXhi	15.7431
CCCGCTTCAGCCTAAC-12	IL-6 + GM-CSF	HC3529	SCNV_lo	CD14+_MDSC_GEXlo	0.426355
CCCAAATAGGAGGGTT-12	IL-6 + GM-CSF	HC3529	SCNV_lo	CD14+_MDSC_GEXlo	2.98839
CCATTGTGTGCTTACT-12	IL-6 + GM-CSF	HC3529	SCNV_lo	CD14+_MDSC_GEXint	4.96588
TACAGCTAGGACTTAC-12	IL-6 + GM-CSF	HC3529	SCNV_lo	CD14+_MDSC_GEXint	8.78402
ACTGAATGTAATAACC-12	IL-6 + GM-CSF	HC3529	SCNV_lo	CD14+_MDSC_GEXlo	-0.582096
[truncated: 10,001 more rows]
