# Supplementary material for: Single-cell transcriptomic analysis identified resistant MDSCs and a stress-tolerant gene co-expression network as common MDSC features across multiple disease settings
Source: Front Immunol. 2025 Apr 8;16:1565211. doi: 10.3389/fimmu.2025.1565211 (PMC12011849; doi:10.3389/fimmu.2025.1565211)
Supplement: Supplementary Table S2 — WGCNA consensus modules. [file Table2.csv]

	gene_name	module	color	kME_turquoise	kME_grey	kME_black	kME_brown	kME_blue	kME_midnightblue	kME_yellow	kME_green	kME_pink	kME_purple	kME_magenta	kME_red	kME_greenyellow	kME_tan	kME_cyan	kME_salmon
LINC01409	LINC01409	turquoise	turquoise	0.17648566858269	0.153915456673017	-0.0305635008876547	-0.118136894287052	-0.106012218772712	-0.0558129679388341	-0.0475549980015555	-0.0413918431892951	-0.0289401896677925	-0.00436987029422987	0.0264065363542054	-0.016232271344075	0.102683994339967	0.0983497134144048	0.0288900188937801	0.0812647734648764
LINC01128	LINC01128	grey	grey	0.051328734053185	0.0754592769008412	0.046473988877581	-0.0256486753656858	0.00157264849189923	0.0164556077417278	0.0395351678629177	-0.0243864048161938	-0.0113732401317927	0.00421139125855797	0.0743725439239994	-0.035902289587493	0.0444114118477775	0.0115987849980985	0.0304414314557345	0.0564745066395887
NOC2L	NOC2L	black	black	0.0568773081275929	0.112410392402297	0.130997640307962	-0.0334719222132776	0.0550527858006497	0.0774089267699392	0.0244810774999305	-0.0198984972470842	-0.0852307356475177	0.0724916492089292	0.105316207368447	-0.0777145078421752	0.0635796566425531	-0.020015055013053	-0.00527760476602953	0.0539568561728165
ISG15	ISG15	brown	brown	-0.210022736982716	-0.185896629792315	0.00936329741261908	0.326785373255956	0.190348747873692	0.0590992648231695	0.0639587308538797	0.108547445342716	0.0769859537971814	0.0147684695560088	-0.097269122931612	0.243753035153624	-0.204957475446247	-0.00320308048059565	0.0359327703363774	-0.0966848932603194
AGRN	AGRN	grey	grey	0.0122630260436932	0.0238982949470857	0.0129471386060496	0.0123758941870572	-0.00547235095897599	-0.00999035951753484	0.0427970645700919	0.00365855100738914	0.010930699680687	-0.0156992341753956	0.0274913343051297	-0.00828781891361093	-0.0322850510979564	0.0224644018631147	0.0492120346539144	0.0451541477360689
C1orf159	C1orf159	grey	grey	0.135922047779976	0.114309074460263	-0.00728430179306314	-0.0795765691198768	-0.072625115909629	-0.0500819093162795	-0.0219652793707786	-0.0839452810942356	-0.0412579195083035	-0.0224114014212154	0.0516858031904718	-0.00379581465270815	0.0739143352755497	0.0908854903617731	0.0467779712638938	0.0816790403408094
TNFRSF4	TNFRSF4	grey	grey	-0.100678610980049	-0.112858236750811	-0.0623160171538873	0.15806448392441	0.0730103230886924	0.00600729775974084	-0.0573376666991077	0.0211632506116967	0.0583913305269117	0.0119827349634083	-0.0945107218687719	0.176489026462245	-0.0956405408870006	0.0532428954973812	0.0396998370219989	-0.083602937316007
SDF4	SDF4	black	black	-0.0627133161126079	0.0793738144099852	0.314767606457469	0.126825722186246	0.228216434121153	0.197258724149194	0.257344889319655	-0.010106160271758	-0.0868951011414143	0.0822396853870218	0.268687788029868	-0.116448673245503	-0.0510945901375061	-0.0868622281897973	0.0687389541016207	0.13084386893568
B3GALT6	B3GALT6	grey	grey	-0.0313950305374196	0.0201659311486227	0.0956720890345133	0.0366325620662434	0.0901875186425271	0.0929377382836404	0.0329986839920566	0.0495277487833427	-0.0312466821744593	0.0816111766289571	0.0541588308861816	-0.0317479472229048	0.010180418367095	-0.0513607052654291	-0.0325023655966645	-0.0057347205024572
UBE2J2	UBE2J2	grey	grey	0.0421224493839338	0.0999528707784523	0.134824401082652	-0.0121013837278206	0.0859669135406724	0.117137466369737	0.0256303007380947	0.0231516023834105	-0.0676693765933999	0.108443097474542	0.1034787592404	-0.0661239959720525	0.0749349666860213	-0.0303824992786402	-0.0281303016631684	0.0326555904201763
ACAP3	ACAP3	grey	grey	0.0933415025596617	0.105725435506998	0.0438358302313704	-0.0959524849546723	-0.0339572925275262	0.00660436452205845	-0.0125048581384823	-0.0509570103428917	-0.047606471113976	0.0220611477226462	0.0697946040315569	-0.0700715820949504	0.115657801047461	-0.000164239500037506	-0.0140106718128856	0.0460628478249417
PUSL1	PUSL1	grey	grey	-0.0119768009005891	0.0347379923531114	0.0974880892726162	0.00639559772294034	0.0733288745127941	0.0890709057680322	0.0315654405715057	0.0375096718663964	-0.0417496112354961	0.0738731139387906	0.0596887208737931	-0.0557162481722541	0.0324752556368493	-0.0544606252285322	-0.0375477899422299	0.000920112172253309
INTS11	INTS11	grey	grey	-0.0253015823043051	0.0111453076899229	0.0746492337934184	0.0319047148276767	0.0825609657065458	0.0805602873866245	0.0191056565142797	0.0445841947531314	-0.00850588911375834	0.0690296941871191	0.0323884738961607	-0.0268169292994558	0.0106961939202398	-0.0502684822275838	-0.0315445080064156	-0.0136246161730637
CPTP	CPTP	grey	grey	-0.0317137644452662	-0.0006729528438646	0.0546764257558924	0.0217726239195535	0.0480987669248727	0.0498217287329883	0.0427165059303567	0.0252750159129825	0.00513820853304967	0.0283718539393857	0.0325150913516695	-0.0352643182248655	-0.00389288091299139	-0.0477476794201011	-0.0175862159701697	-0.0023800129723122
DVL1	DVL1	grey	grey	0.0375682512925754	0.0621125979133879	0.0590064531760891	-0.0435098814410366	0.00372496431403435	0.0237138280881998	0.0383006957998547	-0.00961486597748764	-0.0403244439520217	0.0188361385875059	0.0803174445340959	-0.0654939512518534	0.0392401240946851	-0.0173862968458957	0.00564028288096137	0.0513782770225563
AURKAIP1	AURKAIP1	blue	blue	-0.189314551306233	-0.0248416891996372	0.315404815683191	0.265344166193822	0.435245371480295	0.382528481358178	0.094444797658037	0.235125494902428	-0.0191921688659344	0.315319029345499	0.0872974642432498	-0.0181594142051148	-0.053693865897672	-0.170137098662212	-0.0862820305865751	-0.0864179790559948
CCNL2	CCNL2	grey	grey	0.097428117758365	0.105001162626741	0.0306992412731315	-0.0842971913167553	-0.0447864776426085	-0.00664947905883678	0.00412436381296276	-0.0405410805745511	-0.0607826713088786	0.000824973906794558	0.061714474207484	-0.0607047626398767	0.0521858249046316	0.0299392831754865	0.0183208740927182	0.0681543799165442
MRPL20-AS1	MRPL20-AS1	grey	grey	-0.00998031049452728	0.0125352407599405	0.0375309519668061	0.0181766921195048	0.0469730939187361	0.0574508637332544	-0.00661045481229673	0.0436549366005774	0.00253400442024762	0.0591237575530277	0.00451565023090453	-0.0111834615962735	0.00999311751021368	-0.0220032259606215	-0.029022401880162	-0.0172223241083166
MRPL20	MRPL20	midnightblue	midnightblue	-0.0843735971853597	0.0447982425828793	0.284410941493157	0.159337629040712	0.333076425374453	0.376123346918872	0.0302515807676011	0.187427922457977	-0.077117681227971	0.303929346852955	0.0994687262333845	-0.0294690413718574	0.0527781878631419	-0.122912681645937	-0.123068872398162	-0.0672089316975566
ATAD3B	ATAD3B	grey	grey	0.0553428335339914	0.0797264130447459	0.0711997205688716	-0.0414282933662055	0.0154986694572797	0.0277486416867477	0.0212491389934414	-0.0576726734437424	-0.045232256355233	0.0234224514229755	0.0839970701214625	-0.0518018736988215	0.0658122006273524	-0.00282212239800519	0.00633104021197524	0.0525866032925548
ATAD3A	ATAD3A	grey	grey	0.0127152032243329	0.0624676788189111	0.112212277140068	0.00488912251148757	0.0754850415186748	0.0830896670751156	0.0349862344999568	0.00839415634946358	-0.0582572794333582	0.0680236743664097	0.0797144677331256	-0.0549198835157578	0.0276844380519916	-0.0326492124813695	-0.0106962601552329	0.0294110912314982
SSU72	SSU72	black	black	-0.0913485268321452	0.0615295449294955	0.337971810078227	0.119551949392061	0.290354441357247	0.323906416625146	0.149871292359557	0.207680454767442	-0.107622556419159	0.254875032892463	0.17471479120143	-0.13874926710426	0.000570748574603452	-0.167886112823399	-0.0902192984021716	0.00828668130165315
AL645728.1	AL645728.1	grey	grey	0.0412863924629916	0.0619105516146033	0.0433718183518432	-0.0311544516684626	0.00334458171687772	0.0291199710278879	0.0118395716204248	0.00983849565150986	-0.0495771959450898	0.0311636813668201	0.048919142661093	-0.0401248138929915	0.0346835360130876	-0.00138377387002237	-0.00729618791513082	0.0309544678362827
FNDC10	FNDC10	yellow	yellow	-0.0421725931233297	0.00492595399549621	0.102050439412626	0.0188364117638075	0.0536689317840761	0.0470635860152275	0.153800612970942	0.0225432405260084	-0.0744315731476934	-0.00660836884404127	0.103094244445302	-0.102910585007291	-0.0684350525319798	-0.0550412678384544	0.0158897635346981	0.0732609919067654
AL691432.2	AL691432.2	grey	grey	0.0239605032588329	0.0379544049618735	0.0279239655467138	-0.0269828480555343	0.00174857945535636	0.0236912481808514	0.00958778546351525	0.000182526078386068	-0.0220818880617834	0.0258423724792567	0.0312297151520415	-0.0414892330403286	0.0296325083645021	-0.0148620124390845	-0.00609843695872613	0.021561666417506
MIB2	MIB2	grey	grey	0.051428604559723	0.0572911152702917	0.0043267475829324	-0.0715903784388117	-0.0346380106847701	0.00973991266130582	-0.0135303425240187	0.0110790767301983	-0.013934633498627	0.0201998789071334	0.0225361099183593	-0.0502394836547108	0.0713353118343192	-0.017722217289959	-0.0296255522947704	0.0126594477420055
CDK11B	CDK11B	turquoise	turquoise	0.189992339406986	0.183791864803259	0.029169743449489	-0.136379213346519	-0.0701606201206392	0.00195432865493545	-0.0557611326127313	-0.0612748937941909	-0.0559752358889738	0.0477303151188026	0.0703749574340345	-0.0543256780852849	0.155762047036301	0.0633670205345864	0.0014152335193167	0.0763084776020301
SLC35E2B	SLC35E2B	turquoise	turquoise	0.163503778810367	0.131979394235656	-0.0318113052001409	-0.122211817428687	-0.102792646481632	-0.0494615914886612	-0.0685203824366032	-0.0451468708854876	-0.0103988434939064	-0.000356971014813674	0.0183735819140032	-0.0155640456390744	0.119954644887555	0.0786273939939338	0.00656434709338139	0.0530620404964658
CDK11A	CDK11A	grey	grey	0.130380134910263	0.122513518115535	0.0144204362640048	-0.0966413420992929	-0.0440084702176275	0.0100804765797012	-0.0781450170350075	-0.0293211087352117	-0.0348462598250542	0.0586773502729243	0.031150191133002	-0.0247351112448357	0.127457595308642	0.0412629427177971	-0.0313756957676936	0.025317683468588
SLC35E2A	SLC35E2A	grey	grey	0.115473934198385	0.102906888457903	-0.0175053091903171	-0.0889149334529076	-0.0739335092939466	-0.0320209769615556	-0.028627240657992	-0.0308349659325616	-0.00908000869198674	-0.00244108771091203	0.0261589117119187	-0.0288066409397787	0.0713178295635432	0.0485979299258844	0.0106925174303732	0.0562261340423282
NADK	NADK	grey	grey	0.123520733726133	0.0821079379680027	-0.127680544633245	0.0137603950331327	-0.124394571967743	-0.133534107990914	-0.0670638726186143	-0.0493464260422736	0.124796711547691	-0.0724310991350064	-0.0692858910934017	0.17455017289411	0.0296436600750878	0.191673437620125	0.119582261409862	0.0453119036280011
GNB1	GNB1	turquoise	turquoise	0.392680060321275	0.409924964109209	0.14366008111091	-0.15766141373489	-0.0855192235653435	0.00120553771630146	0.0159460002192399	-0.158074130199999	-0.154277196653946	0.040988679301556	0.258818679003099	-0.0372118973724828	0.211870870041474	0.246375901354813	0.16814174009011	0.293714077138607
FAAP20	FAAP20	green	green	-0.0327610750646907	0.0276758534497285	0.103674265597567	0.0585228976438997	0.124691327831746	0.149116047300515	-0.0129588935067158	0.166275675578051	-0.0117154308068737	0.166773243946486	-0.000926413674294471	-0.0177058387029295	0.0186014065034462	-0.0569186181834135	-0.0625923514320254	-0.0455808969020809
SKI	SKI	turquoise	turquoise	0.297210736011172	0.242178270710147	-0.0536580369878231	-0.195438761481115	-0.183635143530123	-0.1096148362846	-0.120134639327042	-0.0868820350932397	-0.0798912090469685	-0.0185299530893762	0.0360548189164237	0.0170213012669118	0.188726945595821	0.190600550731762	0.0534710828043849	0.124411487535871
MORN1	MORN1	grey	grey	0.0414916829019448	0.043704785737493	0.0157991986266614	-0.0300271307370043	-0.0119235325511044	-0.00160948984832077	-0.00255493938742296	-0.0169069078323972	-0.0332867916432412	0.00305988861270296	0.0251189036436136	-0.0191017624532093	0.0191324571373508	0.013478196825759	0.00355464173170421	0.0277309908145961
RER1	RER1	blue	blue	-0.19216520455058	-0.0445336841707554	0.277951500277181	0.297471310089618	0.394377127762018	0.333775139425552	0.123577735291769	0.149819836490987	0.0577577237051298	0.237494993572214	0.0895585664964444	0.0314536574136813	-0.0674455833930802	-0.137508057393593	-0.0441596708279693	-0.0688052993984771
PEX10	PEX10	grey	grey	-0.02930369122784	0.0248311434869416	0.107451996649893	0.0266681021603202	0.0878418025334358	0.0892222882482731	0.0660979000369146	0.015890661845317	-0.0435885545085429	0.0547443791330485	0.0793287768397946	-0.0646659893167907	-0.00321859894977161	-0.0575479548720713	-0.0127698473081304	0.0218890126841248
PANK4	PANK4	grey	grey	0.00789211825553016	0.0297991562076809	0.0447533775703964	0.0105257184659439	0.02917279303892	0.0290043417718292	0.0220453637883854	-0.00308336879678582	-0.0158607911688174	0.019222347749157	0.0370851980476685	-0.0168465512377673	0.00842414892352438	-0.00310401045919194	-2.98452620845687e-05	0.0224015892191691
AL139246.5	AL139246.5	pink	pink	-0.136497242780597	-0.148178548857756	-0.13853331100555	0.205711804099899	0.0717210647462159	-0.0172497946560107	-0.0518027027708058	0.0405718318172521	0.376388218539611	-0.0082499167536017	-0.191831980429279	0.198840108896548	-0.109073374249186	0.0177589777490943	0.0737584568973279	-0.120338283265149
TNFRSF14-AS1	TNFRSF14-AS1	grey	grey	-0.0383833091869801	-0.0243661499708453	0.00397078364797985	0.0477790380346391	0.00949089044298625	-0.0274424522404594	0.109874985829144	-0.0510373026714938	0.0441625029824146	-0.0700148081826153	0.0372750989201773	-0.0102955237269991	-0.074452495026971	0.00174521646748061	0.0824575680982127	0.0572128446122534
TNFRSF14	TNFRSF14	pink	pink	-0.0703542436075018	-0.115925031964207	-0.235574911202835	0.108955916525481	-0.0756420543779404	-0.126278306487184	-0.0627278381045928	0.0325858674952498	0.393107066195567	-0.0892931893415294	-0.218443105745877	0.182561461734704	-0.078347745642494	0.051160683365288	0.0808708768186972	-0.0960500840875737
PRXL2B	PRXL2B	pink	pink	-0.0581440907218806	-0.0531590491022196	-0.0740551837305133	0.0504509133033628	-0.00989320482581293	-0.0359882090809793	0.0463772076364512	-0.03635566684347	0.249818518607551	-0.0549965413902109	-0.0464644940671767	-0.00162308996359246	-0.0659787390183946	-0.0227342117906092	0.0930048163126588	0.00811509716871304
MEGF6	MEGF6	grey	grey	0.0379731468094761	0.0339554077323902	-0.0134391384389994	-0.036059484414683	-0.0470111200774111	-0.0294191726528113	0.0387498845069506	-0.00938125181095113	0.0286374598280564	-0.0297775292276997	0.0316889726540984	-0.0339367194728803	-0.00490330456468238	0.0168525948005053	0.0350791752116103	0.0580463878327158
TPRG1L	TPRG1L	grey	grey	0.0253689179563827	0.0638014120938582	0.0552296604666596	-0.0179801842831391	0.0284988637101362	0.0629808055761265	0.00801671395927832	0.0356673961558616	0.0396736734240571	0.0676021229613631	0.0441342204472165	-0.0411215772323537	0.0705308497190054	-0.0334101456169202	-0.0186270440553457	0.0122653225380642
WRAP73	WRAP73	grey	grey	0.00707290037568626	0.0404201375415493	0.070148531086818	0.015606016724204	0.0597658842424457	0.0726364200006544	0.000959783036323692	0.0277535702392159	-0.0233039980669207	0.0685001932936277	0.0318075464859328	-0.0161098558119893	0.0355911559902074	-0.0209524131630589	-0.0230372254774479	-0.00678588193919038
LRRC47	LRRC47	grey	grey	0.0732613603555599	0.107849668498452	0.0769189191358361	-0.0356327573320568	0.0255158552250398	0.0670997369436486	-0.0145985655012235	0.0195912664178497	-0.025375904992965	0.082277814612323	0.0608090247736715	-0.0348696792473267	0.0872667485710718	1.97726812480701e-05	-0.0170474337901952	0.0333909218336755
CEP104	CEP104	grey	grey	0.140400699313149	0.151705837006902	0.0318367553244013	-0.0888165925970219	-0.0383486412426832	0.0125244534700909	-0.0501502608333717	-0.0435114860655251	-0.00365910682390745	0.0544021610614305	0.0523686027803433	-0.0305382099239809	0.137185871386456	0.0469081618882191	0.0114122638529108	0.0541210531781098
DFFB	DFFB	grey	grey	0.0865318863528248	0.0853436486951379	0.00624245581916113	-0.0555060102092358	-0.0377557492416511	-0.00792891557029419	-0.0165449359954021	-0.0204198374694817	-0.0182327689068472	0.00778436562931724	0.0246518000785121	-0.0186407503044146	0.0525731542932184	0.0426697313965848	0.0175940570111566	0.0476277640534073
C1orf174	C1orf174	grey	grey	-0.0141088330853029	0.0394326808028887	0.103911928661391	0.0339406908340033	0.102327828332931	0.120698546362487	0.00597327892144552	0.0657871883247099	-0.0048137714156739	0.117606581613422	0.0370043645187663	-0.0349060021552043	0.0344406906408373	-0.0562814237636364	-0.0473761393616646	-0.0177638968117341
NPHP4	NPHP4	grey	grey	0.115613119822548	0.10383443183635	-0.010177995303473	-0.0645269924432354	-0.0609687416487789	-0.0357537224025589	-0.0428363804845873	-0.0355761956192543	-0.0305611092880723	0.00266972931221778	0.022572573169306	0.0120365978069603	0.0730819250531403	0.0752840446209566	0.0241275772864096	0.0464065621926943
KCNAB2	KCNAB2	turquoise	turquoise	0.306200611620335	0.285871916724496	-0.00849226372486698	-0.220375865969182	-0.163534192423159	-0.0869002236903982	-0.0171734828199333	-0.199783089180756	0.0794479019221865	-0.040073829097558	0.147859872952395	-0.0960623547002959	0.250779673976347	0.118846967167389	0.113229952898859	0.196171359588906
RPL22	RPL22	green	green	-0.230255586863138	-0.0909937289584341	0.214217110827377	0.162389418454614	0.380657833432685	0.441091726559558	-0.0556485217223965	0.66982896110551	-0.0677484030077045	0.501029474980462	-0.0975574139803845	-0.0782501525298858	-0.0465718219000351	-0.270543786263767	-0.299044889246362	-0.245034852383046
ICMT	ICMT	grey	grey	0.0451095688808787	0.102515406444252	0.108505426562919	-0.014844463196454	0.0394471949761741	0.0618185968071437	0.0682011805230288	-0.00595816633628873	-0.036994955953744	0.0449229343913279	0.116089093083392	-0.0703312324888003	0.0339737011185698	-0.0141373872784966	0.0281933436086658	0.0781509670970154
GPR153	GPR153	grey	grey	-0.019496620854611	-0.0172830387762665	-0.022935537449293	0.0612095843973401	0.00487537157843449	-0.0371201925369191	0.0509447761462438	-0.0100228978293342	0.0215150472173041	-0.0475173145000169	0.00294654472621527	0.0436924782617389	-0.0931159823530846	0.0549329217609037	0.0923728484990278	0.0492784721330269
ACOT7	ACOT7	brown	brown	-0.143766509812662	-0.0379950013783862	0.198614129822862	0.259432565367967	0.205589281244839	0.0702149204419199	0.313591260503827	-0.0251346184769443	-0.0931753722264147	-0.0621249099560597	0.198012285278989	0.0205739323713001	-0.238327360824347	0.0125585021185702	0.196338162941442	0.153207198991907
NOL9	NOL9	grey	grey	0.126382426755998	0.135918328436401	0.028292849582396	-0.0739218015986831	-0.0296948325795461	0.0151049542072173	-0.0555902056615691	-0.0229252973316324	-0.0341273834237223	0.0484250610349046	0.0420075438106302	-0.0168281932932744	0.105770738191232	0.0549215892044879	0.000938019247499896	0.0466970818449006
ZBTB48	ZBTB48	grey	grey	0.0568809555106473	0.0760381264869448	0.0503404803003892	-0.031846659900746	0.00260057450468246	0.0161983948500791	0.0107415125130131	-0.032286935694534	-0.0521397273373447	0.01593472270167	0.0616761656187388	-0.0298733750633032	0.0488375415853651	0.0177086530384362	0.0071251332775307	0.0493411593774675
KLHL21	KLHL21	grey	grey	0.071310858312314	0.0802534578880368	0.0151505681173295	-0.0583185185348341	-0.0386013554716688	-0.00432777658125297	0.0119758762826241	-0.0186829022965911	0.00593222332776464	0.00266004952062863	0.0440675252547219	-0.047655596565771	0.0524460876228744	0.014771642733143	0.016865189639753	0.0555618175544632
PHF13	PHF13	grey	grey	0.044494164735143	0.0596807246383988	0.0286383879429488	-0.0236856037244946	-0.0137046627272226	0.00616729959637292	0.0313505800084378	0.00832230269310873	-0.0182919058228118	0.00793930989666584	0.052868027303732	-0.032743846089762	0.0189857370077235	0.00876571984834985	0.0162935355228602	0.0528527290084761
THAP3	THAP3	grey	grey	-0.0311737822522528	0.00164185391517786	0.0465684912761878	0.0477001624675986	0.0630349417346998	0.0577161802698662	0.022166225632831	0.0549969205719516	0.00122589882412121	0.0484147371577009	0.0108480061378585	-0.00461118319920697	-0.0215205105455957	-0.0287787023185388	-0.0132693533166335	-0.0127630369512586
DNAJC11	DNAJC11	grey	grey	0.149047263329285	0.163664955683737	0.0539803829728955	-0.0509251050043855	-0.025435777729917	-0.0100187360864046	0.0108808602149881	-0.0744250428221577	-0.0676398649207663	0.000427349944752544	0.0957327186326197	-0.00741866032695998	0.0624114683372045	0.106529737481525	0.0860589985565629	0.119804036528781
CAMTA1	CAMTA1	turquoise	turquoise	0.180746107256093	0.173058768722287	0.0324942393325372	-0.0453118094731839	-0.00339742103216403	0.0420593546346629	-0.082670682709516	-0.0276882518860348	0.0183531513816353	0.0910081030798361	0.0449805082823274	0.0447787741211711	0.153593539674858	0.117945037202996	0.0336727524232218	0.0604652783652837
VAMP3	VAMP3	grey	grey	9.97609823580125e-05	0.0735358715744514	0.125386941785181	0.0814033110058283	0.121679409017987	0.132148606609775	0.0420953079623975	0.0799681575165603	0.0539511610417777	0.120698445780261	0.0657648609868873	0.0118682650033811	0.0487838479379801	-0.0222133147785028	-0.00364702431581712	0.0113870865589276
PER3	PER3	grey	grey	0.186442650303582	0.138737438551779	-0.147030486136649	-0.0896217162526106	-0.163118884990605	-0.133570741824319	-0.0928542607588904	-0.101722784822855	0.205376597678641	-0.0602640261078971	-0.0590446131646232	0.0775570025700937	0.114190079020017	0.155791406257731	0.122709572766817	0.0718284517714516
TNFRSF9	TNFRSF9	grey	grey	-0.0253977755459737	-0.0172732874584794	-0.021430410416126	0.08903267528953	0.0327923632311127	-0.0170237238169549	-0.0436254553351258	-0.00940815506608285	0.0143085503530836	-0.0008084248058487	-0.0411981757195716	0.112125727130604	-0.0526297025074393	0.0618589425640706	0.0824882440541049	-0.0230087148702162
PARK7	PARK7	blue	blue	-0.274683593185304	-0.10105787866038	0.333284591208043	0.409220505013551	0.572954698050152	0.486560500939778	0.0240121692488003	0.329734461141255	0.0391553528099604	0.430855892030027	0.0108612099773601	0.102647465307424	-0.0641412723048568	-0.1790231332264	-0.138846991629183	-0.199870459547811
RERE	RERE	turquoise	turquoise	0.54691491301046	0.428910990551935	-0.132502392979168	-0.332561933591817	-0.347630143134805	-0.223534515051082	-0.152430505475664	-0.200678071259944	-0.064735772559255	-0.0871119556899178	0.0702945772513085	0.0303761578261338	0.287125319089933	0.370121490991474	0.159838185255182	0.266193333541805
ENO1	ENO1	blue	blue	-0.251470703496673	-0.023213289907757	0.440401016441667	0.470322551047548	0.577292710409407	0.408498594219635	0.217813022070674	0.139935778320712	-0.0294366346033912	0.287675285708729	0.204395753753594	0.0910254065225153	-0.14646852786592	-0.102428602079546	0.0619239567754078	-0.0147472469782932
SLC2A5	SLC2A5	grey	grey	-0.00989626210102806	-0.0258098511504428	-0.0635164864694714	0.0411500406808413	-0.0345458074594557	-0.0580505578025943	0.055704510858117	0.0123401665839026	0.109759057458609	-0.0627271395985943	-0.0274391431969334	0.0458115870631192	-0.0769056966474952	0.0433632676819045	0.0948043146590739	0.0349674017070932
GPR157	GPR157	grey	grey	0.111544967498254	0.107873995232952	-0.00250103679822986	-0.0951935461010006	-0.0492583300871386	-0.00632040502576613	-0.0717217955584912	-0.0765841892065607	0.0203953966383738	0.0222665882163992	0.0306521251247056	-0.0357165497894229	0.133902886252341	0.02606213820884	0.0058947928021877	0.0234148877493675
MIR34AHG	MIR34AHG	turquoise	turquoise	0.284523570468236	0.217052753128788	-0.102782054444604	-0.233117012841433	-0.240235542098673	-0.164449511206982	-0.00620085841676598	-0.15702672372617	0.00606002320811608	-0.125756376880867	0.0614959233696012	-0.101547769195706	0.082946806215104	0.16567268888721	0.152095270080608	0.219711262581001
LNCTAM34A	LNCTAM34A	grey	grey	0.049589752984698	0.0416050145104009	-0.0252518168811606	-0.0517662743524732	-0.043810401373518	-0.0160377189804179	-0.0183265096134327	0.00132302167438812	0.00662436750353754	-0.00171387423268648	-0.00748110852293534	-0.023779424454757	0.0217507933171291	0.0161461876521795	0.00603798167055789	0.0209010179177115
H6PD	H6PD	grey	grey	0.131083088042083	0.134112635268266	0.0162704327030026	-0.0645211559987726	-0.0551846953862606	-0.0244901696770251	0.0052813472016018	-0.0353238951894501	-0.0461464399923761	-0.00109153300614452	0.0689827856114007	-0.00543209882305107	0.0602270556757555	0.0908681571125614	0.0537867243599927	0.0950387968414904
SPSB1	SPSB1	yellow	yellow	-0.0547066434001188	0.0293597332710057	0.193117400748023	0.0891663522354925	0.084236023630777	0.0131319074439605	0.430863848418035	-0.138178417766868	-0.094056671299893	-0.150711873383839	0.343449688168322	-0.145563890271322	-0.162410422040165	-0.0270788618554808	0.239170134070502	0.293562600089131
SLC25A33	SLC25A33	turquoise	turquoise	0.213445544322533	0.216632186490822	0.0430376004865016	-0.0959914920748071	-0.0590788031493894	0.00467147385399575	-0.0163343453693304	-0.0117878710031843	-0.0547485379794085	0.0519595178197336	0.0903316435434724	-0.0169937707566117	0.1291307317069	0.121168168750119	0.0610248467839182	0.129485553760061
PIK3CD	PIK3CD	turquoise	turquoise	0.307189299949759	0.23851874759775	-0.102624828399006	-0.190831334818727	-0.226570240592049	-0.149820891177804	-0.0590848476707406	-0.0616252652518043	-0.00490833278460857	-0.0596897541437011	0.0228188733981625	0.00570448688675558	0.0992172949601965	0.219662931017181	0.111770894204532	0.175075140314171
PIK3CD-AS2	PIK3CD-AS2	grey	grey	0.0731226281417015	0.0470454970427156	-0.0430880505373973	-0.0493538242134961	-0.0678201613884964	-0.0558437925406707	-0.0227446620983585	-0.035304226484453	-0.00727807093048392	-0.0333112707903308	-0.00857845057960966	0.00547553139545558	0.0117757386021854	0.0620430868817061	0.032985065948115	0.0450003934493729
CLSTN1	CLSTN1	grey	grey	0.126378386300335	0.118804492562799	-0.0323562111525208	-0.0221678110732919	-0.0778790214837865	-0.0756670386491577	0.0330046948804894	-0.0357903705135064	0.0342120933644628	-0.047408847492173	0.0462734827361682	0.049103736768987	-0.000827758204839267	0.137214571905788	0.119859377613521	0.116975352390555
CTNNBIP1	CTNNBIP1	grey	grey	0.119366262942804	0.149979741421681	0.0862569781095474	-0.109185677941616	0.0183055179391918	0.101410873934256	-0.0530315193994109	0.0305492596130205	-0.00257894703822837	0.125903132633328	0.0609714951613981	-0.109168117422558	0.180208124476768	-0.0437058685564475	-0.0768446482670125	0.0180761117308148
LZIC	LZIC	purple	purple	0.0166902938815592	0.101312863332172	0.162977469401235	0.0550660499921334	0.151126577774304	0.191801296620402	0.0127597991255372	0.106423072259823	-0.000163817092399619	0.218392329414551	0.0711114243752066	-0.0338695158822432	0.0662298082063425	-0.0433398938574909	-0.0445171576613459	-0.00329915047858538
NMNAT1	NMNAT1	grey	grey	0.107462334440077	0.11679357644878	0.0182370107294613	-0.0610421643214075	-0.0328491222173657	-0.000148876053955607	-0.021909777546492	-0.0310335993389828	-0.0151535194345436	0.0237738380926011	0.0389205382938302	-0.0196344811685635	0.0853763163948125	0.0467892735079919	0.0180664548082285	0.0536505232783249
RBP7	RBP7	grey	grey	0.0909102615757338	0.10563109053779	0.0846785083997429	-0.112267954265399	0.0297012235750453	0.122794166431455	-0.0782040555885394	0.0718105706369979	-0.0636702501257399	0.159029086592774	0.0259195839553158	-0.0993244554253267	0.177458115963717	-0.0601266079825871	-0.138444531282186	-0.0334379338780683
UBE4B	UBE4B	turquoise	turquoise	0.374169020496071	0.327474999766994	-0.00732617943050855	-0.251262518974426	-0.198312813383452	-0.0964477518941286	-0.0442694723988664	-0.151809209685208	-0.0790490869161477	-0.0339669242793159	0.137039838048474	-0.086969099356504	0.206533976362026	0.196836555456325	0.108130193550328	0.232702045057256
KIF1B	KIF1B	turquoise	turquoise	0.377251878767838	0.372077357386263	0.0785281371206316	-0.161022626904404	-0.170510151923089	-0.106494618803622	0.154499165596239	-0.186023837208237	-0.109870400633736	-0.107469304366947	0.303882423918703	-0.0767194761088156	0.11926244517865	0.261842062916926	0.277923926017035	0.415316871141629
PGD	PGD	magenta	magenta	0.0645039889434703	0.200982110968548	0.311695783247233	0.155695852718902	0.187764626961628	0.157450876469303	0.245966728871867	-0.0525762793395053	-0.131217183563049	0.0671535820432106	0.340558564395863	-0.048873371461629	-0.0399255427529674	0.0730479120108738	0.164826492887508	0.248214667608557
CENPS	CENPS	grey	grey	-0.0127528592579509	0.0292723834715663	0.0728925644493114	0.0356675642477439	0.0730249268132345	0.0812590477325825	0.0262277907211026	0.0381093761820778	-0.00888152576702096	0.0704721617162147	0.0356704459637999	-0.0183903915482366	-0.00401765500516104	-0.0214692189316873	-0.00770471078006434	0.00752352739017849
DFFA	DFFA	grey	grey	0.0666541056592254	0.105917538959025	0.0753763444568747	-0.0123866619438565	0.0398237256125909	0.0656317501146766	-0.00295974394464332	-0.00465988767809687	-0.00188228437252941	0.0796110388317125	0.0638356609305968	-0.0173806136583832	0.0838012912810146	0.00872854018400219	0.0071561394738223	0.0379702500794098
PEX14	PEX14	grey	grey	0.230100481398891	0.218740062522	0.0191651703346961	-0.0847229052408919	-0.123836257093914	-0.117525615399927	0.135625007312274	-0.160342976134527	-0.0464497043090544	-0.126304693121414	0.171650717815787	-0.033480192470881	0.0169863870414366	0.196250286535182	0.23777057452957	0.27947586474678
TARDBP	TARDBP	turquoise	turquoise	0.189809662538633	0.209477085932618	0.0575730666932207	-0.117497509395664	-0.0532576363695201	0.00947398867927931	-0.0344210288703828	-0.0618039350190285	-0.0329905676769183	0.0524792810666397	0.102586572148541	-0.049141073257384	0.162147438839947	0.0710535099185996	0.0273062282789551	0.10231059954866
AL109811.2	AL109811.2	grey	grey	0.0640354044443072	0.0552256796938042	-0.0217388558171257	-0.0607877330537692	-0.0494845585973557	-0.0217519709419339	-0.0282205552104226	-0.00863098601512781	0.00233195043849391	-0.000708842991829954	-0.000841878103923672	-0.0170808826468647	0.0527746747138916	0.0186152630875614	-0.00603109220317537	0.0183899406548464
SRM	SRM	blue	blue	-0.160601225025379	0.00165435569127265	0.317481070205609	0.216169692936922	0.344225675264761	0.291690837762159	0.205652227543398	0.161524876123931	-0.111287918844836	0.192283709593845	0.158279857263583	-0.0790749739065588	-0.132906994166144	-0.1307148108551	-0.00684224850601411	0.0272203122258482
EXOSC10	EXOSC10	grey	grey	0.124607443273689	0.147014400862945	0.0458399745556466	-0.0609982490928332	-0.0257404962568088	0.00762992900285579	0.0120261664965654	-0.0440186193512895	-0.026170014446644	0.0272558891548851	0.0842468732171755	-0.0328801876863745	0.0674351354084203	0.0626729114716272	0.0512102313301392	0.101019169507461
MTOR	MTOR	turquoise	turquoise	0.228073103677318	0.21012064103864	0.013764603315852	-0.109812574512481	-0.0886797665883742	-0.0423813048690428	-0.044209926582705	-0.088953665267503	-0.0619189444871548	0.00389880479980035	0.0749879242131505	0.00134390367665465	0.111015273323524	0.157531541436617	0.0778772154521793	0.135367374796155
UBIAD1	UBIAD1	grey	grey	0.0657018337466842	0.088923426443231	0.0524938734458701	-0.0457276263742076	0.00529418092483471	0.0443217773536958	-0.0109631859826158	0.00598207003954463	-0.0443710665299909	0.0600804897402523	0.0521233243449505	-0.0432971004220523	0.0685042604202968	0.00158152701957804	-0.00791514187659879	0.0343989282603088
FBXO44	FBXO44	grey	grey	-0.00126051374527055	0.00104021331835816	-0.00763948813051347	0.00136751915636642	-0.0104297893428563	-0.0150454206599574	0.000175993723679633	0.0151997815770738	-0.0183962673648577	-0.00284053593160868	-0.013748097703976	0.0111112307433811	-0.0120522084734555	0.00797166855243389	2.27267547742639e-05	-0.00328046728754081
FBXO6	FBXO6	brown	brown	-0.189371384950517	-0.151018659148671	0.0160542338363304	0.386653389920072	0.217545142132706	0.055531067491808	0.04042511769807	0.0487285261009219	0.128119256847604	0.0143359805601321	-0.0875072048769722	0.321570234655696	-0.192057838935042	0.076986856899594	0.10521997258388	-0.0923223667445556
MAD2L2	MAD2L2	grey	grey	-0.0598284965443936	-0.0064736112351218	0.104708891812614	0.0746870878478274	0.112869322416527	0.109017137274849	0.0549183764625304	0.08263793708481	-0.0500794411284026	0.0837385884432598	0.0522421041383031	-0.0058290247867991	-0.0291835803977395	-0.0452812396979626	-0.0234543906311775	-0.0159587367041818
AGTRAP	AGTRAP	brown	brown	-0.271384307905314	-0.172223866949374	0.107240938037019	0.416600430939355	0.31919609462142	0.217340891797093	0.0614328756414053	0.316794095138185	0.0861780271753545	0.179728577297519	-0.136182112120299	0.199489157032117	-0.297262030524827	-0.0275511863898939	-0.00341227716465398	-0.137226333380838
MTHFR	MTHFR	turquoise	turquoise	0.194888995063047	0.184188092015844	-0.0295588402740007	-0.100214906707937	-0.121567948254755	-0.071636278994522	0.00280596327362961	-0.0371144345344201	0.0213201438298987	-0.0260103116693233	0.0533870072380312	-0.00204813274516814	0.076315432415887	0.131022771593817	0.103218948393687	0.135264037907447
CLCN6	CLCN6	turquoise	turquoise	0.225757189211085	0.164738609534706	-0.109852347865027	-0.132292325631007	-0.185073037221872	-0.149241945960766	-0.0656570187153347	-0.088589004450885	0.0254555657668993	-0.0755493776789416	-0.00653051289657459	0.0480791069423268	0.0807657334569547	0.185690476648656	0.0959518689810394	0.114191008260106
AL021155.5	AL021155.5	grey	grey	0.0583716666102918	0.0606906068831591	-0.0264210864482314	-0.101214397655847	-0.0968778628817276	-0.0860814654746292	0.0251461110028056	-0.101075264161972	-0.0863724366680027	-0.0874104260362176	0.0414846246058091	-0.0465008557065908	0.0347998124028231	0.0127087897272931	0.0214675866257916	0.052989246609519
KIAA2013	KIAA2013	grey	grey	0.0340918760376147	0.0964002346323796	0.104805553318995	-0.0278240434204674	0.0460710470847359	0.0852586829601027	0.0500913315367801	0.0336860209655175	0.00125177085659752	0.076288768849797	0.0970728738503824	-0.0930082752525477	0.0710501216372113	-0.0534045666214948	-0.013423186443039	0.0394889722408495
PLOD1	PLOD1	grey	grey	0.0849472479615743	0.122670102413504	0.0883973681263642	-0.0248850350147679	0.019973065734827	0.0212348235038851	0.0527088461331691	-0.0360528793261953	-0.0374286180701299	0.019078834782217	0.11172947451672	-0.0356060782331143	0.0623268231792734	0.0293983173476196	0.0393564339065564	0.0938150561662166
MFN2	MFN2	grey	grey	0.144117972241517	0.17654784389736	0.077452486393783	-0.0614033413432604	-0.0203737311467161	0.0043302169784949	0.0325121158011035	-0.0576830468773725	-0.0611148036789433	0.0179050513857245	0.123399518873738	-0.0376948537481953	0.087075334296511	0.070022256106245	0.0646361794134669	0.121387585862277
MIIP	MIIP	brown	brown	-0.0650572066488058	-0.00659844455021347	0.0871218421423172	0.149413065111241	0.133711574366987	0.0985011097669733	0.0355638634994502	0.0936385045353964	-0.00805965562090007	0.0825330360056093	-0.00175501838001261	0.0722675922707712	-0.0676142710481377	-0.00606391351630865	0.0068334571293396	-0.0255286762977645
TNFRSF1B	TNFRSF1B	turquoise	turquoise	0.289764953000317	0.338105756623496	0.153856653708519	-0.292365939014604	-0.0884788846296171	0.0832526591461016	-0.0367593603374527	-0.0716051148031435	-0.101882360185977	0.143599687209095	0.240069314107016	-0.227142321679753	0.37196281507267	-0.0247303739433447	-0.074496588266379	0.139532878733657
VPS13D	VPS13D	turquoise	turquoise	0.411671454274314	0.335654392724939	-0.0546076306584765	-0.248002948432102	-0.232872388699039	-0.138593219468385	-0.0994759019672906	-0.169768261124791	-0.0737315345276718	-0.0456844696410159	0.0997297436201452	-0.00544378359552019	0.215743536209842	0.271314550620112	0.131172060323039	0.22599570043551
DHRS3	DHRS3	grey	grey	-0.062481029133528	-0.0109977876741062	0.0496770717442852	0.118078839882479	0.0510695791513878	3.35721723612644e-05	0.223422126855803	-0.012405945613106	0.134878681623231	-0.0808784124206744	0.096278356107361	-0.0171385336537255	-0.108648423424192	-0.0106015213954246	0.14048863990886	0.10802488282495
PDPN	PDPN	grey	grey	-0.0134543071803114	-0.0124675177411554	-0.00403840723316112	0.0165002700847503	0.0349138992301458	0.0330190993848028	-0.056400922934286	-0.034801378202493	0.0958101521537766	0.0394546850452567	-0.0142542682157263	0.0206751354540416	0.0578871831278107	-0.0275886992284614	-0.0172800716866869	-0.0460911540523575
PRDM2	PRDM2	turquoise	turquoise	0.372179057152702	0.317787628183187	-0.0327598823048661	-0.24107109235184	-0.203535326605702	-0.0907317037760721	-0.10351968405464	-0.0887486502057031	-0.0878528459103809	0.00338769174300883	0.0816037320004753	-0.0339105559232949	0.205736049440956	0.217619109687096	0.0793030584942003	0.179589613615248
TMEM51	TMEM51	turquoise	turquoise	0.365877712469026	0.353639780677879	0.0981357591993077	-0.246420357020956	-0.110636703425766	0.0235765444241293	-0.117252835087786	-0.119794018396862	-0.129645711410016	0.0974314050881919	0.172868194722885	-0.0993731104762509	0.33789025886099	0.12920793514912	0.00220641025171591	0.177585339313336
FHAD1	FHAD1	grey	grey	0.132946112014086	0.128895301880167	0.0460532703679657	-0.110032957515667	-0.035140198163111	0.0203961356411781	-0.0782399388900989	-0.0741950077400019	-0.0796859914308776	0.0563682648193483	0.0645929980501249	-0.0360197697652098	0.174706622799444	0.0289657837145985	-0.0304093116940211	0.0313473453893593
EFHD2	EFHD2	brown	brown	-0.259662634519533	-0.123842618851673	0.213544946541939	0.458900388704493	0.375154786996263	0.211621753438898	0.216834557057052	0.192072152652803	0.044068497770498	0.114024858333246	0.0555465292701443	0.172071532487982	-0.276710574064865	-0.0178472419014079	0.116188945785057	-0.00704055184563453
CASP9	CASP9	grey	grey	0.041716983469913	0.05236773766897	0.0230947497634571	-0.0186692224264983	-0.015605251881446	-0.00696962115574907	0.0367243866429907	-0.00667899261532057	-0.0172887435861074	-0.00791024440643547	0.0449565068014162	-0.0213664864013725	0.00833683262692628	0.0245700453942818	0.0318623534155727	0.0544249784434145
DNAJC16	DNAJC16	turquoise	turquoise	0.18014899706625	0.167497207744869	-0.00607218936049759	-0.100367329825404	-0.0770473986688937	-0.0228769325520014	-0.0752293086050501	-0.0493801401427954	-0.0143914697427981	0.0306376845204892	0.0294201505841818	0.0128815454244839	0.130702277340407	0.105211715161178	0.0252315112580276	0.0652577715821862
DDI2	DDI2	grey	grey	0.190452775872236	0.178175682475722	-0.0376442574581645	-0.0717354834693639	-0.113547697868135	-0.0878319006859024	0.027111380852474	-0.126221596169736	0.092530033217237	-0.0716122907081879	0.0745946156388181	0.00106326643166213	0.0568822423306123	0.153210203616479	0.181829597668903	0.177417678457889
PLEKHM2	PLEKHM2	turquoise	turquoise	0.277523752056865	0.279408357866975	0.0325642579554815	-0.214021966149956	-0.139412889141357	-0.0395406263905635	-0.00484392512993061	-0.136161869709404	0.0149143356481604	-0.00383159878375257	0.154354070546321	-0.116871100417031	0.229575944367724	0.0879908836398981	0.075115904703672	0.181560050295742
AL450998.2	AL450998.2	grey	grey	0.0981966448512629	0.0970483221063494	0.0163650336710257	-0.113398337443787	-0.0583998970335195	0.00300467461359527	-0.0422409449158572	-0.0240755427754394	-0.0601735207369876	0.0279183157142814	0.0363018074416849	-0.067672421580431	0.0970503291492661	0.00629365098710227	-0.0390609488054756	0.0315590601439531
SPEN	SPEN	turquoise	turquoise	0.398638517593476	0.362939535432704	0.00851243608401428	-0.280076823468131	-0.202630759325707	-0.0663621951766961	-0.127243363008893	-0.142827841533255	-0.110525009046416	0.0353082467442678	0.124973968718861	-0.066589348482561	0.2862303140402	0.192961093197234	0.0461365288061799	0.182319448449538
ZBTB17	ZBTB17	grey	grey	0.118008372175285	0.114315976092448	0.0140232201905835	-0.0484576202202398	-0.0395109715324254	-0.00961498787696704	-0.0188006269296534	-0.0537148945741669	-0.0245818492434358	0.00453754361208449	0.0511406265811405	0.00806911575472778	0.0685594166837058	0.0816107683695603	0.045292832555576	0.0768932139738225
FBXO42	FBXO42	turquoise	turquoise	0.35704819020367	0.314555718700639	0.00869769014335183	-0.211225839129487	-0.185851480833585	-0.101644809741084	-0.0028904282846382	-0.128513419904722	-0.141089399332259	-0.0517522839830992	0.152480912102101	-0.0601936794299962	0.148191706698259	0.225142048830142	0.123927739719566	0.255397523416444
SZRD1	SZRD1	grey	grey	0.0710885366968396	0.130373499134612	0.136394669300558	0.0339024591086927	0.0746023932275863	0.0694021129068773	0.0713216674229489	-0.0203644032811161	-0.0801928042427056	0.0546273156028687	0.136727713083793	-0.00549992056686143	0.0382514307748933	0.0467093814890559	0.0597492975484736	0.0970946753067321
NECAP2	NECAP2	brown	brown	-0.0603499525021666	0.00382442907660192	0.0586770308507124	0.252804009657765	0.148693085257022	0.0737323728796846	0.0472210526324723	0.116998890497001	0.0701296323318143	0.0775952882030838	-0.0256756004700358	0.200332102763717	-0.1306928747715	0.100938291115513	0.0982391276885087	-0.00130170038999011
LINC01772	LINC01772	grey	grey	0.117365057518554	0.0983788787017548	-0.0273341900874031	-0.0423816392879675	-0.0718286308665105	-0.0552826007153985	-0.00550833038422794	-0.0316984153190363	-0.0176650711025156	-0.0325664810645727	0.0250375780900751	0.0236391510648316	0.0177972599306369	0.112307827340795	0.0733154583746124	0.0888019782715318
NBPF1	NBPF1	grey	grey	0.103004403077021	0.0775863032290104	-0.0819416315140224	-0.0909725329981422	-0.115406269304622	-0.0885121769914165	-0.0173486622630793	-0.0630833740620547	0.0861318786919539	-0.0616025554488734	-0.0111098957919673	-0.0123098567826738	0.0520917087048024	0.0568389583973658	0.0515038468007984	0.0516485170873308
CROCC	CROCC	grey	grey	0.166013499929021	0.163334840835282	0.0141560151958941	-0.193261842103633	-0.112156254509142	-0.0344864160234201	-0.0418735392674825	-0.072921305824476	-0.130200807808064	0.00212228253251291	0.0746641598831431	-0.0971613956475272	0.165968944128765	0.0247668551471128	-0.0361745180918365	0.0743438743538561
BX284668.5	BX284668.5	grey	grey	0.0466143149346728	0.104386084436805	0.133899325171751	-0.102932540141677	0.0389185248767086	0.125200453802988	0.0367054684502143	0.0468581386083549	-0.102358787147864	0.110924730847895	0.121324235263343	-0.165636978190924	0.113898534726649	-0.0961238321366572	-0.0869406275955183	0.0307375901864661
ATP13A2	ATP13A2	grey	grey	0.0585863355819221	0.0682443607486723	-0.0042746864992009	-0.0194819220401113	-0.021228253644439	-0.012662713884743	0.00117191307651332	-0.0526744087277727	0.0820410823714375	-0.00848368189417266	0.0278365061898229	0.0124574244410744	0.0635955216219171	0.0275499391329076	0.0510156767017726	0.0357712429777202
SDHB	SDHB	blue	blue	-0.127696376503977	-0.00564006708786175	0.210744740388332	0.236953557920187	0.293610155098948	0.241081491057556	0.140351658601586	0.150935877115971	0.0436073453294907	0.1712916876742	0.0740813114682055	0.0102779384767817	-0.101194931781656	-0.0738611401609155	0.0245117368806026	0.00370035224580003
PADI2	PADI2	grey	grey	0.00243545889059471	-0.0190824132867587	-0.0743409609855005	0.0366152580796946	-0.0447192269368297	-0.0667816045801094	0.0477688950099421	-0.000445666583374986	0.110711226576021	-0.0718306769224256	-0.030042372885901	0.0471630571500151	-0.0629041440520916	0.0568588421052323	0.0917746968987524	0.0481713696590049
RCC2	RCC2	grey	grey	0.164687978031885	0.179117664566856	0.0240108953160772	-0.0122867007902784	-0.0516429870517613	-0.0465204998587324	0.00684518169844645	-0.0292765456344499	-0.061319746295877	-0.00183061069678035	0.0735170660350258	0.0581095155275576	0.0208123527347924	0.179304683701929	0.135202610566384	0.149985218739651
ARHGEF10L	ARHGEF10L	red	red	0.227340546752096	0.11819626854888	-0.240936556036285	-0.0184782913845154	-0.182849492846418	-0.204191217274878	-0.261689780320056	-0.109423745252652	0.159287736045687	-0.0631530990941829	-0.188307907247077	0.333688866608119	0.0758396595279575	0.346498973410592	0.153152630041398	0.0013522668522504
ALDH4A1	ALDH4A1	grey	grey	0.0298317403182966	0.0475599808596203	0.0375500792669531	-0.00482181646717883	0.000144861820619676	-0.000425302041709533	0.0381028996954327	-0.0348978095895631	-0.0121931222822397	-0.0110512076508036	0.0622663773535553	-0.0119379044959136	0.0264599276496892	0.0178160132872045	0.0325801408463701	0.0495961557206668
IFFO2	IFFO2	grey	grey	0.0757935864589227	0.0631895297557363	-0.0296675717723168	-0.0186806205692248	-0.0546811592591006	-0.0412060409605558	-0.00795644645858576	0.027983658042137	-0.0293271434116316	-0.010681296614848	-0.00432809746137316	0.0429613921461042	-0.0082606363123505	0.0908783511860802	0.0491087097801499	0.052661393693085
UBR4	UBR4	turquoise	turquoise	0.30102686660039	0.244543263957719	-0.0575524147756994	-0.142603535517272	-0.175428587972134	-0.127553904515353	-0.0621671336203408	-0.136452989597077	-0.0319690177878578	-0.0593881089824379	0.0635815440888904	0.0477034262717095	0.120596013961378	0.241677516576151	0.141632566653486	0.174821234629869
EMC1-AS1	EMC1-AS1	grey	grey	0.137380757814413	0.137930757094445	0.0208210297554358	-0.134127009720338	-0.073849734369984	-0.0115932379333655	-0.0233004766814662	-0.0563854733627023	-0.0687390961026254	0.0108321052128702	0.0687417312617839	-0.0824323132127411	0.109082194207385	0.0267880433522388	-0.00466492800648381	0.0751293232447304
EMC1	EMC1	grey	grey	0.0730276362180985	0.1145285924136	0.10198550884556	-0.0308528050860401	0.0274988148618991	0.0456393238802849	0.0491397994805685	-0.0446566533807384	-0.0492208795085756	0.0337271456660101	0.117213075619783	-0.0532022734342814	0.0626643568542828	0.0154185697803636	0.0343313483703149	0.0827834580426651
MRTO4	MRTO4	black	black	-0.0599461700702156	0.0617354032022373	0.28522712684512	0.113228361139292	0.215022984628193	0.175177394219368	0.221271448332127	0.0138440750878008	-0.12831622980146	0.0816312551235154	0.229146762155566	-0.108001482407565	-0.0686100404696966	-0.0758389530452421	0.0469941134598414	0.117297719858935
AKR7A2	AKR7A2	black	black	-0.153848977580508	-0.00771759649871073	0.328366559592062	0.164109640330426	0.297092853401164	0.282001638912637	0.226365732960974	0.130359843499041	-0.0787255672497578	0.166443531814817	0.194306597213905	-0.129486660589691	-0.0511389783443636	-0.181410505802813	-0.0604696626815336	0.0156462569761617
SLC66A1	SLC66A1	grey	grey	-0.0134989983738378	0.0320362888871308	0.0798842367613775	0.0343383546183529	0.0509677830104779	0.0286740195157821	0.115298294440973	-0.0364881478021203	0.00563068012738546	-0.0122734094694858	0.105953987776474	-0.0443530212817917	-0.0139318131814874	-0.023552777468803	0.0537795590405087	0.0716449258055739
CAPZB	CAPZB	grey	grey	0.201976221387986	0.26867034057214	0.204728411006086	-0.0441291226114073	0.10087380105265	0.152763422161968	-0.052734028751642	-0.0224327804656856	-0.106448948037219	0.186520410605801	0.17047218013713	0.00366573964947145	0.258495912957734	0.0636228845372666	-0.0261511063859944	0.0693191466641983
MICOS10	MICOS10	blue	blue	-0.249095685538488	-0.0564522330902959	0.383166383684994	0.349374713361236	0.522439212222356	0.432730145316321	0.177158139652209	0.262623669405364	-0.0719443528856162	0.327101190316226	0.138488830642042	-0.00930439634140359	-0.112244719011511	-0.180823924693942	-0.0737523131781912	-0.0653126349097318
TMCO4	TMCO4	grey	grey	0.142432343700184	0.120265054710824	-0.0476777975327142	-0.0230301677794568	-0.0738603646004331	-0.0758244790684679	-0.0229589632634687	-0.0581310468770513	0.00855727232203094	-0.0435806504728576	0.00635794154761495	0.0731747209410151	0.00692435751499542	0.1573021410694	0.117303780874001	0.0968924449741431
OTUD3	OTUD3	grey	grey	0.0981442668917618	0.0798827164063731	-0.0235122769634286	-0.0690763356444403	-0.0710022197507751	-0.0497134136482591	-0.00694119254691833	-0.0565572966071451	-0.0143394133020003	-0.0358564895626926	0.0274138052346674	-0.0129954559725144	0.041812927925101	0.0624754164900854	0.0423482378036658	0.0675498490966691
MUL1	MUL1	grey	grey	0.00514166833610331	0.0522209652749231	0.0870982199771796	0.0232292966456523	0.0697067254570185	0.0784924671182222	0.0277661795532102	0.0269055059569373	-0.00373223007993996	0.0666212290119545	0.0525518265936264	-0.0255432196160812	0.0227479097771212	-0.0267120890240064	-0.00436941920179925	0.016740783667792
CDA	CDA	yellow	yellow	-0.149104969432086	-0.0552517309025597	0.220319297216213	0.178699638568502	0.190954133428974	0.145882407033659	0.337326530822002	0.226365062260685	-0.186390046686786	0.0320408583664243	0.155671617410025	-0.124903291120507	-0.303024295024296	-0.0605565465288008	0.0512062838306101	0.156685969967038
PINK1	PINK1	yellow	yellow	-0.0356920823433676	0.0385623045150207	0.137291142466537	0.0523499687028318	0.0934330142295208	0.10126409125275	0.166082598697769	0.0509034424815366	0.0215901426625347	0.0410817204866814	0.129106172829769	-0.0948618638108488	-0.0325816870642837	-0.069612355199116	0.0166520026773822	0.0709711785115459
PINK1-AS	PINK1-AS	grey	grey	0.0502217580357157	0.0571741868361207	0.0214174475661439	-0.0399508183168122	-0.0142576528903239	0.00618337749995203	0.00152139943931483	-0.0219151236499225	-0.0192212042461394	0.00614230407431867	0.0405588137577425	-0.0347055468714185	0.038292278894503	0.0138020063107286	0.00931077257005796	0.035847682027147
DDOST	DDOST	blue	blue	-0.14253068230122	-0.0486467314934324	0.137137639662255	0.226425284219844	0.245522530443262	0.178676510362405	0.0671498294940754	0.103188375974778	0.109891594108577	0.122138278121038	0.00760419968486279	0.07062843743721	-0.0586510674119664	-0.0795867253912712	-0.0176111004592229	-0.0713366568234071
HP1BP3	HP1BP3	turquoise	turquoise	0.29881035215094	0.299650689519885	0.0213638439618263	-0.213779614135694	-0.142107662276586	-0.01326535649581	-0.0613134039439725	-0.0238949385009765	-0.0289546390503221	0.0637301719753983	0.0961614582298147	-0.0830611582033687	0.200683195877652	0.11994315327362	0.0301709930667862	0.14641986628192
EIF4G3	EIF4G3	turquoise	turquoise	0.538705796016681	0.476629635914183	0.00578736267284682	-0.287772405033594	-0.269961838374229	-0.169562538254682	-0.00740035049263802	-0.236222873420555	-0.183590340603885	-0.100723784848013	0.23822544605331	-0.0319218028750652	0.232735390044804	0.378859512792375	0.245434558223664	0.3938232809562
ECE1	ECE1	grey	grey	0.0190082897165871	0.0294111162196258	0.0263909096503727	0.0565980283754838	0.0223266356378117	-0.0126612924359257	0.0330984660940668	-0.0401595747599268	-0.0408234680194724	-0.0233626262894662	0.039904382744867	0.0489334214741231	-0.0654652189516576	0.0798977493099709	0.0959746117913587	0.0603039368296613
USP48	USP48	turquoise	turquoise	0.285839479395108	0.261238964224085	-0.0109674233050562	-0.1318986212871	-0.117567425904239	-0.0440195480471696	-0.0827915553962238	-0.0751498024467969	-0.00710255475736497	0.0308600044235619	0.0566678816150143	0.0193089525218484	0.151517596459622	0.189055322229195	0.0830246544391326	0.138485931442115
LINC00339	LINC00339	grey	grey	0.0183901977241979	0.0432941651483792	0.0416055807503781	-0.0191443383610507	0.0151048650651838	0.0327251794541658	0.0163493793577067	0.0299865980436105	-0.0342950150758843	0.0396633087293258	0.0278707706875551	-0.03995166508918	0.0217016375942413	-0.0163289594350812	-0.0185374287674332	0.0139600640419404
CDC42	CDC42	black	black	0.0386125589585718	0.19154002478926	0.319079869429971	0.126329557972109	0.250549245665138	0.261200341538747	0.0834067292221684	0.093655828493528	-0.041833042214973	0.248461235316957	0.197477338009379	-0.0157997372101011	0.116537313236669	-0.0264295602572436	0.00769225049190691	0.063857357310783
ZBTB40	ZBTB40	turquoise	turquoise	0.216706175868334	0.190132574117375	-0.00808784430230645	-0.143141682560544	-0.118631651693841	-0.0609363387514469	-0.0507718287676717	-0.0818258572862625	-0.048113603973773	-0.0105281779712421	0.0649560136723325	-0.0325208784851951	0.126454863555921	0.117694417246202	0.0508656880824823	0.113733665953252
C1QA	C1QA	red	red	-0.280843333036585	-0.335620327145345	-0.304526130406255	0.455309063130381	0.0617693626779098	-0.170131971513074	-0.0485518737936701	0.184014124826358	0.424195212383302	-0.13759960345329	-0.396215216326121	0.547648147567866	-0.3546548029083	0.161186195930317	0.160678968144778	-0.199296809304105
C1QC	C1QC	pink	pink	-0.228986566586534	-0.314374667997113	-0.355149031179329	0.327493072135284	0.00863399249645816	-0.170362706727203	-0.187064893190576	0.10035089932975	0.532553386648493	-0.104576517412803	-0.433917006826757	0.506241705184395	-0.164312544787103	0.0960013404196522	0.0513661089930563	-0.285723802729187
C1QB	C1QB	red	red	-0.249912276043521	-0.315631582152195	-0.309316371522305	0.411516793085303	0.0414647335409344	-0.166655681470486	-0.0709386026861147	0.145395367714418	0.465603068006799	-0.130552535513856	-0.381657091343638	0.521832318185524	-0.291144727024597	0.146021480656517	0.142846821558459	-0.198481555203403
EPHB2	EPHB2	greenyellow	greenyellow	0.340226619491405	0.36499516296865	0.185098108112736	-0.392548832076072	-0.0512113975933483	0.155189505824906	-0.235942829631291	-0.144757572828615	-0.162583339653952	0.238515409854042	0.188462155583611	-0.271206800438879	0.609216264529525	-0.099199159505073	-0.238153056601712	0.0152043930405337
KDM1A	KDM1A	turquoise	turquoise	0.204557281317673	0.205958944244705	0.0422104014476546	-0.135381177180271	-0.0713993214135819	0.0104481883598294	-0.0504060890211791	-0.00190582529819945	-0.0822204899910566	0.0661053532269841	0.0770904043496757	-0.0524664868964645	0.138848745709338	0.0823093133767771	0.00496434923755109	0.0895418089681329
AL031428.1	AL031428.1	grey	grey	0.120009049615676	0.109056479190462	-0.00831186212987226	-0.0983238551351169	-0.0844618782981726	-0.0423132394621565	-0.00489460041350401	-0.0550630190820484	-0.0448341022738751	-0.0216975786694933	0.046653514809794	-0.0492871901406841	0.0530236116971873	0.0554183177967479	0.037307830792254	0.0873640634187529
LUZP1	LUZP1	grey	grey	0.160729693605635	0.176315387407058	0.0485658234511977	-0.0456550773715268	-0.0535591628216453	-0.0326347892463881	0.0958494275459735	-0.0375519844441004	-0.0494269330582746	-0.0380328246192561	0.13068754744338	-0.0256740645402477	0.0198981668905116	0.117522645323541	0.131021367749561	0.188486820770225
HNRNPR	HNRNPR	purple	purple	0.165814510946594	0.260121720546158	0.227082632129324	-0.0314855074860203	0.122565163010135	0.212562182109762	-0.0455958089093896	0.0592604855724468	-0.0977293097608276	0.286320441188733	0.149598309921253	-0.0558484154039945	0.183815891630213	0.0219112979336579	-0.0475759717173508	0.0664951131624474
ID3	ID3	grey	grey	0.0648571305261489	0.0722018701909894	-0.00226938476276659	-0.0456397916728656	0.0469491090823302	0.0765367159744631	-0.235094932134176	-0.0668761808738033	0.178121496564993	0.135873600881644	-0.0608099927664981	0.0897927563062474	0.374078032584681	-0.0549389763454644	-0.139587455801664	-0.176748991802154
RPL11	RPL11	green	green	-0.409486393081647	-0.292541712018086	0.118418390582853	0.352041760999637	0.441538715547791	0.429103670361629	-0.0399179457648086	0.84071337127141	0.0724455395125106	0.480741081084417	-0.25668269233902	0.0610148808358148	-0.239633249313789	-0.28583408285604	-0.303009437602284	-0.356238379684701
ELOA-AS1	ELOA-AS1	grey	grey	0.0800771497149036	0.0779928788716096	0.0040741016556096	-0.0757369334728711	-0.0504048478414373	-0.0136390014938342	-0.00705685542555612	-0.0346985134122954	-0.0473392303882761	-0.00596524065097625	0.0389095457087516	-0.0517072542419171	0.0438422274636898	0.0232796287828792	0.00254998080710298	0.0499950495914214
ELOA	ELOA	grey	grey	0.0527529128172257	0.107716079873417	0.0868536872637469	0.0480282835757986	0.0673160889952111	0.0738573382566624	0.0191418841084024	0.018179162892252	0.0241306805436288	0.0820874293306759	0.0613111772660824	0.0257947137105306	0.0327178369321548	0.0396798226591611	0.039914985941021	0.0513367731003592
PITHD1	PITHD1	grey	grey	0.0216872338441119	0.0297881004258131	-0.0626261427430806	-0.0522554959482492	0.0201182512922182	0.0736433804826812	-0.168423547687972	0.00521897605455553	0.357514767625209	0.12238178648193	-0.10336459710028	0.00969301781531121	0.24124990520957	-0.1028052108212	-0.107388362609013	-0.144016067168595
LYPLA2	LYPLA2	grey	grey	-0.0148372300828199	0.0267657701177848	0.0807112145329092	0.0212359218947537	0.0711286152152284	0.0760626229389556	0.0392488080864897	0.0261918390472131	0.0241361755531542	0.0530432889638922	0.0514354737550703	-0.0363829967986134	0.0356000741847876	-0.0514453465962015	-0.0172813975264112	0.00348760749760854
GALE	GALE	brown	brown	-0.102426138775772	-0.0407777077259889	0.0918521774511129	0.112198269436217	0.120743709742166	0.0646520307292733	0.131974402196209	-0.0195649953263515	0.0867555944660485	-0.00502522295902758	0.0730870738115101	-0.0218536827963808	-0.0653015886070919	-0.0710728197914554	0.0514147439908958	0.0163293351553194
HMGCL	HMGCL	brown	brown	-0.0870496567887974	-0.0368202366593188	0.0463231382695139	0.183735050989957	0.121104940833711	0.0557415986078675	0.0785155758963847	0.0606189147718984	0.0693446638379144	0.0231589783718415	-0.011653401674002	0.092015578949674	-0.123913086592785	0.0165956718365968	0.0643105752441943	0.000943224557267074
FUCA1	FUCA1	greenyellow	greenyellow	0.283155472494279	0.221983813092379	-0.0931580699850569	-0.352799885916159	-0.0974731655313362	0.101987345094975	-0.560910830004186	-0.103443082930038	0.316918545021177	0.30593361856768	-0.157780843790294	-0.00756328993878359	0.774046894554456	-0.113226178268226	-0.383098679971134	-0.30508127349825
PNRC2	PNRC2	grey	grey	0.0839257971885208	0.146645059680004	0.100908688265379	0.012664352105348	0.0528171774988124	0.081105254269415	0.0101345077584237	0.0632726878026916	-0.0489401226980118	0.112011889659313	0.0762344826389986	0.013631482843458	0.05594365631317	0.053847517990342	0.0251766644630482	0.0528440587265272
SRSF10	SRSF10	grey	grey	0.12693863257493	0.173463555463335	0.0922938087626258	-0.0431639725477851	0.019136453338052	0.0611124479057575	-0.00805554972605796	-0.0100301435569592	-0.0673709831261095	0.078530922528077	0.0928197594725058	-0.0282874513768547	0.0841455548055084	0.0558426453664555	0.0309288765143204	0.0815582546333429
NIPAL3	NIPAL3	grey	grey	0.0484502243416607	0.0423136412042634	-0.026757264828012	-0.00226093854326587	-0.0426520939136179	-0.0442667783051288	0.0205762887303338	-0.000555581758614401	-0.00656055497536025	-0.03336325429671	0.0033821445141868	0.0345026397861048	-0.0284488861413609	0.0681244363107395	0.0519991997100711	0.047248083921667
RCAN3	RCAN3	grey	grey	0.0627274630464026	0.0952784656243115	0.057755973340115	-0.00393785517804647	-0.00491614256314996	0.00400699367510534	0.101699354118715	-0.00643876176883733	0.00529682053437153	-0.0135437206261467	0.102214427470326	-0.0444923886627802	-0.0155540673085212	0.0348622451490908	0.0844596920530022	0.12376230525858
SRRM1	SRRM1	purple	purple	0.085264483422063	0.156596696171144	0.148622338417012	-0.0111306431498244	0.12851324781914	0.19687431127514	-0.0809078649720818	0.121865121346076	-0.0377843697817308	0.287183502541569	0.0400708062506527	-0.0334243264248727	0.128508235084514	-0.0186521423062821	-0.0832870249663626	-0.0260104410441042
CLIC4	CLIC4	tan	tan	0.211710147689325	0.186246593050213	-0.0273739983393006	0.108831072612554	-0.0772380209262066	-0.125820168958662	0.0861067911193722	-0.0753626602578078	-0.0108946788354597	-0.11019513309548	0.0758583001402842	0.232608574227406	-0.0925641838439963	0.400156305346954	0.313066592162644	0.251135415157064
RUNX3	RUNX3	grey	grey	0.128674725821841	0.16692045192246	0.116526497551243	-0.109286568852683	-0.00824629885752535	0.0541234214845423	0.0115203296580685	-0.0147879618824629	-0.140077699043357	0.0676237703612126	0.142403331853492	-0.0920628395641409	0.159392204420644	-0.000138684078005671	-0.0305242729744791	0.0821585640292049
SYF2	SYF2	green	green	-0.0284391125397731	0.032668565473041	0.0893358301551913	0.023629886983941	0.09430623306238	0.137758081915892	0.0189173847258389	0.186385236620765	-0.0248756771018363	0.150477722388106	0.0169505828423276	-0.0660136453969594	-0.00110310857071336	-0.0815182062959163	-0.0765948984834276	-0.0295509556111047
RSRP1	RSRP1	turquoise	turquoise	0.255761719148921	0.227325349815559	-0.0539193453053053	-0.221961989313051	-0.216849850173061	-0.141069729646429	-0.0117443064172875	-0.122906841318716	-0.092169676797319	-0.0915581208050719	0.0758524793895702	-0.081993218311717	0.0967968056880016	0.137597903468	0.0817727309715127	0.168349826935034
TMEM50A	TMEM50A	midnightblue	midnightblue	-0.103411406994213	0.0469042709284363	0.280795493850702	0.15370197707172	0.305983875228494	0.364471257011339	0.0791868598756442	0.156143101858459	0.0090953114023781	0.273235800973289	0.116718592088902	-0.0758536776328946	0.0360261398924742	-0.162687171272559	-0.0964458049004574	-0.0503338186955607
MACO1	MACO1	turquoise	turquoise	0.167727867923221	0.163744290524537	0.0287437410531837	-0.0757651104601389	-0.0491992829439539	-0.00776795731712376	-0.0366013503435965	-0.0366179490016576	-0.0390697005056014	0.0324254942483536	0.0635949119918477	-0.00201452896999403	0.113821719829681	0.0960271234106205	0.0288257806097958	0.0803560278210456
LDLRAP1	LDLRAP1	grey	grey	0.0136793331023416	0.062941406427236	0.109162509142875	0.00845584112382123	0.0316976545971524	0.0186474178236024	0.183679098229155	-0.0489744145070368	-0.0543996971492995	-0.0437356875912724	0.170884401863647	-0.0859200610652465	-0.0337514371510054	-0.00983293098679597	0.0894658553554487	0.140977702741508
MAN1C1	MAN1C1	grey	grey	0.130438573596525	0.10947793692238	-0.0356557881813627	-0.0553741792415423	-0.0780443130873766	-0.0562080461998819	-0.0248326626907308	-0.0091315310019647	-0.0213279585972079	-0.0178974715280746	0.00786352633212919	0.0313201441519224	0.0293107893533398	0.115716579315275	0.0601879560525755	0.0719655520321526
SELENON	SELENON	magenta	magenta	0.013998636038454	0.109581447062214	0.219730400526649	0.0129768608288007	0.0815616662751778	0.069011035911814	0.269650371389967	-0.0755239503600634	-0.123917220279391	-0.0273833905819124	0.315763455003474	-0.148013505612061	-0.0212416002490133	-0.0409195262508875	0.0985002890378582	0.194211441872173
MTFR1L	MTFR1L	grey	grey	0.0267750342306712	0.0665665662939884	0.0745949050704174	-0.00975096508315798	0.0556611356437398	0.0967416398492043	-0.0264377382191982	0.0456702521142895	0.00383111517792346	0.101225543958586	0.0300767436741786	-0.0263276040269268	0.085633540875106	-0.0367230404499666	-0.0534309878913146	-0.023000126087877
STMN1	STMN1	greenyellow	greenyellow	0.125867969237364	0.124248660119999	-0.00590858036623902	-0.208195268924294	-0.0373474825118235	0.0787510081251276	-0.20957265351552	0.00666640578949468	0.077603311051062	0.164294588879994	-0.0343228420063937	-0.0876588238386247	0.387984947712043	-0.10364994782058	-0.193152350298423	-0.1228644644355
PAFAH2	PAFAH2	grey	grey	0.0944926908050216	0.109075118220141	0.0385936377153672	-0.0554942493939807	-0.0275084848883043	0.000813602658024734	0.00213534107141964	-0.0517688454530078	-0.0278478041454695	0.0131384023878297	0.0686054124218722	-0.028014906052221	0.0857621818400829	0.0369215437255459	0.0280956780494207	0.0650342428697329
PDIK1L	PDIK1L	grey	grey	0.0813289817565055	0.096310446413541	0.02572236249209	-0.0215317650934759	-0.0136197283206125	0.0100013316508094	-0.0201816485125204	0.0115477139496197	-0.027713729504474	0.0399575635842839	0.0253114856214409	0.013999243836431	0.0399701722702258	0.058490556139402	0.0123437640316437	0.0423531921879606
ZNF593	ZNF593	blue	blue	-0.101719719963201	0.00432489219543787	0.198564631359313	0.166446460653865	0.237480177348387	0.191443228302914	0.0982214718196359	0.123877139965169	-0.0859596001274631	0.149761391289076	0.0850988763123578	-0.00497209882321908	-0.0817327250155946	-0.0613668474267874	-0.00138293553198614	0.00475159368905349
CEP85	CEP85	grey	grey	0.135775677981639	0.150584721998259	0.0572929754104194	-0.106796721062151	-0.0450786896476503	0.00475056537836197	-0.00344347393131667	-0.0407095767276834	-0.0772525033308343	0.0284266947840546	0.0964666086865751	-0.0759549924570203	0.0976503420489075	0.0363398521303268	0.0126462715359221	0.0936770790094356
SH3BGRL3	SH3BGRL3	black	black	-0.218770040101314	0.0887348858581214	0.766833333200389	0.149178841181795	0.540470978824565	0.559397341981573	0.565477922070873	0.216619158311842	-0.517061415272171	0.309573911757195	0.59804721218681	-0.517920574895188	-0.115349740440605	-0.393853749197849	-0.100332354249627	0.23262516240103
UBXN11	UBXN11	grey	grey	0.085342822058629	0.129114575184826	0.130767051490197	-0.0962079725988254	0.0119064532119718	0.0619869901376598	0.0526043884845502	-0.0280189468575786	-0.131502205868767	0.0482727772470212	0.152413092431296	-0.135357893113419	0.106584975784755	-0.0362894097158342	-0.0351654558566059	0.0851550331016519
CD52	CD52	yellow	yellow	-0.206421446438558	0.000620519266645589	0.508675704707214	0.124003905992645	0.268222011785241	0.225484246578492	0.711655850733155	-0.00907476210555879	-0.363289327632946	-0.0717680993674246	0.559995723360272	-0.433563807314827	-0.281606671333625	-0.250181017820467	0.114359218153135	0.341789729796771
DHDDS	DHDDS	grey	grey	0.134059603500289	0.140983602688823	0.0149400248321561	-0.0344432902673202	-0.0406607542964565	-0.035177435193884	0.0152837679673738	-0.0962187789109345	0.0130474490025203	-0.0258582597061359	0.0752758029751699	0.0162505111817245	0.057803511259936	0.105800604273061	0.0991948384935078	0.115213201759959
HMGN2	HMGN2	purple	purple	0.0553385100444119	0.191355643536119	0.247626387531431	-0.00273358974819682	0.198740398584385	0.335438342423982	-0.0702878363900738	0.275537048230623	-0.0641095100852946	0.440067840400624	0.0673893194814992	-0.104239495271097	0.183962303056544	-0.106864403371345	-0.173855292726795	-0.0554683874400111
RPS6KA1	RPS6KA1	magenta	magenta	0.0184727850753898	0.129706824734308	0.268523432796836	0.0440419485129877	0.0992322116931122	0.0791682887214012	0.370006791520429	-0.047434267916899	-0.178411327122841	-0.0417722046387078	0.388311677287828	-0.178354170305321	-0.0949187481323956	-0.0180542201632064	0.149892541870748	0.29235823379775
ARID1A	ARID1A	turquoise	turquoise	0.438797142080648	0.394241258981738	0.0127688734236656	-0.262314061163141	-0.196340272512862	-0.0660882683949382	-0.138697357140624	-0.122345439776504	-0.127134832662816	0.0442278575761086	0.127269977816221	-0.014113553686645	0.294249941442787	0.246415522902629	0.0563615724677562	0.194362011598322
PIGV	PIGV	grey	grey	0.00602877374695491	0.0478160107507795	0.0748276542693648	0.0143395002414117	0.0502572639546624	0.0660930667887889	0.0301049937790747	0.0379693435483549	-0.0196142216443279	0.0599309452568696	0.0434667627647685	-0.0369138566169826	0.00744470366457913	-0.0158558489987584	-0.0112424028039515	0.01582465241455
ZDHHC18	ZDHHC18	grey	grey	0.0609577023857316	0.0594817765247805	-0.0391010730112825	0.00982829800559883	-0.043858986440016	-0.0535307962127444	0.0189444263232081	-0.0236353791337787	0.0495304175739322	-0.0413493769463771	0.00432953324308426	0.0507858851306721	-0.0176957180394014	0.0876682267664296	0.0941272574770118	0.0645860508860281
GPN2	GPN2	grey	grey	0.0310137102121882	0.0511363294896952	0.0430716747784778	0.0104728493812789	0.033727049891046	0.0466347653576294	-0.00302797408310957	0.0178288024547623	-0.011765127604763	0.0468813940086065	0.0261236658561281	0.00470662603552599	0.0313806355199981	0.00695608329164857	0.00110557008488659	0.0123790312023402
GPATCH3	GPATCH3	grey	grey	0.0564020627755579	0.0643899365452346	0.00874558763707742	-0.0392625203598728	-0.0171093842934335	0.00422493959660941	-0.0256394075927663	-0.0114017601298926	0.00386214252017644	0.0260688854863275	0.0136241400614904	-0.00725848137138008	0.0601442859971204	0.0123154992610807	-0.000429391767121149	0.0140508040551796
NUDC	NUDC	blue	blue	-0.107937166567966	0.0166913301684977	0.22778184055444	0.192892065813754	0.310089440412633	0.271168907872238	0.0420627383668985	0.128577582713108	0.00225302204530114	0.234004138525668	0.0583757104683004	0.00364576900785726	-0.0288132694120931	-0.0985507877172468	-0.0546111572320999	-0.0591739204963394
SLC9A1	SLC9A1	grey	grey	0.0799124660497216	0.103866535803787	0.027360849293124	0.0212269802462519	-0.0289439723887468	-0.0416594789121767	0.124206195995956	-0.0282961380946202	-0.0170356533192731	-0.0637222377776346	0.0910134219886177	-0.0113358919893106	-0.0801237679182819	0.109840206468094	0.166153006838491	0.172494426977838
WDTC1	WDTC1	turquoise	turquoise	0.220981041803883	0.183343466818951	-0.0372807003272612	-0.197215572374816	-0.154036395673911	-0.0712026873903178	-0.075514171206976	-0.0824199778676663	-0.0289343103415497	-0.0127744793005772	0.0472742176951772	-0.0612436751577041	0.17428033873248	0.0845994742517714	0.00806273508559574	0.0866387669692844
TMEM222	TMEM222	grey	grey	0.0285638276379098	0.0519573427080209	0.0512929432224278	-0.0572831512154807	0.0145062251565722	0.056393774158036	-0.0247494160219899	0.00593237371582528	-0.0270515552480859	0.0617582643534395	0.0337907143929722	-0.0682770209358973	0.0746269618752369	-0.0486212714512393	-0.0528565693075351	-0.00877288736758942
MAP3K6	MAP3K6	grey	grey	0.0105035812604712	0.0142170271736062	-0.012960291567366	-0.00601769145821456	-0.0236814979666665	-0.0338935956736532	0.0255606905413761	-0.0246113666251859	0.0390144918381658	-0.0365685425761231	0.0156637409363819	-0.000536216401349911	0.00401561867165652	0.0116513992808475	0.0330505363626936	0.0251492285450801
WASF2	WASF2	grey	grey	0.190444331028179	0.26543013681247	0.167182591145071	-0.00239593954023474	0.0496734280134748	0.0923382666254001	0.0861869010207558	-0.00867583158346502	-0.0517366529952252	0.104920834996532	0.202160013153811	-0.0202086225638992	0.107511108571282	0.108857628045453	0.102109083362631	0.183485570259988
AHDC1	AHDC1	grey	grey	0.0773311359267137	0.0983427058650596	0.068784868783898	-0.0637686596152107	-0.020845771354734	0.0016639913671082	0.0801323904130625	-0.0523275670452381	-0.0730229943124586	-0.017747922810873	0.126017527138204	-0.0848330838938695	0.0396557564981922	0.0110868449508972	0.0415314587084763	0.118606691766523
FGR	FGR	yellow	yellow	-0.153319864418417	-0.0244050587106528	0.255665401483399	0.208079760918733	0.146073691059629	0.0304551947947535	0.572318348020134	-0.107143620230076	-0.0393973793766797	-0.192742448315961	0.383284385354313	-0.16438401904892	-0.306871932819851	-0.0498264315126659	0.304391546500541	0.333843960575236
IFI6	IFI6	yellow	yellow	-0.305669538159835	-0.159639976741558	0.226047847573706	0.412937759341944	0.312447687451651	0.159914872671561	0.430389063253178	0.108991759867704	0.0518774691412024	-0.0275029504842703	0.142218180560849	0.0254231991057044	-0.392923807734548	-0.0950933165983355	0.168668703397075	0.0951907614569337
FAM76A	FAM76A	grey	grey	0.10464048389531	0.124743044132489	0.0379199546186484	-0.0570312903377595	-0.0310389297785666	-0.000927578049055681	0.0264637116705321	-0.0233408125113923	-0.0159851750463975	0.0156246372897353	0.075454008398186	-0.0372697672686367	0.0612652541065469	0.0389208349336546	0.0403581260254865	0.0897230832940462
STX12	STX12	grey	grey	0.189481881462951	0.20557157981527	0.0501237997025463	-0.0362908148454297	-0.0595674919446746	-0.0410478534967011	0.0435206649853491	-0.0810843238084486	-0.0433282031561928	-0.025025157665088	0.125615740251947	0.0371236391294895	0.0839072986194146	0.15855137223448	0.140849598897899	0.168335259662967
PPP1R8	PPP1R8	grey	grey	0.0825506635514438	0.112374771929348	0.0539509982784451	-0.0433792559666996	0.0103968389159248	0.0554550116789606	-0.033990516800828	0.00709837958032792	-0.0137048623741948	0.0868328164436938	0.0465884410821437	-0.0239885669343408	0.0951603205921343	0.0140897564671133	-0.0203252147533854	0.02130511950894
THEMIS2	THEMIS2	grey	grey	0.0553195898012394	0.0870910679982331	0.0653088697602147	0.0602113263698248	0.052907099244577	0.0494305135966248	-0.0322694806919449	0.0366271412683193	-0.0537169126174575	0.0791835578294987	0.0223391682780102	0.0885410634689508	0.0379638582585775	0.0851479419172978	0.0260693275429011	0.0194306629562984
RPA2	RPA2	grey	grey	0.0125844270206649	0.0550294283187295	0.0894039099737655	0.0344615295129177	0.0823143455055502	0.0894571084169763	-0.0104427787259128	0.0242819448636942	-0.0378396398773573	0.0932390106863579	0.0325230383460602	0.00676742025083671	0.0381286711131793	-0.00690056728621331	-0.0303271200168839	-0.0100187467762921
XKR8	XKR8	grey	grey	-0.011700489468185	0.0179923699179836	0.0484270087460366	0.00615608679027269	0.0366004816939791	0.0506565474515358	0.0292250852787977	0.0333486489191288	-0.00558406621647507	0.0365410903373934	0.0284744377302384	-0.0358154161607761	0.0125842491898782	-0.0383056056288634	-0.0221996312920612	0.00159067316673039
EYA3	EYA3	tan	tan	0.228895453384372	0.186529506388653	-0.0338840286553264	0.0406767231027903	-0.0820130595954437	-0.125603099319408	-0.0131487221697632	-0.135482094516019	-0.0662321771778045	-0.0886503457001814	0.0576271453113769	0.198430709132624	-0.0365719016281604	0.370257556600154	0.256495946102014	0.207365385234068
PTAFR	PTAFR	grey	grey	0.107622334420385	0.128869172608274	0.0213816195532794	0.130676352661638	0.0465593605170337	0.025446909007101	-0.11628586282372	0.0230267456636774	-0.00452252998116039	0.0856313081754741	-0.0527886046104541	0.218362300774447	-0.0134050242688722	0.215016711294318	0.0956204689516017	0.0225116402007908
DNAJC8	DNAJC8	blue	blue	-0.125887563038356	0.000739040592329292	0.213146950976681	0.207636328855916	0.317562837336805	0.280020443388561	0.0336425356880115	0.154551299629446	0.0468214925056714	0.254160041604584	0.0401340767846497	0.0172804740459573	-0.0166066009060727	-0.107191342890056	-0.0558742030746702	-0.0737905612685122
ATP5IF1	ATP5IF1	grey	grey	-0.123958506296064	-0.0225193503769197	0.184167962383916	0.0918132659371929	0.241371762393292	0.254851589120146	0.0545735148096701	0.218193609149865	-0.034707010500088	0.229981252399387	0.0370154735016521	-0.0824320437425136	0.0139510752211816	-0.172020936435158	-0.133800790740354	-0.0868410500178694
SESN2	SESN2	grey	grey	0.0660171709374603	0.0776668123581186	0.00999487025775301	0.0763994490630636	0.00800489200455739	-0.0079017556944391	0.0390165067838716	0.0122988785362525	-0.00136501011838548	-0.00944796378769802	0.0223655094071757	0.0772697628361927	-0.0748805513585013	0.138709552328327	0.121301777770666	0.0961825851568642
MED18	MED18	grey	grey	-0.00127586008295485	0.0452379168960039	0.0927380306829496	0.0260666193216228	0.0671617423972809	0.0796368678362018	0.0482142785232295	0.0275061204804577	-0.0317535123654267	0.0622000727197038	0.0628277723059757	-0.0398814608975561	0.00864867761857644	-0.0266558593560452	-0.00791365916936946	0.0230763044661223
PHACTR4	PHACTR4	turquoise	turquoise	0.342149712382151	0.296369933876183	-0.0508733819656627	-0.189574710447811	-0.198662884221888	-0.117484548713617	-0.0644861666656702	-0.113568274221297	-0.0305698197334569	-0.0366066615772597	0.0760087588150832	0.0116775790213715	0.170286986572663	0.229554395250644	0.131265045167525	0.194064724479422
RCC1	RCC1	grey	grey	0.0805257798416039	0.108409956122114	0.0609541454608145	-0.0799400685515921	-0.00854152036759141	0.03446171755489	0.000691083898250495	0.0124166868640084	-0.0807989132603299	0.0543937073285556	0.0605401873303172	-0.087318302561425	0.0396026938910438	0.00485357504769957	-0.0039347210532461	0.0621694483302693
SNHG3	SNHG3	grey	grey	0.0931899329196905	0.140735553483701	0.105419666677421	-0.0810163289303695	0.0229130242252657	0.0695351821253906	-0.00864186915704616	0.00186625624285216	-0.0978654052590859	0.0944218256281911	0.0900509001573105	-0.0965686369210295	0.0909733855052538	-0.00917093395797222	-0.0162392836518226	0.0673127954454427
TRNAU1AP	TRNAU1AP	grey	grey	0.0587030546983252	0.0834759535933078	0.0565545415738555	-0.0403414754620469	0.00698875616097995	0.0393317940603647	0.0309201982398405	-0.010954197283705	-0.0226021540433964	0.0339003823636517	0.0702533716554354	-0.0622106410221324	0.0441711941153972	-0.00471839636700769	0.0100200203383119	0.0568242015730618
SNHG12	SNHG12	pink	pink	0.00780438783843387	-0.00309900022775517	-0.0886774014584572	-0.0398865140703378	-0.0570742052279125	-0.0567379680106254	-0.0415939447247793	-0.0391133172933269	0.167383972244927	-0.0294972153309342	-0.0623104542536399	0.000961813104423783	0.0444563307910262	-0.0164757887756101	0.0132466338882946	-0.0263218232047709
TAF12	TAF12	grey	grey	-0.00142218481488476	0.0645531558896266	0.130382344611196	0.0370885751888912	0.108271564204851	0.12791345013752	0.0585274814712741	0.0735571779204308	-0.0399877892503774	0.105655429685918	0.0782211653484299	-0.0503444676556596	0.0184817696900723	-0.0451469686168234	-0.0200658433720974	0.0211669739163582
RAB42	RAB42	pink	pink	-0.120503123456269	-0.0975691059912281	-0.0702410099401147	0.158625209345208	0.103802065035567	0.0471296100892385	-0.0259929776265814	-0.00520426445188707	0.454046328078914	0.0319627369907948	-0.122001495398964	0.107586460570505	-0.00869923120969627	-0.0602451148252721	0.0377990266739726	-0.109480569977356
AL360012.1	AL360012.1	grey	grey	0.1021292165135	0.0891703352128489	-0.0289373193631273	-0.105598581861211	-0.0906657454810342	-0.068337367633958	-0.0349174927330735	-0.0872340768547154	-0.0608316790293902	-0.0402498757769585	0.0258029739259071	-0.0202936104088248	0.0919452658218528	0.0441915556922962	0.00896915258349349	0.0351593071749643
GMEB1	GMEB1	turquoise	turquoise	0.179685111493377	0.182660035293011	0.0530525353881326	-0.132395937158203	-0.0528831300150412	0.0172661677620945	-0.0481015276624924	-0.0365825592639511	-0.0875754121390312	0.0588266738459449	0.0896309283010254	-0.0608423254401603	0.151875277522416	0.0565025270401064	-0.00632163539467961	0.0820789451624243
YTHDF2	YTHDF2	grey	grey	0.13199325811182	0.181231041933142	0.10637009914478	-0.0297785739290249	0.0398626977989205	0.0996020420702099	-0.0249363870243399	0.0629114579750488	-0.0315171976367768	0.132163985310548	0.0747576597057092	-0.0144879029890681	0.122485131411049	0.0396510040251995	-0.00554973906677452	0.0577022303827787
EPB41	EPB41	turquoise	turquoise	0.345621272024517	0.237181208162068	-0.196849048609563	-0.167314132794051	-0.251829758362489	-0.187630686274748	-0.182532985779932	-0.145839824971494	0.170340463600183	-0.0690555016805793	-0.0732710351755925	0.119132476098364	0.175341654658589	0.295826686684455	0.14546253664391	0.109739057212448
SRSF4	SRSF4	turquoise	turquoise	0.302453762904741	0.302156667312931	0.0545434979200724	-0.102984011134012	-0.080642500005961	-0.0154282592151645	-0.0464037016687027	-0.0831756309503903	-0.0645628879345156	0.0458409839130588	0.122023032291231	0.0358587352180151	0.169819794513134	0.210460639239345	0.105729226712459	0.171406893615667
MECR	MECR	grey	grey	0.0263844594299205	0.0553622348930553	0.0596674334669032	0.00535356385668959	0.0443445244407483	0.0462811602343226	0.0103654751012723	0.00565351111525023	-0.0434955434592124	0.0475830492001512	0.0418526753800672	-0.016715668744834	0.00845125556889207	0.0086806189941812	0.00945087107833732	0.0295056687611843
LAPTM5	LAPTM5	black	black	0.0718776982429052	0.236223280772804	0.422858444013048	-0.129981124299926	0.153463270857638	0.253282630062789	0.189273712332909	0.0659274440268704	-0.245511963809557	0.208921638977855	0.360642527749815	-0.345108058437709	0.226115732006025	-0.212015853467835	-0.114212689551538	0.140061987755917
SDC3	SDC3	grey	grey	0.125428342719007	0.058954001205429	-0.17418230566534	-0.101559801018032	-0.19429228284272	-0.160901500882987	-0.0965443381575985	0.014018389794471	0.113844294804038	-0.0778426188254941	-0.102429932896506	0.0984585993159998	0.0799383262308296	0.110558313672796	0.0284261008817896	0.00313648694302279
PUM1	PUM1	turquoise	turquoise	0.472630157234865	0.413932958483677	-0.0213677887358162	-0.263339798148232	-0.232081782912178	-0.10765852029033	-0.110197373066112	-0.13752789923724	-0.0925358400597674	-0.000611967001237925	0.125632363997426	-0.00594234483652767	0.263471741938002	0.297484574280512	0.126911522893385	0.251174647939123
SNRNP40	SNRNP40	grey	grey	0.0276413597748471	0.0832651773921892	0.122717295694571	0.0189423663555076	0.0944067859519529	0.107992448103525	0.017518662064704	0.0331050287593565	-0.0676033265657783	0.10488914662613	0.071893509217151	-0.0398813359365315	0.0373776971956028	-0.0183582483862093	-0.0242187294091546	0.0253871212956451
ZCCHC17	ZCCHC17	grey	grey	0.0870118521446422	0.124182921482658	0.0813378246371551	-0.0272852597091771	0.0400007488889456	0.0788549989599603	0.00314785522302907	0.0166024060014486	-0.0238389424378005	0.090798508517921	0.0749377181160903	-0.0390395267800586	0.079497993741058	0.01399538984245	0.00293623020730066	0.0478435881185219
FABP3	FABP3	yellow	yellow	-0.191797277115954	-0.138443604483723	0.0524673970172324	0.168367313355355	0.11942211140073	0.0444244968383518	0.262239592980023	0.0583744266450876	0.181619083423357	-0.0701306550115462	0.0557941565661067	-0.0450363608103697	-0.193851672537386	-0.106720484021647	0.0802092193597378	0.04752975480113
SERINC2	SERINC2	yellow	yellow	-0.020280869769723	-0.0110380199971462	0.00888980034720556	0.0169930104494275	0.0157995638729363	0.023658230858399	0.0582519372916602	0.0332253092352339	0.100449200370142	0.00751982904703344	0.00878324560850219	-0.0353669298426585	-0.020803257748389	-0.0321117979032656	0.00861512232971359	0.0161378794686939
PEF1	PEF1	grey	grey	-0.0604884327045418	0.00170251752742961	0.123628241354844	0.0986137494259849	0.135176496345941	0.104026114562101	0.0797833658833722	0.0331467099711379	-0.0285070433578839	0.063432684173982	0.0771895208677798	-0.00551198953351257	-0.0326312697040501	-0.0431809844718314	0.00797905843135527	0.0155904729123082
PTP4A2	PTP4A2	grey	grey	0.191735672750731	0.297751322092329	0.247072077744576	-0.0762080916275521	0.0993913030595722	0.216565287373102	-0.0168106708559032	0.083381313615455	-0.0714903340253811	0.258981067371708	0.197369118354876	-0.100011165002011	0.272635249797367	-0.0144517389055794	-0.0751098498098472	0.0728861614316226
KHDRBS1	KHDRBS1	turquoise	turquoise	0.24982557881026	0.305637933041218	0.126158155761848	-0.0990015307034983	-0.000141472436460171	0.100373872453952	-0.0649528304173178	0.0348261285901093	-0.0583498776322489	0.173058995423261	0.11988364899319	-0.0303483608058232	0.200378674712129	0.106979109749954	0.0219959288555736	0.112564923249047
AL445248.1	AL445248.1	grey	grey	0.0478393122186111	0.0380918929945831	-0.00765970115183278	-0.0570483578092536	-0.0451228126392621	-0.0269791759907995	-0.0110757699952351	-0.038663233640347	-0.034413742653967	-0.0226546234695444	0.0169116875131188	-0.0312818606379587	0.0296016406836274	0.0120343063440964	-0.00360252207039771	0.0314612970570304
TMEM39B	TMEM39B	grey	grey	0.0961231824398669	0.0931765781860407	-0.00646604683498289	-0.0708477284625889	-0.0419632010306662	0.00180682778982268	-0.0550494267595283	0.0163010292065911	-0.0168155132342149	0.0435374839159194	0.00167726588591035	-0.00872145095822373	0.0822988387082636	0.0360874648568509	-0.0205681318357894	0.0146697066792423
KPNA6	KPNA6	turquoise	turquoise	0.272060088235368	0.255347817384786	0.0215407419876606	-0.165261723754351	-0.116097968282555	-0.032069123567558	-0.0645065210767206	-0.0688841946887471	-0.0766607975435513	0.0357539053761334	0.0970149024428107	-0.0351921911004769	0.174343524190022	0.14395096237291	0.052557658341876	0.141917521635776
TXLNA	TXLNA	grey	grey	0.129041878818104	0.149533168664154	0.0196799370795861	0.00395819200547095	-0.022175662573733	-0.0059172265253511	-0.00717270196365279	-0.014258232598307	0.0251909392778482	0.0308038417437508	0.0456968369129566	0.0632815897988285	0.0430187282830171	0.122630967320063	0.0962136692392736	0.0962120618184983
CCDC28B	CCDC28B	red	red	-0.0499532981528957	-0.0569058148416434	-0.0676815300319864	0.107760563958316	0.0560672811783643	0.00480537793202787	-0.0983300590537241	0.0536867444149338	0.0950840749820731	0.049164944520756	-0.125767963180519	0.161748047463456	-0.0449344158109225	0.0490424651471683	0.0110225075398635	-0.101808113307552
TMEM234	TMEM234	grey	grey	-0.0141654754993931	0.020332878605726	0.0650291929551015	0.0320993800071273	0.0548607980816246	0.0592126168286743	0.0545040901065263	0.0231297850987872	0.00894454364434518	0.0295446785575474	0.0481481115369883	-0.0325686518929048	-0.0131263178045026	-0.0237445327804575	0.00747693427328134	0.0287876040435085
EIF3I	EIF3I	blue	blue	-0.145506356063299	-0.0160122460085229	0.24704112578926	0.200867442160051	0.327620731706264	0.279575961015261	0.0871845875379862	0.173553903549686	-0.0237007510830074	0.22957847444646	0.0813336315757644	-0.0211769382251575	-0.0429882395580783	-0.132355357844728	-0.0712488353446385	-0.062273981943026
HDAC1	HDAC1	grey	grey	0.124766587553372	0.182755528622649	0.155525910670726	-0.0737632513931565	0.0599304677703994	0.13214924422383	-0.0244474156713016	0.0204470706255081	-0.0990826578468775	0.152901266544108	0.119927881782435	-0.0873452684779506	0.159088934945584	-0.00821448299499078	-0.0515558114342322	0.0521624112010301
MARCKSL1	MARCKSL1	grey	grey	0.0353462096139029	0.100116255518147	0.187921264151711	-0.0253478736919673	0.124001167155963	0.161901011026102	-0.0614195697197002	0.0656630915430116	-0.218729830120963	0.179957705841999	0.101106877124871	-0.0626543321642573	0.12063969170593	-0.0538241913697408	-0.0879727991156174	-0.0204684430397637
BSDC1	BSDC1	turquoise	turquoise	0.160364991165524	0.163196159959874	0.0200529982331149	-0.0987492994271027	-0.0791874520724288	-0.034142050833263	0.00571287055166451	-0.0411818625565437	-0.0510349754225019	-0.00309264868639949	0.0813350879407453	-0.0373525413594488	0.0842813209066018	0.0830028768923318	0.0472674582520883	0.110606268878217
ZBTB8OS	ZBTB8OS	grey	grey	-0.0540400565287057	-0.00358003928790972	0.0838614464416509	0.108058708344728	0.130955997972509	0.111466778757102	0.0745417705487009	0.0699442703280566	0.0589196287395622	0.0775602853195755	0.0180759830944948	-0.00956575066150744	-0.0733400596939744	-0.0281766696145511	0.0241776250710601	0.0154925424422602
RBBP4	RBBP4	grey	grey	0.190399282170927	0.22826152494221	0.0886756783204694	-0.111755556187273	-0.0453266710279874	0.0300404100345512	0.0187212799015386	-0.0403951567539307	-0.0555078965698289	0.057238963454455	0.137181271664682	-0.0749576439955667	0.129524793172697	0.0716020371735079	0.051783303066889	0.141623521400443
SYNC	SYNC	grey	grey	-0.0276720766496566	-0.0295644843803974	-0.00135787493792179	-0.026807282867224	-0.00474737170109583	0.00195592460270981	-0.00817880990637009	-0.00752270085612963	-0.02183701791614	0.000592929200005185	-0.00329460702541544	-0.0393851783708101	0.00299272298204211	-0.0524681308307951	-0.0369919045226165	-0.0231316957274494
KIAA1522	KIAA1522	grey	grey	0.0306727963206167	0.0429124188618161	0.0082545274704613	-0.00876774534340074	-0.0298820614418916	-0.0271225749021371	0.0711023819964671	-0.0125739029889244	0.0149894590926712	-0.0401701848675155	0.0595277581103566	-0.0132676997744472	-0.0186050002185757	0.0271729328497213	0.0581421797704827	0.0696705869901276
YARS	YARS	grey	grey	0.102021579130476	0.142366892704906	0.0962531643104547	0.0900903110512153	0.0778327096785231	0.0587307286959388	0.00600489855262984	-0.0330642556673906	-0.0512307017556999	0.0672712450427854	0.0675535501319917	0.0866940079958989	-0.012987772230416	0.149621109702008	0.115021803981856	0.0920608240798473
S100PBP	S100PBP	turquoise	turquoise	0.229923389997362	0.169643663751482	-0.106481030252728	-0.147536041193655	-0.187576857131816	-0.133632595124427	-0.0677646392177293	-0.0863128223467541	0.02341773714123	-0.0712429058315121	-0.00397086391063582	0.0218150859649675	0.0996513780080598	0.170136525695281	0.0864245242850797	0.105937218012716
AL031602.2	AL031602.2	grey	grey	0.0229962673525418	0.0144427220120152	-0.0361462393058269	0.0189914604311312	-0.0298281407046802	-0.0498870001203619	-0.0426573066609644	-0.0709798802859418	-0.00400372895924362	-0.0365386117327597	-0.0267500573090612	0.102857992342163	0.0241398268314424	0.0812127135042083	0.0614284572003652	1.36511826227734e-06
RNF19B	RNF19B	grey	grey	0.198156592021124	0.142524978722992	-0.0751903926785117	-0.020028609703977	-0.0917303960402275	-0.0876997152551849	-0.149164016674446	-0.113510154464509	0.00958037445339204	-0.0111677107475607	-0.029824343460487	0.223693553057724	0.147843065445353	0.251075348435615	0.11955852234978	0.0482750401437176
AL020995.1	AL020995.1	grey	grey	0.0633622472681782	0.0586133740982311	0.00785099896846959	-0.0539566747215666	-0.0383977824523658	-0.0196360318712103	-0.0182293808217697	-0.0416685035899591	-0.0609928322600005	-0.0104817205618215	0.0288726010664446	-0.0149755329315648	0.0384568699891281	0.0327739692778834	0.0103609874089827	0.0341009586018555
AK2	AK2	grey	grey	0.0213157399381206	0.0655027559138713	0.0952433333692071	0.0526588692748794	0.108786055743299	0.0943936366567195	-0.0288095960441371	0.0149808405020149	-0.0353849590887163	0.108077168726701	0.0313823672410199	0.034757556667268	0.0576952284604484	0.00767832369908836	-0.00915078733876668	-0.00909118528782586
TRIM62	TRIM62	grey	grey	0.1014635552721	0.0917647372029523	0.00265070283215034	-0.071217541028621	-0.0501849941566248	-0.0149605398866961	-0.0287236175329816	-0.0338445802709145	-0.033497190782105	0.00860638759036279	0.0316985781905751	-0.0236579379536145	0.0757676107816996	0.0428249920235776	0.00201100529057678	0.0443553594368529
ZNF362	ZNF362	turquoise	turquoise	0.165134880241977	0.16307855231837	0.0205165701231613	-0.127800468688889	-0.0846153203209572	-0.0217601238874235	-0.00562036043130971	-0.0449126342394802	-0.0518236019061709	0.0042189902484938	0.0818838684746865	-0.0675878776708708	0.103981404883126	0.0582438504349541	0.0226842310890174	0.104334910784545
AL513327.1	AL513327.1	grey	grey	0.0543156820762518	0.0646194501343172	0.0401380434658217	-0.0607151561361178	-0.0282561302041935	-0.0215616134946523	0.0571695127593987	-0.0598534151100318	-0.063442877164273	-0.0320873988636947	0.0963828853123287	-0.0677808175518957	0.0350446537859598	0.00101510131308787	0.0270580378662325	0.0830092141792316
PHC2	PHC2	magenta	magenta	0.180792105975317	0.229757823906429	0.175042542441826	-0.16455748613654	-0.0131408157657134	0.0614606414888805	0.0867388646010999	-0.0717265662168047	-0.159257935078998	0.0501696316436814	0.274315027259169	-0.184668472113042	0.201556078474856	-0.0235226804571053	0.00465670233493356	0.176973890445871
SMIM12	SMIM12	grey	grey	-0.0633069823177533	0.0202827328493441	0.152806067469119	0.118598980120081	0.180574475654118	0.171053833360346	0.0647800842645689	0.0830806497480887	0.0144088692356186	0.131209029822989	0.0651544449320369	-0.00918128965707487	-0.0161007925458266	-0.0623886541626238	-0.0151707729331818	-0.00971068174834815
TMEM35B	TMEM35B	blue	blue	-0.141712769972542	-0.0559141912477406	0.125343049454388	0.210274004904656	0.232818986419746	0.185477872724593	0.0173550762333869	0.128954538774818	0.0543384908695126	0.159696265580656	-0.0153498861144601	0.0747523859258793	-0.0480430130692588	-0.0769057885226267	-0.038061994259681	-0.0956324990757253
ZMYM6	ZMYM6	turquoise	turquoise	0.255476720164981	0.214626701622049	-0.0671040804320748	-0.176278312562744	-0.177711656356895	-0.110215293197125	-0.0666993164000216	-0.0949482614269925	-0.0121757537664768	-0.0417106225539015	0.0346908128745979	-0.013578503773655	0.14050672508372	0.153369267583296	0.0705922014711063	0.122109621699201
ZMYM1	ZMYM1	grey	grey	0.128731081829475	0.124972652806423	-0.00232509568421857	-0.0840898684437573	-0.0587979398199241	-0.0179495408111179	-0.0345993442946149	-0.0397514690652362	-0.0146974400564886	0.011044792955592	0.0317080142248231	-0.0196955761718474	0.0786113732868595	0.0639443106729687	0.0240440415033412	0.0623023030275739
SFPQ	SFPQ	turquoise	turquoise	0.283655881686993	0.295608228541984	0.0650330377024431	-0.103451121754715	-0.0549016719267894	0.00442522278630936	-0.0688738945070208	-0.0921284854287159	-0.0504182364099006	0.0671770536511716	0.118611612636	0.0273199527462454	0.188148062838001	0.186459321051916	0.10159444736351	0.158402568567247
ZMYM4	ZMYM4	turquoise	turquoise	0.386213360982556	0.3137080803407	-0.0749457845865489	-0.186253528414677	-0.216797766580197	-0.142407751116332	-0.105019704512799	-0.125012014964453	-0.0193361700753112	-0.042882040133475	0.0529615028906229	0.0630964534697785	0.182511200112195	0.293326742094416	0.144590899630476	0.196874937919024
KIAA0319L	KIAA0319L	turquoise	turquoise	0.293685478571472	0.246234985488628	-0.0535932642683563	-0.181500659494601	-0.183856156366792	-0.108723634708715	-0.0566538677545434	-0.107553469894662	-0.0251283550017149	-0.0467775870178632	0.0661669906630805	-0.00945938793974307	0.150029910482479	0.18904909480176	0.0992530379426023	0.160677171833161
PSMB2	PSMB2	blue	blue	-0.244985091547753	-0.0984550331069329	0.26731451449126	0.357675928882432	0.429555115334225	0.325165700654327	0.10332148627565	0.174668581729019	0.00959454058014184	0.235410528466763	0.0403794675827405	0.0796205960421215	-0.1198831229517	-0.139390492726355	-0.0507170602791624	-0.11140061636681
C1orf216	C1orf216	grey	grey	0.0378309877088488	0.0681551279670623	0.0622380735938733	0.00525847595416582	0.0331490304920149	0.0496663696620518	0.0159215041273226	0.0161929110439075	-0.00826252296514077	0.0489854538356225	0.048373962257648	-0.0138002169848043	0.0357446715798849	0.00667319597393425	0.00987717842387546	0.0336378987380678
CLSPN	CLSPN	grey	grey	-0.00149173178189098	0.0130066905835359	0.028736862523038	0.0163587962695124	0.0197728903197419	0.0123546281031122	0.0278221822632544	-0.00430511928458045	-0.0144286002958224	0.00399533991391889	0.0222481824553618	-0.00981325917953717	-0.0254483721434796	0.00493883713281951	0.0184852857314313	0.0161632509330861
AGO4	AGO4	turquoise	turquoise	0.360324299523631	0.296125182699084	-0.0698534283139249	-0.242685442817117	-0.239717664495037	-0.133773823617261	-0.0585576694465534	-0.127494256384915	-0.0177904605687896	-0.0582720816210515	0.081080695865491	-0.0511770472954	0.182971862573321	0.209127459424218	0.106118328879927	0.209611211158809
AGO1	AGO1	grey	grey	0.193947176989062	0.212961843326599	0.0782854658045342	-0.0914053053231515	-0.0783107953734315	-0.0466671829348024	0.126698628811529	-0.0850109221860504	-0.126898593508755	-0.0545982959568816	0.193967101469651	-0.0832927657542388	0.0165715396140749	0.12996678489317	0.13806144743186	0.246202619020523
AGO3	AGO3	turquoise	turquoise	0.423591227132086	0.354351509703273	-0.0497911060699537	-0.213413720327088	-0.244927829204753	-0.167887477297019	-0.0227265872226642	-0.184639250384959	-0.0854857804746258	-0.0960755029749262	0.139298172138421	0.0159262980451626	0.153075363794042	0.328374019785935	0.224237010823888	0.303813661794763
ADPRHL2	ADPRHL2	brown	brown	-0.105686227805916	-0.0504284095117999	0.0848287470483539	0.181586645894719	0.160322984670925	0.10360583691503	0.0606016427607181	0.0890059316343305	0.012622032052569	0.0690001054470859	-0.00316752035656117	0.0752137989535657	-0.101151084079903	-0.0188006671358543	0.0139410724302342	-0.0316511652224849
COL8A2	COL8A2	yellow	yellow	-0.0802233390160214	0.000180478871941893	0.113865127028302	0.139921304189864	0.0933149893101566	0.0180450071864579	0.287707696290837	-0.0595282437895065	0.0516901351411874	-0.0843951496916744	0.171459378224949	-0.0477671675362034	-0.166247022305405	-0.00383835425150057	0.201032720324401	0.16753239642546
TRAPPC3	TRAPPC3	blue	blue	-0.148011805453138	-0.0419218646933603	0.180540991168489	0.243864310837316	0.269939982263794	0.199396304128781	0.114097325687767	0.10622793739275	0.033006046651682	0.133928226920378	0.0579778782252078	0.0532433894266094	-0.100577458416116	-0.0581500837020095	0.0161380466519764	-0.0269122703917038
MAP7D1	MAP7D1	grey	grey	0.0320506367851205	0.105002122371864	0.164824188220293	0.0306244209535592	0.111990539514921	0.130339078931717	0.0519737898212313	-0.000169243278426703	-0.0168419142049551	0.103734603779484	0.132527312997274	-0.0578401236732926	0.0707131421917906	-0.0359540582359466	-0.000591304029176529	0.0523405280308366
THRAP3	THRAP3	grey	grey	0.163971336951783	0.196051811538643	0.0542264678556504	-0.0118537160953178	0.00804264460788176	0.0458114112111561	-0.0395900990552667	-0.00692388195582644	0.0371186697192578	0.0909633812099716	0.0517344907437723	0.040881347571461	0.0971754385330783	0.114428916192787	0.0676646519506543	0.083704372862346
SH3D21	SH3D21	pink	pink	0.0836902782997077	0.0289304287283311	-0.159262923233651	-0.0982601227476583	-0.139214714451499	-0.114570651621513	-0.10212736134743	-0.114914548147275	0.236949309035413	-0.0768614257638472	-0.0893998210826034	0.0333494616167125	0.105546359042205	0.0421438736870698	0.0406666060982541	-0.0263351063344373
EVA1B	EVA1B	grey	grey	-0.00506726565748985	-0.00145953785973788	-0.0678844460177347	-0.0383169287319828	-0.011154117988733	0.047656062175336	-0.0863928714630621	0.154485178478721	0.211195135768151	0.102644381254184	-0.0972187574180283	-0.00311957002390505	0.0971628082592653	-0.0717823994008966	-0.094492773378317	-0.0961823212545578
STK40	STK40	turquoise	turquoise	0.238920949747999	0.236008576485142	0.02517281033794	-0.144881751478175	-0.103339594266833	-0.0276907489118477	-0.0335872398061966	-0.0768769478613362	-0.0023145045103055	0.019653773815068	0.10910727716974	-0.0503316318595893	0.182571691606715	0.110765104640108	0.0602248821680388	0.151262953111368
LSM10	LSM10	grey	grey	-0.107931230235519	0.0023694062836389	0.210072585384551	0.128758904901723	0.247895831061076	0.261516305323324	0.0697300866334271	0.183706356775622	-0.0363575497460829	0.216163300616784	0.0691937746223504	-0.062975286790466	-0.0169073819557501	-0.13915488098915	-0.0885667566093572	-0.0485563083269318
OSCP1	OSCP1	grey	grey	0.025802487516477	0.0161619872964864	-0.0344136074394	-0.0109552035568075	-0.0315338799166017	-0.0334122358752665	-0.0201007839568127	-0.0307099747233061	0.0424929281734786	-0.0239735025572183	-0.0271191889435104	0.0163701813979987	0.00811124816726382	0.0221779960901476	0.0194442753609049	0.0106692584565123
MRPS15	MRPS15	blue	blue	-0.194615503209543	-0.052567271548099	0.24149041341574	0.269865529970271	0.365853371966562	0.304509454349862	0.127582761298839	0.194709860286786	0.0528432722490831	0.226270147837566	0.0587337614729969	0.0103700607011456	-0.0977584175412244	-0.137326991986381	-0.0314059824652478	-0.0641837328102698
CSF3R	CSF3R	grey	grey	0.248044666584672	0.176691354756899	-0.172390002917258	-0.202556570584977	-0.242962676286509	-0.146501217063354	-0.12807987069439	0.00552260801375901	0.0801255547581924	-0.0355185332614438	-0.0813519192211345	0.0156005354793927	0.125584106501168	0.155480555474553	0.0330929628510967	0.0668902170437025
LINC01137	LINC01137	brown	brown	-0.0572508375909669	-0.0268757549332768	0.0429193277192214	0.17659938372238	0.0843805306457712	0.00875841579893453	0.106452981489011	-0.0253129606801744	-0.00522287822890711	-0.0412684866179881	0.0350061946069385	0.105152955578863	-0.13899373538642	0.07885825789685	0.133217296322403	0.056461654376663
ZC3H12A	ZC3H12A	grey	grey	-0.00433793592238111	0.00413637650607867	0.0078475379715195	0.108064654886572	0.0432832633589246	0.00016093515379644	-0.0141609878366852	-0.0179791508058622	0.00493357895297945	0.005971292510754	-0.0116453545137577	0.155685208140212	-0.0177039169737748	0.105621492256818	0.0725276811702906	-0.00657999715540405
MEAF6	MEAF6	grey	grey	-0.0172074854772757	0.0630740784561809	0.153148747057969	0.0375085333956023	0.117450935277657	0.150403753465981	0.101685076424802	0.0899047806915693	-0.0190899141529661	0.114314909937573	0.10721003002255	-0.0987692089156001	1.12567905245193e-05	-0.0777015572530757	-0.0298173856105772	0.0433029362763989
SNIP1	SNIP1	turquoise	turquoise	0.158099713019592	0.160573006911543	0.0214756971077635	-0.100759435236701	-0.0608654158983632	-0.00503771354227944	-0.0338522787896292	-0.0455090217228478	-0.0294668885994365	0.0301213895463166	0.0627415341262628	-0.0343458357342801	0.124746541823729	0.0643568839461691	0.0194540031387824	0.0764652084006227
GNL2	GNL2	grey	grey	0.0649814826117258	0.0942503273910295	0.0498669504912237	-0.00989300358239866	0.0209709294056984	0.0306995215308636	-0.0139633017346224	-0.0195764796550748	-7.36445505034722e-05	0.051476176441551	0.0424733894075774	0.00100272791309376	0.0590009381267377	0.0298370699058286	0.0217673877009725	0.0347182044688984
C1orf109	C1orf109	grey	grey	0.0723477529796862	0.0943328205854997	0.0497448927440923	-0.0374410584384187	0.00373634690402321	0.0316389921345361	-0.020365063531117	-0.0104416328640432	-0.0365169131291724	0.0513974373139849	0.0446037007560907	-0.0181512765077009	0.0732526954356643	0.0203221187878566	-0.0100636216165879	0.0230922608467827
YRDC	YRDC	grey	grey	-0.0438836203525948	0.0358239322779038	0.162574910285046	0.092874361296889	0.149214353023098	0.126942293762838	0.0836829886469524	0.015865764003602	-0.042100686504471	0.082472351928661	0.110148609083521	-0.0159295254517884	0.00237933603727399	-0.0477552873425707	-0.00065612748391538	0.0180559969946238
C1orf122	C1orf122	blue	blue	-0.227821022576653	-0.0422650741215989	0.397796530737744	0.315010063218662	0.402224636767348	0.296405795208033	0.35688263275661	0.0980533087129288	-0.144184388758209	0.121477050062196	0.284553859595744	-0.0679531823605735	-0.196050973413708	-0.139045310446799	0.0551268564293408	0.0940320593453754
MTF1	MTF1	brown	brown	0.064791517075984	0.0893496720701348	0.0724849427865593	0.151884527818779	0.0457170091910389	-0.0215894007549206	0.0760810456839976	-0.0638325072557797	-0.0985886406049367	-0.0323892120407622	0.0950134210854789	0.189263815806504	-0.0816817746336784	0.219719805599187	0.180734089760261	0.133691338194814
INPP5B	INPP5B	turquoise	turquoise	0.234006082084829	0.183357242404931	-0.0603237274390584	-0.0531387044641766	-0.123518618249065	-0.113279321592811	-0.0560513312249371	-0.106457267016751	-0.0391159039960482	-0.0549482786298547	0.0257693866142859	0.111067331074424	0.0455613841579427	0.255288392133485	0.153379497882913	0.148169499950462
SF3A3	SF3A3	grey	grey	0.0828410470791905	0.138968653555973	0.124060374056833	0.0149298301212101	0.0808539781629693	0.0976499793128705	-0.0114662592020114	0.0325383501191121	-0.0788111099518906	0.121933149127172	0.073122388226014	0.00285429091813454	0.0652440448800168	0.0379722023941942	-0.00187943883357299	0.0395737198186725
FHL3	FHL3	black	black	-0.0684048095345776	0.0280250996783465	0.241830523922863	0.0866220575477006	0.160021274379264	0.128596755645313	0.179613855951503	0.0952629937986079	-0.21821981063619	0.0709008706560825	0.176538541156602	-0.0934443893677009	-0.102748872589483	-0.0556493948969569	0.0130320643060164	0.0970777023265242
UTP11	UTP11	grey	grey	-0.0433207255323539	0.0273730084490509	0.141778151479051	0.0750292759285548	0.146927458430341	0.133423027571448	0.0488448096965718	0.0531736374866885	-0.0430554025131669	0.110736115235705	0.0707017908720037	-0.0252250623168965	-0.00335248882789459	-0.0532706888523483	-0.0231756466120274	0.00107342077707272
RRAGC	RRAGC	grey	grey	0.039993292721488	0.100150801842157	0.0598386133272621	0.096698198135151	0.0975783316432232	0.119702191337967	-0.0544136318745005	0.085935688228346	0.148827556521541	0.155056651581299	-0.00399043906528375	0.105263219893533	0.0785336125709942	0.0380779929537827	0.0285527671052437	-0.0210707857603239
AL139260.1	AL139260.1	turquoise	turquoise	0.181347892792832	0.14450049974528	-0.0754789104847384	-0.0892424112634683	-0.138108493078728	-0.112944834340982	0.00168139854682787	-0.112844974611763	0.074185587452511	-0.0899208167418381	0.0330537873705668	0.00718638203764348	0.059442851352414	0.142972527169976	0.137057826150738	0.13771167697389
MYCBP	MYCBP	black	black	0.0394850144150273	0.122907165509678	0.239610394134232	-0.0589760018363546	0.107082922798596	0.172179521611694	0.067127162356842	0.0414090323497401	-0.197670738331609	0.140677819855232	0.175209171355272	-0.166600816098619	0.0907203514338008	-0.0922914980918514	-0.0880587520594127	0.0509567424584577
RHBDL2	RHBDL2	grey	grey	0.0838102606199946	0.0704409277007121	-0.0374860689812128	-0.0599441380593059	-0.0787586874904163	-0.0654091159025166	0.00272540248792578	-0.0695413554806134	0.0179346369183484	-0.0579569079649644	0.0174754072990636	-0.0120984846642949	0.0261174236593049	0.0586382904516645	0.066081096539339	0.0689819065430478
AKIRIN1	AKIRIN1	grey	grey	0.0984970070628368	0.164813434737079	0.135190230859644	-0.0134856966668992	0.041678568356185	0.074363930779015	0.0698181749438235	0.00250974828067643	-0.0642987979877249	0.0717317751154862	0.149808029010046	-0.0506323350453808	0.0766132242842672	0.0303986974684824	0.0516473517879869	0.112529743955431
NDUFS5	NDUFS5	blue	blue	-0.262864869183816	-0.0752763253944519	0.39668561227958	0.287892292180492	0.482448615218295	0.38931004380253	0.276309228671687	0.202813647455434	-0.0971876009840857	0.246804512800566	0.215606699578871	-0.121924034113157	-0.130674722130354	-0.232435663724645	-0.0557293942476903	-0.00578467248713248
MACF1	MACF1	turquoise	turquoise	0.53454273756983	0.437702479973812	-0.103675002392432	-0.191075839826781	-0.258916481406584	-0.202126050212362	-0.172380605704041	-0.279048037511851	0.0565195265237286	-0.07162988710005	0.0917968295422833	0.205873351592159	0.315768300737889	0.456123491275621	0.264668898701026	0.264952708241037
PABPC4	PABPC4	grey	grey	0.154578635128071	0.176251277368895	-0.0380665107165761	-0.130625814062973	-0.0853065963213202	0.0318365039071581	-0.100048907373453	0.134350135545611	0.158297110187826	0.127852358906024	-0.0204197419120035	-0.0407149529152425	0.173394464948454	0.0208141936284277	-0.0299142371278612	0.00338822208967973
PPIE	PPIE	purple	purple	-0.0324884863621943	0.0226755323374703	0.106496373928049	0.0419587419297059	0.114916603231609	0.125636122654831	0.0207400128904997	0.0773216752931365	-0.0280569697425639	0.130116783933214	0.0359902433283029	-0.0378573036026889	0.00722523394817133	-0.0571923833255015	-0.0451093702671347	-0.02024986516947
TRIT1	TRIT1	turquoise	turquoise	0.178685357011742	0.165637062157519	0.00369082780304718	-0.118044633667953	-0.0809056511995298	-0.0276003461663792	-0.0495204557005672	-0.0474215703762793	-0.0464884052415736	0.0201552653662814	0.0488942956578906	-0.0251137655986354	0.119463442147867	0.086046019401389	0.0156840342238627	0.0783634984384407
MYCL	MYCL	grey	grey	0.0626628356642437	0.0781833466886625	0.0276507990014299	-0.028428654550193	0.00133335047423553	0.0389896709443042	-0.0441490023486126	0.0959596663469775	-0.0556410105616146	0.0874731113355025	-0.00217618383412919	0.0113383687550533	0.049129058323085	0.0277342378615328	-0.0508523284701368	-0.0105214557896365
MFSD2A	MFSD2A	yellow	yellow	-0.044302650883581	-0.0138179883023625	0.0166429930902377	0.0551859459855008	0.0159560745588872	-0.00823976320691383	0.150124844823088	-0.0235592015082513	0.11298883257883	-0.0540117410461491	0.0614592160004699	-0.0318089363171331	-0.0892032636811322	-0.0143683293871763	0.114438956456219	0.0857920481414429
CAP1	CAP1	black	black	0.057942572491298	0.241209472245601	0.423111722732461	0.127668986701597	0.269415932534959	0.279633059837508	0.192395393161369	0.0793505244109653	-0.115922115716874	0.226380555522261	0.320878593516119	-0.0675069798718039	0.0983957739304508	-0.0276880032847379	0.0331769249262554	0.153978608018123
PPT1	PPT1	brown	brown	-0.137222493242054	0.0444350307564857	0.31641701329076	0.323644224576064	0.314797351110681	0.243402631939253	0.320987154312169	0.136237903156833	0.0222181932221064	0.118366696616329	0.203099404781823	-0.0187114534573201	-0.207957421671196	-0.0354737376254545	0.145759214783041	0.1409677281925
RLF	RLF	turquoise	turquoise	0.363400306858642	0.3042316630345	-0.0485752831275107	-0.220813216030128	-0.208546016506804	-0.102396778008658	-0.0882971521262196	-0.103842797736124	-0.0437872604777415	-0.0134988909448464	0.076398276595638	-0.0104271491633942	0.197130351469214	0.227418020276716	0.103763107212448	0.184163463060067
ZMPSTE24	ZMPSTE24	grey	grey	0.138563790030186	0.195489405890356	0.145108715176846	-0.0450639916356292	0.0294469783264983	0.0751098389214804	0.0472390704235527	-0.0487135589718259	-0.0739361211672002	0.0715211574291581	0.164617496526322	-0.0599652588985594	0.11108288556868	0.0470453320602271	0.0427415258576546	0.123619528403114
SMAP2	SMAP2	turquoise	turquoise	0.381645070789771	0.281382339304879	-0.1648575288206	-0.103384172062786	-0.232385469162989	-0.165495440290796	-0.211264932781164	-0.0489147900257891	0.0163930568364358	-0.0149661352656421	-0.078422781830283	0.242598275540053	0.131978766323517	0.398196020936705	0.134493993223194	0.114118733113235
AL603839.3	AL603839.3	grey	grey	0.0792898281904914	0.0612212837906516	-0.0411348016510819	-0.0668921069489031	-0.0710184123495298	-0.0543312408057442	-0.031759663748251	-0.0514293666044285	-0.00169045879020213	-0.02986197606058	-0.00110295775600636	0.00134331407052015	0.0574868676850846	0.0478714345742657	0.0201249906479002	0.0243844277308224
EXO5	EXO5	grey	grey	0.0272087695216762	0.0388767856571283	0.018133820812189	-0.018780784616112	-0.000631877364750644	0.0158504623256662	0.00994199654501719	0.00384319707677719	-0.00378099932247945	0.0184441095694083	0.0231620130012422	-0.0190163912068646	0.0222510517446196	0.00324870915175234	0.00758546653479145	0.0256998786837235
ZNF684	ZNF684	grey	grey	0.0523199360120629	0.0601470565202697	0.0152536972188476	-0.0261668968340869	-0.0164352284208784	-0.00405920421535117	0.0171191470929342	-0.0203808949322937	-0.0221192455640901	-0.00379546617820757	0.037979798035887	-0.018605800675845	0.0147061554678886	0.0277142068312707	0.0219969305294455	0.0481997681850119
NFYC	NFYC	grey	grey	0.208228854581331	0.213224908328885	0.0610541498139358	-0.0872287185344407	-0.0662447159387334	-0.0295237153845809	0.0486843320703858	-0.0956782026368831	-0.100522284737836	-0.0213539002680385	0.147536978266994	-0.0300394475991173	0.0760269847173556	0.139620375716871	0.106559495545888	0.187027190503341
CITED4	CITED4	grey	grey	-0.0224926316509982	-0.00793307470823915	0.00757142948272232	0.0407883321474093	0.0387044893183021	0.0271600474458872	-0.00545370671870938	0.034013128199496	0.0210355481751902	0.0306451284925797	-0.0144749041439892	0.0265678607272196	-0.0163338888894399	-0.00625528675189852	-0.0052115269966912	-0.0243652969826359
CTPS1	CTPS1	grey	grey	0.0770748809796949	0.115724781490556	0.102270221552411	-0.0199432006366998	0.0407254568488583	0.0568277849875755	0.0154969784745902	-0.00345440845496573	-0.0994773910373149	0.0667239784314401	0.0913548414185563	-0.0373324841414289	0.0440962337713729	0.0293537062022964	0.0146770435720812	0.0684226509417141
SCMH1	SCMH1	grey	grey	0.147345203906295	0.112140439358764	-0.0575135842674821	-0.0912562145120302	-0.105432750384097	-0.0669390705480918	-0.0418438233833858	-0.037110706250376	0.0262112382234207	-0.0264519226309497	0.00626982706387248	0.00532692272917898	0.0635477191148717	0.09941854457477	0.0541910246045233	0.0673130995522417
HIVEP3	HIVEP3	grey	grey	0.102690201523832	0.107590155837211	0.00439708750618762	0.114903050659383	0.0152562923511211	-0.0577670487248997	0.00854617783802894	-0.0640939048126942	-0.0260580413272417	-0.0234281046988223	0.0391371333031058	0.213914411867534	-0.0511640766937376	0.25007084838422	0.218367265402531	0.130497650581239
FOXJ3	FOXJ3	turquoise	turquoise	0.349124845072742	0.293166892632275	-0.040438404188575	-0.224795194814171	-0.1944050527073	-0.0977927447858039	-0.083149480522033	-0.128871963448153	-0.06242072291404	-0.0259086879172646	0.0827577378856192	-0.0342417212630807	0.18262825007747	0.209685350495306	0.0944953693259773	0.188807191936131
PPCS	PPCS	blue	blue	-0.103116361304343	-0.000718521905518206	0.174327295109484	0.181048871399999	0.236201015384837	0.202651038143429	0.0864885937554915	0.139646788872323	0.00960764030271378	0.158890014208172	0.0588452282976868	0.0248127726428307	-0.0407622696975139	-0.0716461300649887	-0.0252246008898441	-0.0343764724470553
CCDC30	CCDC30	turquoise	turquoise	0.149049586737476	0.129003239983435	-0.0205403182790954	-0.104103979027612	-0.10771406011773	-0.0652247516952018	-0.00189295885646088	-0.067192899520282	-0.0291125058845314	-0.0439083919838534	0.0520591946522404	-0.0269228778178692	0.057830043774156	0.0924318499266426	0.0548645252873507	0.10699955052964
PPIH	PPIH	grey	grey	-0.0204023282627743	0.0250979502801159	0.103091258079703	0.0413901537268836	0.11484305716375	0.117111903737241	0.00728585001024963	0.0231135134767477	-0.0359630914272827	0.0974591390455573	0.0437292625075062	-0.023582672249148	0.0338174405284513	-0.0482543777103789	-0.0418792900032484	-0.0169705484329914
YBX1	YBX1	brown	brown	-0.316860651840956	-0.0872490561980394	0.339835839088667	0.448160389863051	0.558723307777036	0.518475932776966	0.178074020601702	0.527319839459581	0.240422056582831	0.452595918937455	0.0146784294445221	0.0114693621270124	-0.144145313511004	-0.243540411584864	-0.0861239008877944	-0.137969474840723
P3H1	P3H1	grey	grey	0.045955446059808	0.0711550641975749	0.063554878819933	-0.0279805305514515	0.0039387499659772	0.0132230940183882	0.0508940769461418	-0.0205183591280913	-0.0629483915411514	0.00383295139748233	0.0787747109780504	-0.0529527574664747	0.0149422663795148	0.00568494863219169	0.0142389959734116	0.0653033104538416
C1orf50	C1orf50	grey	grey	-0.0334946748848799	0.0115276340898567	0.0782590031659252	0.0641470124481016	0.0833421281980007	0.0793676673552848	0.0662794000212786	0.0690965749066394	-0.0153884582762705	0.0549922832025642	0.0397422406344429	-0.00967387738387309	-0.0342843769123425	-0.0255703830696374	-0.000826550770723399	0.00834313085967184
SVBP	SVBP	purple	purple	0.00294703148849237	0.0629727219179738	0.105550109257041	-0.00560542931242111	0.0986335859752584	0.155312987921124	-0.0390086490636045	0.128727951352263	-0.0116152001594469	0.202256942434929	0.0193014643260422	-0.0546189445131035	0.0989466714221979	-0.0758703080859126	-0.0965770575942521	-0.0515999413162011
ERMAP	ERMAP	grey	grey	0.150183180844585	0.126173839702813	-0.0385597755137081	-0.0923311633280705	-0.101066640401859	-0.0712325089363927	-0.03728682068952	-0.0480695015802299	-0.0250945177015939	-0.0290159525544291	0.0233559938549432	0.00699504944211941	0.073421339057673	0.105535315606488	0.0512983505724364	0.0765324864005777
ZNF691	ZNF691	grey	grey	0.0010286067905103	0.0106570705720714	0.00965928236002394	-0.00622475599472483	0.00476337121778971	0.0137264949677089	-0.0111471680563567	0.00499447984911088	-0.00624482115744476	0.0199901814105719	-0.0023736281564286	-0.00573407418685693	0.0161784190321281	-0.0139054901387285	-0.0153002331782038	-0.0139313948983462
EBNA1BP2	EBNA1BP2	grey	grey	-0.0632960109749309	0.0338584152072867	0.200847090228441	0.111832015990474	0.245087795100353	0.2371149704343	0.00251544601670414	0.0873142747658189	-0.0248600053544855	0.209157199062537	0.0610130149572486	-0.0244694868264151	0.0435838300931911	-0.0977074346245247	-0.0793957761359684	-0.0582761917897129
ELOVL1	ELOVL1	grey	grey	-0.0754518274502179	0.0159633466143114	0.174830577806192	0.107149243585789	0.175914617364625	0.161787111895132	0.0918548327174708	0.083816924613257	-0.0194126399280218	0.11997184998348	0.094509237345481	-0.0403727120814743	-0.0129517304945254	-0.0903126173975158	-0.0309058429879045	-0.00159564041295082
MED8	MED8	blue	blue	-0.111116835386318	-0.0181036263009884	0.174531383493429	0.196967115676433	0.251505207166639	0.205992386096796	0.0672832891768896	0.0787426486539936	0.026791825637244	0.149229595989	0.0572890454185935	0.0290554817853446	-0.0302413344019889	-0.0755284561372024	-0.0247861041578387	-0.0410789302561467
SZT2	SZT2	turquoise	turquoise	0.198481292466606	0.182649727649412	0.00576836506362839	-0.104107150407887	-0.092614143205212	-0.047059884751888	-0.0226227626686431	-0.0935899492136686	-0.0442006866743892	-0.0169481842889323	0.0759120616653057	-0.0121392198628658	0.101575174063483	0.126950715234974	0.0791080177524611	0.125822168349202
HYI	HYI	grey	grey	-0.0274658566109325	0.00781332744533093	0.0489611214087155	0.029403881449079	0.046739176307203	0.054520558420985	0.0655960488198108	0.0552614132911609	0.0045725612909365	0.0312067927817796	0.0331911658506147	-0.0325627245944264	-0.0308743288846172	-0.0352871931730725	0.00369354489044865	0.0131960348657928
KDM4A	KDM4A	grey	grey	0.14986796330913	0.131162959042767	-0.0326112042029405	-0.0368537910159799	-0.0775558194700589	-0.0578845082639977	-0.0305425887435	-0.0260752203392357	0.00406624553034974	-0.013907930277694	0.0122805140706346	0.0619623884677568	0.0352447858278873	0.143849272714712	0.0800599472394443	0.0828460435638473
KDM4A-AS1	KDM4A-AS1	grey	grey	0.0286339879825088	0.0310005413047713	-0.00872516168278708	-0.0142243109528727	-0.0198993410213875	-0.015464586998742	0.00254673351151246	-0.0153766571524014	-0.00161326239206766	-0.00828543926294712	0.00633126697951997	0.000726838140975466	-0.00751299056461378	0.0313124148609715	0.0305812035146021	0.0272948802656936
ST3GAL3	ST3GAL3	turquoise	turquoise	0.236640231993962	0.217234543018937	0.0065105019956243	-0.128238252997246	-0.103775531226631	-0.0501315118219953	-0.0282769088462596	-0.0639105682390306	-0.0762060415770482	-0.00512800591183429	0.0743600755632509	-0.0294605269397932	0.0853982886902825	0.157238133581886	0.0859286217370768	0.154382147552653
IPO13	IPO13	grey	grey	0.0176471917705186	0.0368376492911191	0.021798749920575	0.00725076038656491	0.0151030577177892	0.010011709687176	0.0185750351443121	-0.0249260152233279	0.040219037707579	0.00550591186820218	0.0289748080661761	-0.00778847957469014	0.0174900364694427	0.00485874767238678	0.0269593140604926	0.0205084220009252
DPH2	DPH2	grey	grey	-0.0135654621291628	0.0322332848979229	0.0967567373496001	0.016406957944517	0.0773190457233659	0.0848526003961554	0.0212300331778033	0.0320774319574634	-0.0553041758142906	0.0741607569065748	0.0518888378938489	-0.042010281476647	0.018494092043974	-0.041790570809829	-0.0326545174599075	0.00552816044766322
ATP6V0B	ATP6V0B	blue	blue	-0.423231830324051	-0.177965756667513	0.451504876871909	0.521695767303447	0.667216170390596	0.542102343816151	0.286950162738479	0.302325449740512	0.10622951121703	0.353384476128224	0.154690300807237	-0.0201882250122875	-0.216930493964714	-0.305832460365836	-0.0715789541799153	-0.115445747999557
DMAP1	DMAP1	grey	grey	-0.0382044649390503	-0.00871378896105607	0.0386497025995686	0.0606008639410013	0.0759421064644667	0.0665839738747447	0.00754328699229769	0.0559474473000632	0.0329467005903314	0.0565468401915113	-0.0078136376890241	0.0143358442655645	-0.0119019187097294	-0.0264606978122646	-0.0138808812470296	-0.0301786982708519
ERI3	ERI3	grey	grey	0.104972739819967	0.127633599210637	0.0661723379881073	-0.0441135417137691	0.015683066954726	0.0490624877318462	-0.0223171814061085	-0.0190249163241993	-0.0472328810409309	0.0637027240068569	0.0608683907951607	-0.02779559264273	0.0772260989915202	0.0419817709912365	0.00648679775962054	0.050949608751846
RNF220	RNF220	grey	grey	0.0433933168271326	0.0953550604421736	0.108433626072529	-0.00399757839375617	0.0719589062140419	0.104328879778252	0.021107221233606	0.0467803019178578	-0.0341901263272772	0.104344542478749	0.0789110036941073	-0.0528074832899291	0.0516675052638171	-0.0147535074823455	-0.0124091255482736	0.0339054967706797
TMEM53	TMEM53	yellow	yellow	-0.0369121122006048	0.0145065687207074	0.0952064205547508	0.0925070936758136	0.090845414359568	0.0544439666611785	0.134036448264154	0.0100032730076796	0.00121250568966379	0.00386434950643	0.0829317938164413	-0.00029306761774726	-0.0547558710838788	-0.00823728869997511	0.0519761948302185	0.0545796030719519
ARMH1	ARMH1	grey	grey	-0.017301069512866	0.0019265201009094	0.0192437880151134	0.0211071543581343	-0.0218592706142637	-0.0401503886899643	0.108056957758907	-0.00435062679666536	-0.092130511695152	-0.0742306733308747	0.0498118444634045	-0.0215760460911577	-0.112909678603386	0.0262587884029203	0.0700120066321916	0.0824564755257426
RPS8	RPS8	green	green	-0.226198296487798	-0.0683109956713809	0.192982904651774	0.254418073037244	0.338705336697693	0.391208324550358	0.0435855208907174	0.796152267127174	-0.0302064399661437	0.464622272573317	-0.103313928337647	0.0122667882221356	-0.181290479603177	-0.165236944591262	-0.177526031956078	-0.166817598785132
PLK3	PLK3	brown	brown	-0.0171199898476005	0.0158148622233693	0.0576485295989252	0.116747972707849	0.0482261088083002	-0.0160907874064049	0.160327470108892	-0.0304553767249146	-0.0260688670988462	-0.0650646590792838	0.103739483194653	0.0483738918181071	-0.122458014853813	0.0829658810888189	0.178102435871152	0.136307758976801
BTBD19	BTBD19	grey	grey	0.0672745862449932	0.0621932559567155	-0.0152296748726143	-0.00376991226575911	-0.0502484598794928	-0.061555430775457	0.063781905194797	-0.0369085846368009	-0.0140264468612741	-0.0611497990044983	0.056624344869487	0.0278373072128697	-0.0296914184741641	0.0946681236671927	0.116580552748689	0.118510908507335
PTCH2	PTCH2	grey	grey	0.116636780885829	0.0929193152718727	-0.062684184923892	-0.131977369152453	-0.120464052032345	-0.0843391664630119	-0.0524525570661758	-0.0932948026494309	-0.00382663717346284	-0.052319439889633	-0.000444312074867105	-0.0217287364582344	0.110675973296472	0.0379182768616586	0.00487127954652953	0.0317091608993703
EIF2B3	EIF2B3	turquoise	turquoise	0.203524827305261	0.202930719519682	0.0404329055389857	-0.0772373863529016	-0.04005553835078	-0.00946491124433824	-0.0430919521041498	-0.0919769979035885	-0.0307454869696916	0.0265357617647854	0.0708980532708694	0.00670296820277694	0.121939172778035	0.133945241012512	0.081603113698004	0.115774022424506
HECTD3	HECTD3	grey	grey	0.0958984307866742	0.103848862423093	0.00478556326396105	-0.061409025478275	-0.0406210349121234	-0.0013793220471619	-0.0241248236543315	-0.0292816365115647	0.0511389369740229	0.0229179689373536	0.033965063956417	-0.0162933004351718	0.100828300488104	0.0290265838184823	0.0179547475056887	0.0421749833884091
UROD	UROD	grey	grey	-0.0996302158668634	-0.0416903930043208	0.0675355565333231	0.10785650678097	0.138478394950773	0.105222206780332	0.0438939152051912	0.0463984163736005	0.109933401898855	0.0727995576855134	-0.00139330584909377	0.00162218594072316	-0.0240973524612936	-0.0844193541306537	-0.00642033285922483	-0.0517458413414315
MUTYH	MUTYH	grey	grey	0.0340577231813008	0.0381467309612735	-0.00152305187231572	-0.0132860577273417	-0.00935784310213287	0.000596573195754756	-0.0201488017882036	0.00643946294032432	-0.00745747056723391	0.0162517224513173	-0.00424006740931991	0.00958106422466149	0.0228694567923789	0.0207012547432472	0.004390785585282	0.00299159285872232
TOE1	TOE1	grey	grey	0.00866789085148546	0.0174463463290404	0.00779921247062987	0.00949135694534989	0.015458423203218	0.0219531951495864	-0.0282068731837008	0.027165808411987	0.00927743560860975	0.038705661283168	-0.0126429251205102	0.0188020771200513	0.0193932404498882	0.00391042203365503	-0.0130372161397262	-0.0167874996674657
TESK2	TESK2	turquoise	turquoise	0.209736760559834	0.168609557055125	-0.0562495174928019	-0.20150340040301	-0.183707331841717	-0.11342408401981	0.0155827705488154	-0.146523903974407	0.0590539040039955	-0.0923040880195536	0.0938771532690395	-0.101520307971826	0.160931196902065	0.0623974917614605	0.0797082593552257	0.148642359140073
MMACHC	MMACHC	grey	grey	-0.0291987148782863	-0.0224114420664944	0.00531805792277462	0.0273231276354406	0.0292831360617706	0.0218703980375257	-0.00799089200755197	0.0155184822005327	0.0213634893591419	0.0191540878914565	-0.0192857880258817	0.00821341030616238	-0.0127636677407616	-0.018463539013337	-0.0117284558872387	-0.0235039275766466
PRDX1	PRDX1	blue	blue	-0.544493183876552	-0.387231270309338	0.185624827228087	0.615707190179801	0.633378464608011	0.430971718906524	0.0238162824896015	0.36518570769044	0.308918885176405	0.3442421773453	-0.20811070001173	0.204634556449314	-0.283737529591839	-0.2661126504651	-0.12830564443598	-0.351144966497704
AKR1A1	AKR1A1	brown	brown	-0.392389075272987	-0.296384397196323	0.0537820593211289	0.515819209990508	0.403228094411042	0.222687437589688	0.0685186221458959	0.271791704980382	0.299872251804742	0.158174154708827	-0.199123742912181	0.259966982381598	-0.28642121508901	-0.107876805004056	-0.0023744152892776	-0.226916446465807
NASP	NASP	grey	grey	0.0781417583935367	0.0891399764353233	0.00596680154507898	0.016450882097455	0.0539786936654544	0.0721837343647581	-0.155399348250605	0.0520803534533256	0.0217965040831699	0.146634650510046	-0.0600315337909911	0.108888430076997	0.120602222703762	0.0537817400973814	-0.0571064444202233	-0.0784355841588858
GPBP1L1	GPBP1L1	turquoise	turquoise	0.327725677006496	0.305095050614789	0.016253298621595	-0.188650109445056	-0.163836954124154	-0.0845977435627185	-0.0082966798666438	-0.133738858066774	-0.0923858531356345	-0.0346497631590469	0.145378437254472	-0.0458070516431577	0.151765824488886	0.205746628731101	0.134576577040621	0.234377769433932
TMEM69	TMEM69	grey	grey	-0.00454342417324856	0.0376100566644201	0.0581535729698387	0.0557488407883303	0.0698312386721193	0.06150754039618	0.00795194126048991	0.0429241756074338	0.0083272247546584	0.0684108256786925	0.0153346307657598	0.0309478914934235	0.00526096339803966	0.00362178687145687	0.00856461247018277	-0.00297725110569601
IPP	IPP	grey	grey	0.0461635726643782	0.0632616751214931	0.0347961241751548	-0.00394899851989872	-0.0035468150983566	0.000491807946284953	0.0432200234918616	-0.034978550916479	-0.0373997894960101	-0.00977809285103295	0.0644629812876757	-0.0103951198575613	0.00457542853283304	0.0392132537476017	0.0428017543401572	0.066629430025605
MAST2	MAST2	turquoise	turquoise	0.28417243508272	0.263274852480069	0.0296618155301608	-0.165323255932206	-0.141960874499326	-0.0894012869311802	0.061501835201525	-0.134441287782042	-0.0829129335129778	-0.0658527062196128	0.177292884116324	-0.0838541395559846	0.100266172096757	0.17237790920803	0.162063670185429	0.266442448568194
PIK3R3	PIK3R3	grey	grey	0.0611072405017757	0.0528960665085056	-0.0248807569619372	-0.0156026830954314	-0.0454693224051033	-0.0437506651634891	-0.00705293644305227	-0.0336517031356367	-0.00437457893932897	-0.0276126504149439	0.000815438095283636	0.0431864065612318	0.0180749878808894	0.0693439557800586	0.0437772905557377	0.0331596924229122
POMGNT1	POMGNT1	grey	grey	-0.00936326348318129	0.0302563769619025	0.0707351732776407	0.0447916861759649	0.0593135823101055	0.0463753294724185	0.0515949608838157	0.010874652737195	-0.00892630478102529	0.0319909418715171	0.0537809792745338	-0.00308871417549001	-0.011155196989362	6.04838187824377e-05	0.0239520057704263	0.0278288817243669
LRRC41	LRRC41	grey	grey	0.136593062824429	0.144713611064738	0.0231080924725932	-0.0531125647019904	-0.0338009638918255	0.00501258551509652	-0.0266276756761243	-0.00819078454223325	0.0015885784686907	0.0318958099533681	0.0496557126280725	0.00431257880915897	0.0908253292833418	0.0779659452708087	0.0328847554588859	0.0704157850162202
UQCRH	UQCRH	blue	blue	-0.304066884607673	-0.0939675162025076	0.41458280663626	0.345971800474548	0.537163589517253	0.480845859200599	0.256518242323598	0.430649301775979	-0.113752211174058	0.356211321591169	0.147087530787053	-0.112226080549823	-0.200577980006469	-0.257592932493122	-0.120272978107585	-0.0521525450875322
NSUN4	NSUN4	turquoise	turquoise	0.175826316693787	0.155622180501677	-0.00989889570125382	-0.0995084371792789	-0.085981245444931	-0.0384175279519716	-0.068504893331683	-0.0469207920182937	-0.0405994192654257	0.0135424586030128	0.0295516879336288	0.0146348463697097	0.116742414571642	0.111840752729338	0.0332380517104433	0.0668897442623007
MKNK1-AS1	MKNK1-AS1	grey	grey	0.0671948280727718	0.0660009416706981	0.00290240003337265	-0.0477309230403714	-0.0394690879595221	-0.0205729264319282	-0.0206066396227417	-0.0352409208980873	-0.0448210287802371	-0.00283374189758264	0.024717415766451	-0.00913578552631172	0.0410019379130055	0.04045186037617	0.00656572151461322	0.0345092854385476
MKNK1	MKNK1	turquoise	turquoise	0.293428305137584	0.292106029248638	0.0786538695257217	-0.131891349129105	-0.0912198570955908	-0.0356224050235778	-0.0485313172225225	-0.12978017970958	-0.141208462170001	0.0129870780753548	0.147584514746978	0.00413768874097382	0.198799374735253	0.185978358825658	0.0790265780515613	0.183830953228623
MOB3C	MOB3C	grey	grey	0.0593260575651967	0.0684838891554957	0.0308365250495587	0.0145318128960859	0.0133994833582215	0.0167285810076957	-0.0360219289148426	-0.0263696918345582	-0.00338935091860812	0.0379882656193027	0.0282121119587059	0.055088183514374	0.0640879635131321	0.0543411476952955	0.0205440431442153	0.0215281850999118
ATPAF1	ATPAF1	grey	grey	0.081657903045731	0.104505475796511	0.0452558120916364	-0.019503110329714	0.0107187499781195	0.0479825442941218	-0.0270395020705413	0.0291931518217795	0.000829566527849109	0.0710347390942586	0.0301324403463593	0.00264597892922215	0.0725112865544155	0.0340125202611978	-0.000788595188684561	0.0200741560454451
EFCAB14	EFCAB14	turquoise	turquoise	0.251656371285061	0.291679348227345	0.109010842510676	-0.154508755149909	-0.0448907638258045	0.0717172879096549	-0.0720372784246202	-0.0080765938417089	-0.0621959186544193	0.141781734921746	0.1253901600842	-0.063772308751004	0.246995934911962	0.0719076804478902	-0.0103131968980463	0.103815505042521
STIL	STIL	grey	grey	0.09024110207843	0.0808749097554494	-0.00626686123568776	-0.0601036520922132	-0.0493166662117123	-0.0253528423230605	-0.0156582018885089	-0.0401272218572095	-0.015610210128285	-0.00580427880208972	0.0266798435074927	-0.0118247223016862	0.0536013624791339	0.0491686160792535	0.0221025502909549	0.0513024086242304
CMPK1	CMPK1	grey	grey	0.105376899150338	0.181650094809932	0.138077941177339	-0.0363401859246993	0.046771012615891	0.107232925146301	0.018061271842914	0.0535551375872436	-0.0380931722786164	0.12431742084786	0.113194771209708	-0.0551581652591454	0.116670494864393	0.00385860682911646	-0.00757540534228448	0.0631241675920665
SPATA6	SPATA6	grey	grey	0.14940825140012	0.130730855274916	-0.0338736125636418	-0.0914868729963062	-0.0972417980761158	-0.0580507763084802	-0.0372157035298578	-0.0110651972713963	-0.025258984411666	-0.0100653485975672	0.00939390272988287	-0.00235274111558817	0.0593719925455574	0.0984839276759965	0.034980551164753	0.0720907339723862
FAF1	FAF1	turquoise	turquoise	0.500166119250926	0.424035510694268	-0.0583581128879067	-0.273507866751103	-0.258355212232251	-0.144191388230238	-0.0927995888128299	-0.154236802023869	-0.0799310377679581	-0.0376004613994088	0.112403203122239	-0.00923858152733358	0.217716303151253	0.346338298820778	0.181625145242551	0.294963691761282
RNF11	RNF11	turquoise	turquoise	0.189803454717435	0.200294030225341	0.053410939137504	-0.105906690094864	-0.0600255028226973	0.0111016405754609	-0.0158145942432019	-0.0193572322465954	-0.045889812275333	0.047898752321679	0.101320602876988	-0.0338874474177823	0.148062884920327	0.0857978946779795	0.0332715602331774	0.109399618963942
EPS15	EPS15	turquoise	turquoise	0.436959994300127	0.349946471814723	-0.0904090586194379	-0.236412683138647	-0.261116174232458	-0.153167564414495	-0.140732666059376	-0.128800245955947	-0.0411964178022378	-0.038278730806066	0.0608383040514149	0.0531848282993882	0.242417369883877	0.305662328381575	0.121473882569899	0.201719344552958
OSBPL9	OSBPL9	turquoise	turquoise	0.286983230755315	0.24570674586642	-0.0507878645875086	-0.0957132306095284	-0.146007260657307	-0.106026520074859	-0.0399027218340656	-0.113659698825322	0.00531474752388705	-0.0512769809746767	0.0579725879403669	0.0798908752110225	0.11185940486083	0.244879226544504	0.15625141191111	0.167999368032884
NRDC	NRDC	turquoise	turquoise	0.273219760442566	0.268015427450336	0.0186251621986849	-0.0982123813475066	-0.108723890510837	-0.0743143002068088	-0.0017471515776254	-0.13669123305457	-0.04625661365102	-0.0306182655636095	0.124651972928576	0.0288133909033239	0.105049335378827	0.211470262624314	0.155022256249898	0.194755246286427
TXNDC12	TXNDC12	grey	grey	-0.0237961152139413	0.0801405244728684	0.216563196523204	0.106400064652689	0.209586826163638	0.221324067908945	0.0638586212329599	0.0991040123249535	-0.0342870563587263	0.186388494210516	0.106973798391478	-0.0363996026376051	0.0280944937889949	-0.064815154454717	-0.03448391643062	0.00703795777868858
KTI12	KTI12	grey	grey	-0.0243766909012841	0.0124924833516605	0.0683912113980832	0.035066755332307	0.0762095198493866	0.0813562433053845	0.0146927050752376	0.0629792938743807	-0.0126291180646111	0.0770442478887711	0.0217750442383461	-0.0170952418655767	0.00780960422129783	-0.0391532658355613	-0.0407646917256251	-0.0181058041650654
BTF3L4	BTF3L4	grey	grey	0.0196047615605562	0.0806808923573323	0.116980699414561	0.116098135963472	0.16535502863638	0.158660269259218	-0.0605844241464451	0.0867497749957151	0.00122163329326083	0.178910876885712	0.00364462436039297	0.0902421387246963	0.0530261648350675	0.0308954889922295	-0.0174237677606425	-0.0343766940996108
CC2D1B	CC2D1B	grey	grey	0.108240692882673	0.116379158852588	0.0172661218653258	-0.0516625797276816	-0.0409862174131718	-0.0157547051951953	0.0076310527319378	-0.0531558928225319	0.00640656956162414	-0.00273965611255329	0.0646623323832066	-0.00852263319824728	0.0768327848506089	0.0588991559468626	0.0540340351672851	0.075801714979628
PRPF38A	PRPF38A	grey	grey	0.0672504184363296	0.107423676271892	0.086596486768694	-0.0188254852892946	0.0467267023116588	0.0828616779068704	-0.0186123807544924	0.0251627736331822	-0.0202174898835502	0.0993311360839437	0.0532169155878354	-0.0266385203902046	0.0945838806907301	-0.00350644050942198	-0.0249137566884647	0.0174895654296038
TUT4	TUT4	turquoise	turquoise	0.301906555641224	0.246707138798764	-0.0718024298903555	-0.217206370124146	-0.191540679941318	-0.0841259663953	-0.123605929581152	-0.0684769760728055	0.0152838442558108	0.00584793259657882	0.0195659243639846	-0.0246820716707305	0.193284308268455	0.155168985684337	0.0385480897759724	0.10457470603708
COA7	COA7	grey	grey	0.0264778108657638	0.0646933000806641	0.0615935611185798	0.0130126643843405	0.0615659125737106	0.0762118894267453	-0.0335965198942136	0.031874820512899	0.00927786200981043	0.0975575540586664	0.0197053962615416	0.0015804584488068	0.0602071077965285	-0.00808024294509445	-0.024949961936913	-0.00940427340196442
ZYG11B	ZYG11B	turquoise	turquoise	0.323134564704592	0.303525853931633	0.00173341489107825	-0.219270750472968	-0.158754647718614	-0.0470158097091841	-0.0794821602582006	-0.0913269375516987	-0.0128440910817247	0.0303393211914948	0.0972974041947058	-0.0703140461889773	0.227977804752717	0.144314745405881	0.0549438869773756	0.162290625254883
ECHDC2	ECHDC2	grey	grey	0.0171693471531793	0.00668348911833314	-0.0341047372042033	0.0518180856898429	-0.0235268226280085	-0.052890335249635	0.0409705520068181	-0.000601531120995658	0.0281296287198329	-0.057627620497101	-0.00635391771135678	0.0725647754000469	-0.0625355679223811	0.0824927940553322	0.0832931358168513	0.0476067891234018
SCP2	SCP2	grey	grey	0.116103402854345	0.158804783234384	0.0421468469625307	0.00742514497206146	0.0189470420139524	0.0544674698634587	-0.0140356092170434	0.0624104511554844	0.117566373535364	0.0990220898586521	0.030207990912839	0.0474248865755208	0.124022232502432	0.066285998288465	0.0342127132589667	0.04141226019949
CPT2	CPT2	grey	grey	0.0153266843475558	0.0657765957024528	0.0800085932983761	0.0756763409186614	0.0689413674589405	0.0631567787678381	0.043111568578929	0.0524033063194658	0.0095986604158495	0.0563216370400473	0.0540346856768654	0.0433499963928305	0.0128941078929308	0.0289266943068784	0.025140800415714	0.0320098742110884
CZIB	CZIB	grey	grey	-0.0638998507363297	0.00494850374504283	0.124056827909789	0.073364932011456	0.155391681781691	0.164189670978066	0.0139923578267973	0.106399719424354	-0.0163539636048833	0.149164180358386	0.0210891790475022	-0.0302138748153007	0.00782108514455373	-0.0813562602194123	-0.0620224199767802	-0.0486233460701767
MAGOH	MAGOH	purple	purple	-0.0363293565939193	0.0391555410388425	0.150051577554181	0.052387224655977	0.204127694500711	0.232819500876971	-0.092060167624457	0.0976070694446418	-0.0141891546403515	0.281350210321473	0.00723049490968652	-0.0277265727658197	0.112348772401695	-0.109421074221777	-0.14102293343711	-0.113565145604013
LRP8	LRP8	grey	grey	0.11631418609518	0.130512329279854	0.061022776716274	-0.034712283389853	-0.0123549232720965	-0.00482124573602457	0.0332994843588405	-0.0441921956294522	-0.0799428592526937	0.00504994001446615	0.0980585651116438	-0.0195462984567005	0.0271361309644227	0.0895241750245365	0.071418774734743	0.12916739972872
NDC1	NDC1	grey	grey	0.128386286841034	0.153992855163908	0.0926299924365474	-0.0849999353829745	-0.00774543250820222	0.0350565136002982	0.0208905910368027	-0.0319293034105244	-0.117744787510272	0.0425785341655879	0.124000379579334	-0.0841859840632684	0.0733897166249099	0.0408953585832167	0.0235497149405478	0.111050402195036
YIPF1	YIPF1	grey	grey	0.0329262566458171	0.0702407134656044	0.0833705476068222	0.0394937480585308	0.0589516601360533	0.0614484176754023	0.0325528848899597	-0.00614663221516249	-0.0172074871884163	0.0470663300723138	0.0632860160797469	0.00641909745469981	0.0256080393068112	0.0241214060895589	0.0281065208489432	0.0392298176585997
HSPB11	HSPB11	grey	grey	-0.05106073360469	-0.0155541133798231	0.0519180118988159	0.0986167650977021	0.130847726632597	0.112706867946893	-0.0197051646641524	0.0528344306731897	0.0772036867338651	0.0976475253972582	-0.0275890445754597	0.0417923609548965	0.00763718169700983	-0.0354383857745215	-0.0239708701581612	-0.0611167963758629
LRRC42	LRRC42	grey	grey	-0.0120277323418501	0.0224513171508169	0.072503660827876	0.0592355077618004	0.0735479887607226	0.0668889155498977	0.0281289068020057	0.0172075058819577	0.0208659424158519	0.0514170283142987	0.0429573583080047	0.00741086808318096	0.00823575744096024	-0.0130134503437344	0.00570504622582752	0.00712318009669596
TMEM59	TMEM59	midnightblue	midnightblue	-0.189845729289559	-0.0194688942456487	0.328339463508541	0.211138590462831	0.389159311461763	0.449106005570772	0.100922244601043	0.253839401889244	0.0401906528757669	0.332604458453891	0.086966070149041	-0.104944990090867	0.0101863942786728	-0.259076540141002	-0.186013812361546	-0.118965826925449
TCEANC2	TCEANC2	grey	grey	0.119674031202224	0.120627786718596	0.0067046239584873	-0.0660325221065172	-0.0489397203650017	-0.0100397460787817	-0.036407574114134	-0.0314134457545952	-0.0150311955852604	0.0185541266665792	0.0271114624922624	-0.00636816558565361	0.0764526741929907	0.0623031303087838	0.0166623152329455	0.0449445842919366
CYB5RL	CYB5RL	grey	grey	0.0438626861656413	0.0467752048322997	0.00459369421625858	-0.0248752249805215	-0.0185830138475875	-0.00918390368699814	0.00568660049454194	-0.0183725867747291	-0.0108904129011459	-0.00276759704453375	0.0228739031677225	-0.00624005027065435	0.0229605154258367	0.0285342008408106	0.0201220098229028	0.0340684214263611
MRPL37	MRPL37	grey	grey	-0.0886758025543379	0.012618330964313	0.198514430600922	0.125293040325328	0.18536183109849	0.15051873114444	0.184055482852555	0.0781258009230697	-0.0453972505165037	0.0730272124586454	0.14683879489119	-0.0581065327941746	-0.0700267274070335	-0.0861716983873651	0.0208617176377957	0.0471390496298723
SSBP3	SSBP3	magenta	magenta	0.223092569715085	0.29926912929089	0.278499796372949	-0.235523067130749	-0.0200990658650205	0.0768595307510254	0.247920227076346	-0.154570090947177	-0.262489564061715	0.000965243826964473	0.458326377419598	-0.334641531863507	0.199369223529926	-0.0531552221244803	0.0231386635097994	0.291240222517158
ACOT11	ACOT11	turquoise	turquoise	0.260537682409546	0.21926629768789	-0.029929470104199	-0.159201734130028	-0.170642731511884	-0.131897490436358	-0.0031855954087322	-0.148980289859662	-0.0387375211667258	-0.102475836556421	0.0966050663071238	-0.0374402065987147	0.107424716029354	0.177261143245741	0.138072177325757	0.210816097059
MROH7	MROH7	turquoise	turquoise	0.234257073736362	0.170951948634152	-0.0952502970055271	-0.12558692586279	-0.180202632723835	-0.141012581465684	-0.0361963270798741	-0.0645059094586556	0.0127733336300762	-0.0902876965444062	0.0141189897275432	0.029610008937686	0.0623611128988239	0.199141933694938	0.124209948743519	0.154278888522675
TTC4	TTC4	grey	grey	0.0485117904526965	0.08702338966224	0.072163743029653	0.00263700390118838	0.0344792302679159	0.040257341356799	0.0207357419363702	-0.0105859885386963	-0.0331682736299816	0.0459753635212187	0.0642954871716407	-0.0138645109172829	0.0256636949183758	0.0210770748173266	0.0345262250268311	0.0495414271649409
DHCR24	DHCR24	yellow	yellow	-0.00759068560606813	0.0490764959483676	0.103932562222805	0.125618706798558	0.0369902604143325	-0.0341559208466895	0.296100386506332	0.0289503678178657	-0.0869161120133044	-0.0974772625156559	0.16022602057244	0.00457266261920279	-0.211426502050667	0.0950748874449627	0.194472399180618	0.22773794111653
USP24	USP24	turquoise	turquoise	0.388254425373671	0.321454007454392	-0.0506908835957788	-0.213737686047291	-0.211751513208604	-0.117575869139209	-0.0949356892472313	-0.11908498368289	-0.0610233401116325	-0.0271172536208535	0.0796242481971429	0.0119749619290957	0.184922508661748	0.265148751488524	0.120117123853733	0.203910702352895
AC119674.1	AC119674.1	grey	grey	0.134644296182226	0.05243208843608	-0.198915334831644	-0.0614652692380117	-0.172746474300113	-0.183037048577511	-0.0497846705813807	-0.170675392003727	0.272594850088418	-0.148534250034455	-0.0762949341204744	0.0729279232234388	0.00813714472390798	0.162568330384335	0.186970417189909	0.0810939853833575
PLPP3	PLPP3	pink	pink	0.0446374093411517	-0.0455544718427777	-0.319129455620527	0.0524422765103257	-0.154174387272329	-0.198073169682488	-0.0859483184484604	-0.130589332807784	0.559910976147364	-0.158431126464483	-0.218168530412628	0.178832138340027	-0.0776896849856355	0.165494258561796	0.25058419905522	0.0066359803020401
DAB1	DAB1	grey	grey	0.112471416851935	0.1004826143156	-0.0145688987311975	-0.0640398819188405	-0.0681795050636542	-0.037027564187917	-0.0139578337698753	-0.0200776909068253	-0.0331875519172093	-0.01215973128834	0.0200541186750276	-0.00391981258892837	0.0322455454058308	0.0818381734365393	0.0430898760362209	0.068144629038928
OMA1	OMA1	grey	grey	0.0137208001612624	0.0527341681724384	0.0587813332815148	-0.00316540878263579	0.0418831686522506	0.0653624274074876	-0.000340251838397501	0.0410638752030721	-0.019285064620951	0.0691352258765756	0.0220515569398466	-0.0389392596231998	0.0192474920764633	-0.0238564045734205	-0.0171016805529036	0.000347394734962091
MYSM1	MYSM1	turquoise	turquoise	0.22707733906342	0.204919687047011	-0.00419207798860076	-0.147041304858453	-0.125304319179328	-0.0665112420405904	-0.0377580632206948	-0.111498009261796	-0.0606938095771473	-0.026718460203238	0.081331048508932	-0.0292856957847929	0.129224642765682	0.132587953922783	0.0686840892465772	0.132287994242827
JUN	JUN	grey	grey	0.135664597796962	0.129437241075632	-0.105093949338009	-0.0975140379163715	-0.172271915653035	-0.138736634993678	0.0565827187845895	0.0102053898300907	0.0723023170898525	-0.0957495664821675	-0.00368262852667745	-0.0189726992848302	0.013780672799096	0.107892268453517	0.128935834123916	0.139050739007263
AC093425.1	AC093425.1	grey	grey	0.0442117303699595	0.0361506299845291	-0.0422775611305611	-0.0548376843851898	-0.0517786504004124	-0.0349200530739221	-0.0265991635034864	-0.0433039867891815	0.0351995432512164	-0.0256229207679369	-0.0140059702600979	-0.0183958638585162	0.0466544032069355	0.0120722293548527	0.00871022193726243	0.0109006248566475
FGGY	FGGY	grey	grey	0.147246829249719	0.128030122511319	-0.0493269281026619	-0.00844970890235821	-0.0898658358997603	-0.114608014208139	0.0434137255424476	-0.128295243705427	0.0237671153331081	-0.105528416044242	0.0467010162450429	0.0748313597281173	-0.0127231162829797	0.194865550973693	0.188345412714613	0.153893910034851
NFIA	NFIA	turquoise	turquoise	0.336016464439184	0.268740714283579	-0.0657024317733429	-0.292641950335096	-0.194301022383832	-0.0598835906450194	-0.215963374296319	-0.0398027118694357	-0.0675853358199907	0.0709749062730275	-0.013080229149549	-0.0554734016725219	0.307450830141849	0.116590641645881	-0.0774204460813194	0.0335739746990974
TM2D1	TM2D1	grey	grey	0.159427951279436	0.182784177666973	0.0886650427145572	-0.0681386753508638	-0.00729230775349488	0.0533099318772882	0.00994725440157174	-0.0355304116017117	-0.0431430407048987	0.0586037274214665	0.109926355330959	-0.0513863474781439	0.109280653572672	0.0656622680972325	0.0320384046359635	0.106643775155876
USP1	USP1	grey	grey	0.102293276872571	0.153133736791317	0.10640272152231	-0.0470730634743552	0.0500325318254429	0.120996685889584	-0.051076562683892	0.0605774796238925	-0.02810589398864	0.1554760565817	0.0624286262172618	-0.0421670036948044	0.131055806535169	-0.00186615498801611	-0.0478143043934928	0.0125020752563092
DOCK7	DOCK7	turquoise	turquoise	0.261941012857515	0.187674474529008	-0.136442197979792	-0.0791077903062197	-0.184550754109307	-0.160925143112504	-0.0639551657590526	-0.0956308529903544	0.106049033419334	-0.0896901347982663	-0.0204769584104917	0.121760033798475	0.0594444885702512	0.269485363503641	0.186585628642111	0.152483179355184
ATG4C	ATG4C	turquoise	turquoise	0.344884441821524	0.311080355835742	-0.0148044404575207	-0.304203165680071	-0.192864318620206	-0.0530887832239144	-0.130447846729405	-0.107152572512478	-0.0165762285771076	0.0330275844628217	0.0752912393509358	-0.117000377528393	0.329341069532967	0.0869241958086892	-0.0257132040451074	0.11116010822201
ALG6	ALG6	grey	grey	0.114865855865676	0.126047587886497	0.0490278157753233	-0.0680830253678384	-0.0125033871898814	0.0282128454313335	-0.0211352888138165	-0.0466621203921079	-0.0328328589533562	0.0434530185622917	0.0662187982945449	-0.0404551261210466	0.095203854610897	0.0346440099284328	0.0053600673589649	0.0555591685744471
ITGB3BP	ITGB3BP	grey	grey	0.0795155996760614	0.0909060077773571	0.0211576308519292	-0.0485451249376978	-0.0298729658445974	-0.00840132046519372	0.00206824617356625	-0.0177904390443418	-0.0588935816669651	0.0089555859284787	0.037587051808304	-0.0306393647571331	0.0189040328312804	0.0410751594196258	0.0282049150220714	0.0538838169066393
PGM1	PGM1	grey	grey	0.0334009637418782	0.0368914847025836	-0.0229171703831285	0.00691544909036129	-0.0087131752067282	-0.00911926227956603	-0.0182685613124435	0.0389214382936409	0.0430389877302398	0.0206526070095165	-0.0269224570296375	0.0443705377434929	0.00939320053238919	0.0404666243583823	0.0187703953771495	-0.00542592899470327
JAK1	JAK1	turquoise	turquoise	0.263919884294141	0.237226956940286	-0.072918509774242	-0.013203270725409	-0.126882669883264	-0.0902138760525398	-0.0671530935346383	-0.0556934365639291	0.104852382195087	-0.0120082020001465	0.00898176601483251	0.169296244285153	0.0624701773798246	0.295131574187821	0.196226490320221	0.148271162853063
AK4	AK4	brown	brown	-0.055365479554513	-0.0256369371245756	0.0324490584661616	0.173241637630841	0.0503088023759664	-0.0427634218368924	0.18066493315714	-0.0948982887213967	0.01063491568057	-0.118852606108155	0.102702440019377	0.0985709923550896	-0.184435536876416	0.103786714284793	0.232057678029443	0.131350381391473
LEPROT	LEPROT	grey	grey	0.0372551129688185	0.158710230015774	0.226686734110782	0.0577312667870006	0.159166703826264	0.196165028777493	0.0766169044284018	0.0561107023307609	0.00208462881083412	0.172713390041147	0.160740475257665	-0.0552138455199322	0.102550283649053	-0.0459778275214995	-0.00521885469076145	0.0593939445543623
LEPR	LEPR	grey	grey	0.123147430343192	0.1425561587309	0.0687606017787981	-0.0795075116334605	-0.0450447711423863	-0.0142649622331955	0.0812755820119505	-0.0754551440355476	-0.113585257449156	-0.031084709867453	0.139044912924189	-0.0790216890760363	0.0362217014950877	0.0624352613205412	0.0673476257680323	0.15076161204695
PDE4B	PDE4B	red	red	0.125693434261327	0.00849195176334857	-0.287212231272178	0.150577226661854	-0.148552200085154	-0.246609049041134	-0.199541949307015	-0.0952766527913419	0.173577223227228	-0.141905505125834	-0.246508584135184	0.508550869608225	-0.0595916485061692	0.418929770669376	0.247558704216169	-0.0269484099144243
MIER1	MIER1	turquoise	turquoise	0.252382563389898	0.235944416468142	0.0083804341195918	-0.102891352408538	-0.102678224228941	-0.0431121884762861	-0.0460677332862868	-0.044182291475835	-0.0696528067251976	0.0237342145012587	0.0715125277888315	0.0320497900862825	0.107730090859176	0.185754657120718	0.0895795504587835	0.139967697678933
SLC35D1	SLC35D1	turquoise	turquoise	0.151583404774411	0.137068548718902	-0.00681794355758791	-0.0820392283846512	-0.0737613593140021	-0.0324635116184048	-0.0237618151447973	-0.0375695412278129	-0.0169131421551429	-0.00089966937770665	0.0414892612910772	-0.00743020317788881	0.0834042441160383	0.0929121087935899	0.0376045357785602	0.0840512242197504
SERBP1	SERBP1	black	black	-0.00610565649881135	0.174502013820195	0.340647100810854	0.213982235934626	0.329766862075074	0.335445360658859	0.10344326820747	0.23544844273984	-0.00173447023336474	0.328309710432317	0.16079268156567	0.0128937600420517	0.0144118251422383	-0.0220643541645713	0.0114736864846124	0.0495919585546717
GADD45A	GADD45A	grey	grey	-0.0253288708509522	-0.000684117275433749	0.0306572714452844	0.0133566448602617	0.0250965141814723	0.0339363746384061	0.0542205965953482	0.0763841566076004	-0.0698800199475861	0.0178655294687608	0.0138637166212441	-0.0343931291416221	-0.0669842857925472	-0.0207538020004386	-0.00350659840267955	0.0178834038279973
WLS	WLS	red	red	0.11550156528546	0.0401102108953805	-0.174017582873749	0.0317450579007563	-0.101178494440359	-0.109292904442901	-0.143581055725704	0.0220064216211747	0.156118966389131	-0.0250423505471799	-0.152856248991782	0.237243081910569	0.00705105860814428	0.20188451858774	0.0684736381960479	-0.0246036021443149
LRRC40	LRRC40	turquoise	turquoise	0.187473354272003	0.186641066640471	0.0371239530025104	-0.104683735354499	-0.0578115548106201	-0.0064010735637862	-0.0363140650205555	-0.0565348293552144	-0.0360718343075413	0.0300064173495875	0.0799081067518772	-0.0298502916514602	0.135973302054126	0.0897094972259655	0.03424640777674	0.0990478858078488
SRSF11	SRSF11	turquoise	turquoise	0.20279404062819	0.199159147083452	0.0122833818857303	-0.0969641051585121	-0.0733530057188749	-0.0274394918671848	-0.0485435990898574	-0.0569569631523884	-0.0364770470907325	0.0314288273079929	0.0536985552298974	0.00768011977456325	0.106254744146712	0.130293394651503	0.0608165194008184	0.102078888047375
ANKRD13C	ANKRD13C	turquoise	turquoise	0.250168135561869	0.207242291193374	-0.0303934264360604	-0.144633194139801	-0.147601395741001	-0.091319655107469	-0.0357490722495343	-0.101834927184468	-0.0434830384109778	-0.0418497334125533	0.0704184374631485	-0.00657213230177542	0.110625829488867	0.170082080330318	0.0932829542197337	0.152460315946506
HHLA3	HHLA3	grey	grey	-0.0287475189836928	-0.0113958282207127	0.0173740570855492	0.0430793618842523	0.0319245412560335	0.0220124334244251	0.0262468702849744	0.0432925514744584	0.00643681994452639	0.0184470572384812	-0.00236489518778961	0.0202253875555319	-0.0318411080774525	-0.00380156095197137	0.00571361209386421	-0.00493090649501959
ZRANB2	ZRANB2	turquoise	turquoise	0.236968273046291	0.222554794893841	-0.00396756350528321	-0.166551270612344	-0.111407922459649	-0.03710143936087	-0.0751813094633322	-0.0745928073490257	-0.0570759030392205	0.0225563085088954	0.0634412825618671	-0.0366157671273541	0.157242965001566	0.114857111098683	0.0343274151318101	0.0998982472877485
ZRANB2-AS2	ZRANB2-AS2	grey	grey	0.0845251907283461	0.0786507805846647	-0.0136290097032642	-0.0253507006662749	-0.0457553635774769	-0.0400077089883489	0.0017719592725258	-0.0471462965678472	-0.00157035422684689	-0.0306337744193648	0.0238797203043029	0.0185857127342585	0.0169993532010647	0.0848342606404459	0.0627078482558566	0.0684470817209322
FPGT	FPGT	grey	grey	0.101399857771406	0.129969820846919	0.0473355512886669	-0.0742904727446895	-0.0262289708331349	0.0193115296537765	-0.0145993995444182	-0.0412142938475204	-0.0308062726351753	0.0314855727997133	0.0599995204392155	-0.0522361709856036	0.100452376136299	0.0189612201691665	-0.000457217931009105	0.0489308149558165
CRYZ	CRYZ	grey	grey	0.0655428480292543	0.0691220625647536	-0.011902199923171	-0.0527490771316933	-0.0385410816424613	-0.00674889787759049	-0.036517181578768	-0.00338491771175807	0.047394367017179	0.025970520746021	-0.00294366815961101	-0.00810629147939543	0.0742496639509808	0.0194684307056861	-0.00229773564859283	0.0106338962266406
TYW3	TYW3	grey	grey	0.0359310433632692	0.0996806567223617	0.100167876380045	0.0474994649195259	0.0986154721176802	0.129019802149396	-0.0140312853418042	0.138065012074906	-0.0190605546006639	0.155191376296113	0.023469539462696	0.0100608822137781	0.0220138995978407	0.0106380587911604	-0.0184656962181132	0.00321146723348444
ACADM	ACADM	yellow	yellow	-0.0191256704909348	0.0620061153958035	0.130360850076476	0.146065130693969	0.121517435036053	0.0674171984895971	0.172339827246689	0.00557689822095818	0.0474712835978672	0.0166752755679528	0.125942993457394	0.035172341873681	-0.07477063216397	0.0348627100111115	0.127112578815473	0.107840363134655
RABGGTB	RABGGTB	grey	grey	0.0121246406077569	0.0632690746470193	0.0938137437092055	0.0428854385314	0.0760416932065038	0.0691385714512819	0.0560695406467022	0.0264144231422687	-0.0235506204431869	0.0515277409869005	0.0773457102354787	-0.0150417111963356	0.00705838018923261	-0.00190672633391093	0.0313147150001788	0.0462178911031228
ST6GALNAC3	ST6GALNAC3	grey	grey	0.107073133484621	0.0861009865860007	-0.0237377947226161	0.0109057103748697	-0.0293834716442547	-0.0333541824073418	-0.0337924030483906	-0.0367136126369146	-0.0199514278355041	-0.0113701578663604	-0.0101478160308745	0.0464312693457087	-0.062443694911054	0.155077508175196	0.104564058038763	0.0864531669601389
PIGK	PIGK	grey	grey	0.0827831279461044	0.0902371539222477	0.00423204523788048	-0.0183775556524926	-0.0308960620102439	-0.0115681517292153	0.0202261161058088	-0.0225860183263462	0.0236021146846803	-0.00479062310378715	0.031563716446798	0.00268940737808306	0.0115778081397614	0.0636880396825153	0.0576617917183285	0.0685620834838935
AC118549.1	AC118549.1	turquoise	turquoise	0.334379904619334	0.245411973469388	-0.173229113834892	-0.214232159081179	-0.259065106871686	-0.178675737536276	-0.136784487733239	-0.129233611690424	0.131274214505542	-0.0769151020085692	-0.0389828293335017	0.0352170086523156	0.155519929183013	0.2340641673625	0.138940593208731	0.138878637339517
USP33	USP33	turquoise	turquoise	0.27582025887557	0.241352814546957	-0.041655513141356	-0.10404018685975	-0.146401749930751	-0.0936947918799714	-0.0530471027314062	-0.0914738446055105	-0.00727201732864695	-0.0272880012421221	0.0491287924312926	0.0667017333546329	0.109493716210821	0.227403519502061	0.126148519350973	0.150032397997416
MIGA1	MIGA1	turquoise	turquoise	0.234113243742795	0.197895388175474	-0.0384751770694197	-0.152059815253902	-0.132578743245735	-0.0681014279959572	-0.0954601996718572	-0.0843358235799462	-0.0256759511800097	0.00382775351912308	0.030631079870662	-0.00419247926691684	0.152880084809506	0.134705301303234	0.0432051367063408	0.0899324186037389
NEXN	NEXN	grey	grey	0.0153359751834432	0.0143968146179186	-0.00464669838730156	0.0481434254408172	0.0022249611517523	-0.0164276516804088	-0.00392834551155137	0.00685990946404796	-0.0274329651390864	-0.00194930043173329	-0.0165186172362403	0.0729435281426098	-0.0450442034343276	0.0631426894858591	0.0445354113774619	0.0204861113904916
FUBP1	FUBP1	turquoise	turquoise	0.316925555051608	0.306199106067422	0.0540636673888889	-0.184209379226285	-0.109705897957853	-0.00787939716307868	-0.071033354232342	-0.0898596364555242	-0.110422477777347	0.0543110185362043	0.128418643112482	-0.0532160707156714	0.195840498171147	0.162364319567956	0.0579753993387353	0.169618244308167
DNAJB4	DNAJB4	grey	grey	0.0486107923683648	0.056690685728157	-0.00586014370366991	-0.0289827250124422	-0.0247011693403285	-0.0135560829760954	0.00140190109994552	-0.0311948214462385	0.0427905207141669	-0.00594997170142363	0.0189541023550789	-0.0104933536054719	0.0429990857820772	0.021374231628143	0.0273990228245863	0.0269369148480262
AC103591.3	AC103591.3	greenyellow	greenyellow	0.164236357915097	0.154310524204174	0.0204056331872408	-0.20333331564127	-0.0820053738563459	0.0144905490359768	-0.111603028344432	-0.0305644017918237	-0.0929677239098633	0.072274777518044	0.0383302582143048	-0.0957263674747457	0.268675356031988	-0.0194110052400006	-0.105783826187738	0.00196303830796352
IFI44L	IFI44L	red	red	-0.00229619763361562	-0.0554665301388258	-0.143524510356262	0.137729538857104	-0.0411227953259504	-0.106920042237756	-0.0823626864190723	-0.00643183467854161	0.12262685680825	-0.0658424935300572	-0.145141268969075	0.313302331386563	-0.0591503130630103	0.152016994450284	0.0811657632168362	-0.0528195532030828
IFI44	IFI44	red	red	0.0644989397410341	0.0287780768594029	-0.0851806167783995	0.0747414557423255	-0.0621615750717595	-0.0977222633877787	-0.0112782484397122	-0.00289157505469726	0.0429842806356728	-0.0689070095112104	-0.0575518777387112	0.223287405132621	-0.0431947088961709	0.169554200865503	0.104823336016733	0.0392465210831317
PRKACB	PRKACB	grey	grey	0.152276538856189	0.150007474770122	-0.0663631284218446	-0.0414747998675851	-0.138949560094187	-0.139003000147359	0.115535936216234	-0.0199607006834314	0.0943246572092511	-0.114527158435699	0.0554568650209694	0.0419706447974571	-0.00108228461456425	0.160023112024794	0.182765892504341	0.183331516687171
RPF1	RPF1	black	black	0.0517124246198762	0.111138115512105	0.137590263847407	-0.0218986438049821	0.076191296177242	0.117278371280886	0.0242253871562417	0.039227219335004	-0.0647467525598691	0.119109236600524	0.0995175013410467	-0.0798470341735688	0.0632248195459173	-0.0330736462246823	-0.0241986870073282	0.0461641645896224
GNG5	GNG5	blue	blue	-0.307495023499138	-0.0717511273178619	0.464024526863207	0.369532577522915	0.595517715391109	0.555331960171553	0.21239373724748	0.369856318208727	-0.0755953585688352	0.425738524759105	0.156035313170175	-0.107640803802789	-0.143391889727856	-0.282937621939797	-0.130845366413369	-0.0850452626313953
SPATA1	SPATA1	grey	grey	0.101315842180709	0.09230402573983	-0.0147269775291352	-0.0693440202667913	-0.0779044740625587	-0.0604864960176893	0.0168926184699553	-0.0640855766889651	-0.0460541662458117	-0.0473185099367971	0.0439609097886645	-0.0210533631619553	0.022111957292143	0.071381803818963	0.0559182800243426	0.0855431842079234
CTBS	CTBS	grey	grey	0.130119320104719	0.131096660128555	-0.00602471771999789	-0.0239924049443766	-0.0133032271316369	0.0462173286882102	-0.111204560869697	0.0355152835315978	0.0960050000096702	0.109464819873721	-0.0223229147474421	0.0688532144670856	0.145844516011039	0.0753015283579089	-0.0252041133527871	-0.0113216408624137
AL359762.1	AL359762.1	grey	grey	0.0574883305199571	0.086897810048906	0.067237770563315	-0.0404034560699835	-0.0245104324970044	-0.0221804592211666	0.12868344888996	-0.0505075237843891	-0.0947146387987197	-0.0544493860076892	0.136543542039489	-0.0725971899640511	-0.0280034368879194	0.0311144137598941	0.0751832464946174	0.138019414591929
SSX2IP	SSX2IP	grey	grey	0.0546737652548061	0.0610119010314166	-0.003749637924581	-0.0207919634769627	-0.032264068467213	-0.0229154657541141	0.0165726239583855	-0.0011342776936826	0.0339751143377626	-0.00303603708811845	0.0207217689247721	-0.00048117579181271	0.0186590516763738	0.0337482637259816	0.0386998660633874	0.0442993977222657
MCOLN2	MCOLN2	red	red	-0.0037963173209614	-0.0617251049882546	-0.168010642811251	0.17920548146252	-0.0148561381976981	-0.117818001886453	-0.131195292003145	-0.0469170049574762	0.136782500576649	-0.0654658441313042	-0.181717280112379	0.380050743106623	-0.095565893354286	0.24223778746062	0.15569900549904	-0.0757045944695434
MCOLN3	MCOLN3	yellow	yellow	-0.0300537052893595	0.0168054330133728	0.0815286095501111	0.0531741748764795	0.0368964228978485	-0.00501235154303563	0.204727894999186	-0.0501572621816795	-0.0203211856672486	-0.0735383986399235	0.145631100831212	-0.062085095457864	-0.0999400568748444	-0.000888874761884752	0.148519496461659	0.152744172340944
C1orf52	C1orf52	grey	grey	0.0464405776080107	0.0895475648774674	0.0926996554619533	0.00412732327408077	0.0507693471912318	0.0741412323912472	0.0379266859141805	0.0072165265207139	-0.0312304866618532	0.0596322769397602	0.0813405596057124	-0.0360211841798243	0.0355475431135838	-0.000147356770330662	0.0149487297421135	0.0462700079037696
BCL10	BCL10	grey	grey	0.0495769491490328	0.095100809126461	0.0766425755988804	0.0221367428004262	0.0501755883662626	0.0735554170206429	-0.0059661401725663	0.0348311813509601	-0.00563609486313851	0.0884371543075567	0.042226770208347	0.0149711211092251	0.0622931794086968	0.0197745806051423	0.00640079907825451	0.0180983434174301
AL078459.1	AL078459.1	grey	grey	0.0710385721978305	0.0593727791876451	-0.0219756732475516	-0.0175200846654592	-0.0521369583804544	-0.0538824130400655	0.0272295301718363	-0.0428152313193101	-0.0062779317239123	-0.0493356647719402	0.0363924755045375	0.0190951285915053	-0.0109792499948675	0.0855145337901639	0.0754461545665758	0.0840606290984794
ZNHIT6	ZNHIT6	grey	grey	0.146173568990859	0.139125386919163	-0.00778262197023127	-0.0493393217123683	-0.0603576210434741	-0.0393748129891948	-0.0278350858501445	-0.0419610012041152	-0.0281068944111652	-0.00419333530293812	0.028841635260908	0.0324916993204999	0.0450504550084228	0.131159902651297	0.0831853062592723	0.0867299271611532
ODF2L	ODF2L	grey	grey	0.118462662984904	0.0804139078839058	-0.0931494185840572	-0.0512069155304197	-0.121447402604357	-0.106354189435146	-0.0146134203449847	-0.0291160779237735	0.0609901746902276	-0.0680926159655625	-0.0245051774445401	0.0512205733230725	0.0130848372281047	0.11677667509437	0.0788433456558561	0.0729455960695262
SH3GLB1	SH3GLB1	yellow	yellow	-0.0142085246185384	0.124818218101092	0.306239107463013	0.124263498584827	0.175622006132223	0.13648078158107	0.42069049421253	-0.0225993312347099	-0.090704654857072	-0.00956458061820999	0.376053502767826	-0.136955612504877	-0.0944319434738493	-0.0329829127025363	0.173587847795993	0.269139674710873
SELENOF	SELENOF	black	black	0.0277129007843355	0.155808044675619	0.305545951743621	0.0435655312909889	0.208904078194016	0.238973337545531	0.151729183344863	0.0321879169310872	-0.0559468884418116	0.172876486098427	0.238503201309105	-0.143421878489548	0.0757783691166956	-0.0878429297232162	-0.00550885268194039	0.0982261949570882
HS2ST1	HS2ST1	turquoise	turquoise	0.329608562907361	0.269896673371728	-0.0848700336990378	-0.221148496689838	-0.239289611824597	-0.161060657634867	0.0239433879654383	-0.155238422760871	0.0786391395674246	-0.11207940189638	0.115253020041516	-0.0567027274665821	0.140092486712901	0.197420000392617	0.185306480064656	0.253156657642381
LMO4	LMO4	grey	grey	0.0061731730276674	0.076075676886733	0.0875210399752436	0.180163868552372	0.128378030441435	0.0975834374621775	0.00207241838194826	0.09177396069457	0.017504062251114	0.118592319039577	0.00709026265769817	0.158803445832887	-0.0403998812848066	0.102734637637863	0.0671583040154056	0.00617726107324645
PKN2	PKN2	turquoise	turquoise	0.486566603973151	0.389117066887919	-0.103106982233393	-0.32980428282598	-0.319388481091512	-0.179773471639801	-0.119086141513699	-0.15317314085682	-0.0783332447821767	-0.0631556557373425	0.0763776979793518	-0.0364052162466461	0.238993491176569	0.295331741124382	0.116904288147497	0.242472395242247
GTF2B	GTF2B	grey	grey	0.0769163946756075	0.0946630876068431	0.0318912278454137	0.00441360090346242	0.00812618666283052	0.0165402481332185	-0.00961006408659947	-0.0117511250401736	-0.0114224038502736	0.0285668898592734	0.0327259887985073	0.040066403031671	0.051668512955302	0.0580184412745694	0.0297034634372133	0.0299501721255205
KYAT3	KYAT3	grey	grey	0.107912505723048	0.0988765755267743	-0.00329566430535366	-0.0182594456229044	-0.038817432124648	-0.0269825704720167	-0.00318971878074327	-0.0207348248790254	-0.00454378917536572	-0.00527311756967609	0.0279415802435899	0.0383730466922629	0.0251786726597551	0.100880176599598	0.0582548458069267	0.071268499711233
RBMXL1	RBMXL1	grey	grey	0.0650893904630205	0.0744850925560118	0.0116522136640587	-0.00202848872534159	-0.00750023343342964	0.0105896950659162	-0.0372623758486471	0.000545142217802347	0.0108932421485461	0.0361193395836214	0.010144109036396	0.0421286281076903	0.0576395692041411	0.0521598327039414	0.0148075028180919	0.0121188246749177
GBP3	GBP3	grey	grey	0.00182955583744098	0.0342694376503027	0.0415292138570304	0.188536196904754	0.0670799632027378	0.00767724154198005	0.040268748940093	-0.0128497811388003	0.0292617239406469	-0.0026407582588836	0.0203391820642837	0.21471498844638	-0.0405181763696287	0.135405258189228	0.106502997764804	0.0319948525022534
GBP1	GBP1	brown	brown	-0.173413308761459	-0.18489095650389	-0.0712599092265109	0.541865771005013	0.192362111694696	-0.0559432825291796	-0.041985114847499	-0.0845051040155407	0.146641989509109	-0.0721024394771121	-0.154648694070623	0.645164156056421	-0.208840829848452	0.282506135494848	0.223149281267477	-0.117022090266628
GBP2	GBP2	brown	brown	-0.0435722666003615	-0.033542235092437	0.0323878571091073	0.272491296742884	0.0655841759570594	-0.0423198600242315	0.103008518885137	-0.0229129624399247	-0.0631885046762604	-0.0806923148259021	0.0281001435500513	0.292199590727276	-0.147008928967627	0.187320003104508	0.151549336029229	0.0476175689931071
GBP4	GBP4	brown	brown	-0.109351209850898	-0.11938803541822	-0.078946674273986	0.416992380374428	0.117856181887906	-0.0486290875814647	-0.0534025318812194	-0.00175469190847663	0.0890899572285447	-0.0340667487190325	-0.155646501482528	0.518396533966282	-0.178598179205676	0.244782882389591	0.169372220006118	-0.088962803956589
GBP5	GBP5	brown	brown	-0.104012219624424	-0.135444509044455	-0.090955587351076	0.406686678494558	0.0894952376982217	-0.0912852261831979	-0.0110639255793712	-0.0887985621531106	0.0763241108863523	-0.108574700349465	-0.121301003637989	0.521305562378041	-0.194945249949493	0.269027867537381	0.20717962162546	-0.0561596399199482
LRRC8B	LRRC8B	turquoise	turquoise	0.190627002914435	0.147050918717895	-0.0575578835702523	-0.07979550297627	-0.123830595761324	-0.0949477196974071	-0.054585493614749	-0.0468722462868016	-0.033142681049528	-0.0363528155883608	0.0165510893311071	0.0768655373829187	0.0793235620372186	0.179935799050965	0.0751010877824941	0.0873221767781529
LRRC8C-DT	LRRC8C-DT	grey	grey	0.0539812745488908	0.0449854582994973	-0.0121656358701946	-0.0285256462164051	-0.036797811522655	-0.0169786177639544	-0.0221583180191793	0.0162243196207678	-0.0296930388074828	0.00566273471611237	-0.00258414176051533	0.0152927199021893	0.0163960546807167	0.0430235943585452	0.00409184844371352	0.0170260271665368
LRRC8C	LRRC8C	turquoise	turquoise	0.346805419410519	0.310632917421253	0.0120132511671173	-0.163684363476359	-0.14855139432216	-0.0512598796748286	-0.1181978878683	-0.00119866732778599	-0.164132916051713	0.0505544384629564	0.0597648228629098	0.0408174647552365	0.171483232758686	0.244000407055088	0.0419133638949632	0.155650111590262
LRRC8D	LRRC8D	turquoise	turquoise	0.414868839533363	0.358879187429906	0.00152897780045824	-0.237821336822856	-0.175676414889657	-0.0733564107367167	-0.172892665899446	-0.195721628628862	-0.103679636550287	0.0277290130582754	0.106272976840475	0.00353770754226089	0.31321755441771	0.24029577353994	0.0564828080201852	0.159531587998847
ZNF326	ZNF326	grey	grey	0.186076705599781	0.211463653704239	0.0711749440060455	-0.0684795815469791	-0.0282751791468378	0.0150122342562369	-0.000520914872125082	-0.0403390465996675	-0.0686662342870719	0.0467819629834819	0.10519517993235	-0.0232035035219758	0.092289482624905	0.1058893576247	0.0675214699995876	0.127727626941726
ZNF644	ZNF644	turquoise	turquoise	0.453151439043911	0.382174111347408	-0.0610530933059877	-0.242142252361539	-0.240748360827859	-0.143786112683821	-0.116916146420589	-0.171262710894657	-0.0386558579498704	-0.0347346138437495	0.0929679465901816	0.0296529244054471	0.242324654828911	0.311624123573322	0.161868888406548	0.234215760446869
BTBD8	BTBD8	grey	grey	0.0913994482202855	0.079027690848313	-0.0284388733985731	-0.0399797689822622	-0.0709636095019384	-0.0588734318753472	0.0193205683814239	-0.0235328831600253	0.00865074701205225	-0.0433615828455226	0.0281600031060588	0.00933771913022565	0.00962672187211797	0.0781477045425201	0.0683776914110236	0.0764110749892874
GLMN	GLMN	grey	grey	0.116119402435205	0.0975787998444572	-0.025470120552402	-0.0697206733733026	-0.0736887367838758	-0.0593088958166183	-0.0240952428369011	-0.0571412695404536	-0.0262933331511984	-0.0277369390720473	0.0229511185307098	0.0100419210511337	0.0499212049026279	0.0854900610743201	0.0423878898574485	0.061485915749032
RPAP2	RPAP2	turquoise	turquoise	0.232047774703952	0.209842733419721	-0.00585001664784591	-0.152210326474422	-0.116120157795336	-0.0505464054846829	-0.067088419744803	-0.0833429222009548	-0.0524550334271548	0.00904372623896321	0.058239691959633	-0.0250782140527525	0.146130786201975	0.125851525030821	0.0397094132592197	0.109269972635801
EVI5	EVI5	turquoise	turquoise	0.571979371513698	0.488036357141911	-0.0295515260558349	-0.341401937072871	-0.293670282120495	-0.147721902324342	-0.116512192785974	-0.192482039187649	-0.122691328903956	-0.0290668904429575	0.164517787095161	-0.0373621549540305	0.32565809674563	0.345752963184218	0.143968972362349	0.312450654997894
RPL5	RPL5	green	green	-0.262806857039379	-0.129344730900162	0.162709332335785	0.282802557087457	0.377547758127984	0.407233507042822	-0.0500341346170368	0.753299064918077	0.049178555568211	0.477485045762517	-0.172396367692143	0.0603059018889056	-0.128860987675769	-0.198416477620621	-0.247539345586702	-0.263306831955254
DIPK1A	DIPK1A	grey	grey	0.128143833421773	0.119687365145233	-0.0103329385926348	-0.0306672277719078	-0.0832299575809735	-0.0881918025985303	0.0715749717515251	-0.11114152660209	0.00130089046868941	-0.0999508607412725	0.0915170732453645	0.0153667128081843	0.0027025964249252	0.129093781655078	0.148357749190088	0.16310948133385
MTF2	MTF2	grey	grey	0.207413443193451	0.227609003262306	0.0648129504923468	-0.0844094401642185	-0.0558171204615429	-0.00297164015139868	0.0169994379489293	-0.0402327577569599	-0.0867958261607104	0.0299027518386523	0.12150875688789	-0.0227191027385679	0.0940301209517967	0.129606642233109	0.0828224022438808	0.157497068385376
TMED5	TMED5	grey	grey	0.189137834917904	0.273169089304335	0.199475825169246	-0.0751485617451233	0.0264560733719312	0.100696430271826	0.116464910633706	-0.0175964481349499	-0.071474088302413	0.0878327319376381	0.238880698621236	-0.12063609388189	0.157683286187955	0.0363777660082743	0.049515777702367	0.192806707106408
CCDC18	CCDC18	grey	grey	0.152062485051478	0.160557553768996	0.0390556108425725	-0.0755331198616029	-0.0704538338187673	-0.0492831930642378	0.0668090565561892	-0.0726357853773111	-0.11970964335621	-0.0479659284942038	0.115152013967677	-0.0442809000264045	0.00874380285420548	0.117050527229966	0.102761692405499	0.169593166331339
CCDC18-AS1	CCDC18-AS1	turquoise	turquoise	0.267435751921267	0.252576530123014	-0.00719703804723775	-0.165185673666408	-0.171613161207626	-0.109814453026441	0.0429345299017004	-0.104788177400248	-0.120838894676294	-0.0778165501220718	0.120835466702828	-0.0618207314355599	0.053911740741847	0.185187349469362	0.144308885220381	0.227508233669924
DR1	DR1	grey	grey	0.0968111589367726	0.158652740937816	0.138535002631744	-0.0151082897744072	0.0702563363890693	0.123254352811555	-0.0140206019312609	0.0384676758600865	-0.0593279007219532	0.1382100688207	0.104804354259662	-0.0269531764827727	0.12998951117998	0.00808758338299361	-0.0218344145034038	0.0422506357381748
BCAR3	BCAR3	grey	grey	0.0876105434420786	0.0863566598322538	0.0183794003418118	0.0267491275863945	-0.0435679272639668	-0.0718509302565986	0.132226963257887	-0.117146158653091	-0.0420112057739844	-0.108871453341487	0.133514117330578	0.0331159961214163	-0.0746913207187132	0.155285029799018	0.189897783492691	0.19440436832739
DNTTIP2	DNTTIP2	grey	grey	0.0761661121169816	0.141338473950259	0.125478263196627	0.011887371128205	0.0837084851359021	0.114320584298768	-0.00335063877138755	0.0311260169940885	-0.0382433382624357	0.132288933637794	0.0885335008402328	-0.0154731880842647	0.0824064706212634	0.0216665975887656	0.00660436082650725	0.0443964733002197
GCLM	GCLM	grey	grey	0.0600593411259096	0.103990670407155	0.0904586859013862	-0.00346315440866115	0.0554840235598213	0.0809624635309598	-0.0193786072797183	-0.0327191786124258	0.0159615874109339	0.081101260376734	0.0693601248477356	-0.0200217350451052	0.119530859311948	0.00146086639307594	0.00243418406497392	0.0222656172009205
ABCD3	ABCD3	turquoise	turquoise	0.237651823093965	0.231607992093705	0.0330809668520096	-0.156856520800744	-0.0852083474339177	0.00236767676251495	-0.071275187447169	-0.0698445157839199	-0.0304503155256833	0.0550169959321723	0.0886555014873119	-0.054027184003436	0.198763634877294	0.0882377707320643	0.0202136075326433	0.100511352051328
F3	F3	brown	brown	-0.0674883363892295	0.000532943773040428	0.153134661442175	0.146668364666322	0.10847383500532	0.0280921424422024	0.230716977375889	-0.0891363394640992	-0.104949888414764	-0.0705491189161725	0.213013125968606	0.0288305233956039	-0.100603475771498	0.0225886438426927	0.152365428493288	0.132745146481844
ALG14	ALG14	grey	grey	0.0389598824319131	0.0582866299289042	0.0437570798556449	0.054358986818846	0.0381179504509792	0.0172586526704713	0.0521514830080331	-0.029938899613948	0.0156739557111017	0.00210067861949491	0.050622582956215	0.0304840133910823	-0.0218891813868303	0.0642455408910593	0.0744480165892265	0.0689758219034363
RWDD3	RWDD3	grey	grey	0.0274490811041816	0.0615264056258789	0.0657507164333845	0.00621433412268196	0.0540526889338947	0.0782170415149757	-0.00217741042890958	0.0439619734991991	-0.0154143544374123	0.0823334265914621	0.0311071283444929	-0.0221061436019868	0.0404875023775159	-0.0127260759258366	-0.022815101201491	0.00665828430045942
PTBP2	PTBP2	turquoise	turquoise	0.396217936765341	0.314716152976331	-0.0806620754997276	-0.239816339417623	-0.248177693742971	-0.154467972857305	-0.0720370450961047	-0.137344617247297	-0.0387632087113591	-0.0685008881552057	0.0782322017672196	-0.019270757824002	0.167009369740435	0.269380065122435	0.152724716430052	0.231086715652494
DPYD	DPYD	turquoise	turquoise	0.661297070022355	0.510474465564588	-0.15501404166921	-0.240364203374567	-0.405687388510958	-0.341031537554785	-0.0527083805607638	-0.206473429769986	-0.193977985038435	-0.201514965441448	0.128444333603231	0.201187095601247	0.105117457679198	0.663333312558695	0.385994868722449	0.465557788995657
DPYD-AS1	DPYD-AS1	grey	grey	0.144036337909166	0.11736716290255	-0.0509182814667091	-0.0689345469680014	-0.127000104666312	-0.124278419589487	0.0205658495989287	-0.103251440453903	-0.0700300863400159	-0.105446203161337	0.0418104576159331	0.0242814299254929	-0.0210306910972368	0.15689965427141	0.122963117374454	0.133849794267535
FRRS1	FRRS1	grey	grey	0.141538445162737	0.110743524077202	-0.0649737890390104	-0.047490959901745	-0.118158250263363	-0.115297902286571	0.0362962052251955	-0.0901694826857375	0.0495011980742857	-0.101824076234989	0.0362143414046516	0.0367076256790604	0.010990739814565	0.145145402638417	0.13404149330328	0.131868917149095
AGL	AGL	grey	grey	0.11949474783229	0.119020199259928	-0.00410753311168721	-0.0533176820883482	-0.059147486497354	-0.03054601666501	0.000687887928306761	-0.037128906870486	0.0106381313567474	-0.0102665478948085	0.0383159287245041	-0.00226928981153983	0.0337355462605956	0.0879056969998014	0.0691218941626987	0.0866362068242093
SLC35A3	SLC35A3	turquoise	turquoise	0.214680327480296	0.18647192063789	-0.0194025607988717	-0.135102596025591	-0.108670760907747	-0.0454777060523738	-0.0787277766637709	-0.0561567805408639	-0.0286262248768603	0.0186469129565422	0.0357893717375449	-0.015445729414877	0.134499963024725	0.113953039909405	0.0315756202578684	0.087826492585816
MFSD14A	MFSD14A	grey	grey	0.185979095841161	0.179168761080448	0.00852849811927763	-0.0459710617797582	-0.0650792725230546	-0.0282088454197455	-0.0417924492380632	-0.030894662143663	-0.0442108901831459	0.0193957140209333	0.0438125568722131	0.0635668124264965	0.0695021689215713	0.16622994271935	0.081578401787101	0.104445627691032
SASS6	SASS6	grey	grey	0.0653189874142734	0.0794267052517467	0.0338073448520304	-0.0605797736378495	-0.007688480460271	0.0366176824196058	-0.0323456039005259	0.0137532828873937	-0.0286305329702924	0.0549831115116849	0.0230485175028136	-0.0497478548239312	0.0735103186230617	-0.00987082588963238	-0.0344458203623331	0.00939504921431948
TRMT13	TRMT13	grey	grey	0.0994785144161001	0.123269783573422	0.0571268635920265	-0.0618170975611417	-0.00599550232438533	0.0338355162251778	-0.0182448726098822	-0.0174975174621165	-0.0537127972475422	0.0550542796951866	0.059888785003118	-0.0455985305966517	0.0668590407841614	0.0280722623525353	0.00474701019487317	0.0552876060485768
DBT	DBT	turquoise	turquoise	0.158740129693301	0.145116730282582	-0.0029891152688154	-0.101725018626289	-0.0822854555537686	-0.0362236170469175	-0.0378518102652551	-0.0496063028525873	-0.0382165856370776	0.00659894793653251	0.0496828579551253	-0.0172054895301699	0.104595716070235	0.0804829447907061	0.0263470874572285	0.077103069334247
RTCA-AS1	RTCA-AS1	grey	grey	0.0752744308596412	0.0721050093470842	0.00286161916313374	-0.0708721596679809	-0.031411843276353	0.00758987235716993	-0.0425036055537652	-0.0307732811289667	-0.00390955395953689	0.0239638147071107	0.014217474087131	-0.0316307422663325	0.0837529880275663	0.00978974799378506	-0.0213283377551124	0.010562317592448
RTCA	RTCA	grey	grey	0.0500013528159496	0.107324252875817	0.131935735546658	0.0337697253969886	0.089852493233358	0.0956580595890543	0.0579404434108974	0.00371363847818048	-0.0131120378095735	0.0791163286898135	0.109261400867223	-0.0248933826953957	0.053899962211989	0.000659248609029385	0.0278781536055641	0.0640568683754846
CDC14A	CDC14A	turquoise	turquoise	0.275593320879677	0.213850518417303	-0.0749165282984881	-0.175761383690846	-0.18368147356868	-0.10265761990319	-0.081795125412733	-0.0470507902905589	-0.0214748082056708	-0.021649361315746	0.0190524344571192	-0.00564849046079747	0.133050320160942	0.177166457738058	0.0645282000643992	0.126677184695539
EXTL2	EXTL2	grey	grey	-0.00338243840668971	-0.00638099063707476	-0.0436824479880589	0.0513506585069147	-0.0106106519836281	-0.0434098487226308	0.0216950150813934	-0.0150678409643506	0.070725785887347	-0.0421369996976444	-0.0231159040647078	0.0695746162263996	-0.0547931161789244	0.0548865993567742	0.082009223229263	0.0192189511695987
SLC30A7	SLC30A7	turquoise	turquoise	0.273879998624339	0.232546445911625	-0.0327227541381621	-0.100110147671938	-0.126974959070933	-0.0806256342595364	-0.0852436164150462	-0.109442216061673	-0.00624058057529578	-0.011813794637595	0.0488226372514143	0.0890100970759463	0.140449773998372	0.232037173438233	0.123215132060015	0.133146116969331
DPH5	DPH5	grey	grey	0.0557451366638322	0.0658510128442772	0.00281546227582161	-0.0241795456530376	-0.014550401806229	0.00743939590246066	-0.0118746358448986	0.0195856850413611	0.00576023391643579	0.0215657779513767	0.00344496477326531	-0.00750582748891045	0.0181701883465152	0.0322700361095721	0.0116757361224565	0.0258058130071336
AC093157.1	AC093157.1	grey	grey	0.0911761719876297	0.0935722456290431	0.0130392115598182	-0.0392931739542897	-0.0311068704037757	-0.0140978155351967	-0.000696285619943798	-0.0269435910415053	-0.0379911968596053	0.00181758673258787	0.0363238831001298	-0.00328566846823957	0.0263871005662998	0.0680064024525772	0.0495010844039097	0.0691119712715933
RNPC3	RNPC3	turquoise	turquoise	0.193712971269036	0.166111243107919	-0.0414898079341928	-0.108973220444519	-0.13191134507706	-0.0981321848432698	-0.00905317479291584	-0.101250581468882	-0.0355622445681374	-0.0620515167514192	0.0512355761348865	-0.000642046034891736	0.0480901235208864	0.156599913099965	0.113513870766916	0.136339523769592
AMY2B	AMY2B	grey	grey	0.107213012639652	0.0872902173621906	-0.0406003367711853	-0.0475805828335976	-0.0748678640212798	-0.0602179602339163	-0.00118682408103315	-0.0298134205012308	0.0146868343433869	-0.0369508701086651	0.00657474481767828	0.0151171723992682	0.0113297293186625	0.0944114778260478	0.0683546191405171	0.0741560181730232
PRMT6	PRMT6	grey	grey	0.0181736464628214	0.0273738919350641	-0.00218037750592869	0.0181336874397119	0.00954216894543533	0.0115820728777172	-0.0202921724671496	0.0325049661608246	0.0358615171205044	0.0338652092439359	-0.0186747981253049	0.0364857813132407	0.0124489363756684	0.0241322344738176	0.00715668982678497	-0.00724386074389777
VAV3	VAV3	turquoise	turquoise	0.423947396631388	0.326046581439581	-0.137061196598324	-0.220603651946401	-0.277336278344918	-0.213817996939112	-0.0965082180736774	-0.211721970213476	0.0959989176848991	-0.119227528450751	0.0663453529761882	0.0720780877210791	0.222188144194558	0.32166454459644	0.208790365875859	0.240444889929051
LINC02785	LINC02785	grey	grey	0.0817573302514314	0.0773864690843912	-0.0512501925781256	-0.0218656156355066	-0.0954350230910892	-0.0945522713284384	0.11841745755554	0.0130374744251477	0.0521788745587696	-0.0951573359031521	0.040619864639929	-0.0175206461297766	-0.108787423575494	0.106493237443484	0.162509149767876	0.167436777366776
SLC25A24	SLC25A24	grey	grey	0.204248671005481	0.225374344625613	0.0257606425679461	-0.00977969614324994	-0.0212061664162131	0.0137876849001799	-0.072512464379517	-0.0717042037191524	0.103844678962352	0.0718988869596437	0.0509039696261289	0.0999116571855485	0.161518928392228	0.16222806400246	0.101936266969944	0.0865681536815932
FAM102B	FAM102B	tan	tan	0.277355959154157	0.196491437207705	-0.179669526937651	-0.107827757944495	-0.240784223318058	-0.209033761668275	-0.0925658881434632	-0.0361281489953091	0.055239775851823	-0.0986959515855372	-0.063134831894473	0.149121528162303	0.0494824031323402	0.32680099565563	0.186528424754546	0.140454498859044
HENMT1	HENMT1	grey	grey	0.0395218885948689	0.0671144724293583	0.0593947218256031	-0.0391104451950703	0.0305777230557254	0.0638230599683838	-0.0312341957911744	0.0185166391285724	-0.0255815388016859	0.0818413127567092	0.0306893046687009	-0.0358774461620149	0.0975334996349953	-0.0314396096951854	-0.0583251176115768	-0.0168482343097931
PRPF38B	PRPF38B	turquoise	turquoise	0.210031506108433	0.225785262409864	0.0502940717471165	-0.159516999977212	-0.058059970274363	0.0408453727932673	-0.0943973819715415	-0.0127420877135854	-0.0499308718501462	0.108898291570719	0.0624336929667437	-0.0624761508631566	0.21671383857313	0.0496030354936583	-0.0382091637121955	0.0480129441901259
STXBP3	STXBP3	turquoise	turquoise	0.216993652575747	0.227806102085165	0.0495819494828147	-0.124020246208847	-0.0724980190183976	0.00228556771152772	-0.0448927821531096	-0.0471522146913252	-0.0453509531045277	0.0501402902818416	0.0919703616812724	-0.030824911779015	0.170648253923312	0.095554346749033	0.0270419792144733	0.100348628686736
AKNAD1	AKNAD1	turquoise	turquoise	0.201690418662037	0.175908402956083	-0.00448296074648524	-0.129004757006195	-0.0974498364114076	-0.0363263413010813	-0.0476414408918734	-0.054438727036146	-0.0582301039156399	0.0058764304927898	0.0560086418410333	-0.027547601024524	0.119687248132893	0.105475028084999	0.0319176406135697	0.0997588653844131
GPSM2	GPSM2	grey	grey	0.106277405598206	0.097620066275041	-0.0164887838354091	-0.08487382602937	-0.0682276930801107	-0.0298676938937761	-0.0346625944287489	-0.0445073342813726	-0.0111689476218667	-0.00836625480511792	0.0200411716867721	-0.0280858350518739	0.0639299678247587	0.0477777518376862	0.0178370742992449	0.0463038169737766
CLCC1	CLCC1	grey	grey	0.078224151600556	0.101150516725297	0.0471882409362479	-0.0285634694050491	0.00616653147049072	0.0311457332473792	0.00179924456824668	-0.011150975874452	-0.00219778925477222	0.044912062288692	0.0534846343261203	-0.019552712010562	0.0684635652162125	0.025147334755882	0.0134994869352189	0.0498114026673693
WDR47	WDR47	turquoise	turquoise	0.161856823175476	0.142024609758522	-0.0185749924850757	-0.10305907665631	-0.101827730793207	-0.0556687282135054	-0.0133891906655942	-0.0527330833895992	-0.024140896934493	-0.0233514129142161	0.0510615166114579	-0.0208569911149288	0.0778664401102978	0.0930579042355777	0.0515497003180143	0.098276409146813
TAF13	TAF13	grey	grey	0.151434505900231	0.180431669447745	0.0797688274381707	-0.0825716206552474	-0.0101841596127502	0.041942108568158	-0.03361372197664	-0.0526452083874907	-0.0367328762451422	0.067642261191973	0.105302833691847	-0.0261287263472005	0.182602184094753	0.0360091645861531	-0.00289981275937008	0.0612747328597621
TMEM167B	TMEM167B	grey	grey	0.0441090710241987	0.0886495996176641	0.0719174604017436	0.0323459556539892	0.061199104835924	0.0678731218910617	-0.0190398448995762	0.0076024926504469	0.00337797385549323	0.0821828900813138	0.0422539003398476	0.037435406971178	0.072976365538042	0.023477122351394	0.0030179878273588	0.00355284491620112
SARS	SARS	brown	brown	-0.0955024852747859	0.00349223205513952	0.161066334798706	0.221425863792707	0.219256807527462	0.175186140455544	0.0937033695945456	0.117287364888308	0.00452336989492825	0.131862869974859	0.0527288955731464	0.0477008563939585	-0.120800601992392	-0.0138549637851434	0.0375258676558006	0.0055721184760822
SORT1	SORT1	yellow	yellow	0.00917852165472814	0.0913663327691996	0.159103031410468	0.0566557367609034	0.00206836161351277	-0.0321677495032303	0.477850860785813	-0.054788605549547	-0.0698242685346918	-0.168818247249184	0.327381377806621	-0.1677347720273	-0.228549227800536	0.0417141476866027	0.282985502257119	0.366859748548114
PSMA5	PSMA5	blue	blue	-0.203073004507381	-0.0667187275037996	0.265820670528027	0.387423515028916	0.432222426955416	0.302037304527063	0.0844882252898644	0.102771334534735	0.0120173078937442	0.216055162620448	0.0649383716815951	0.154226952789596	-0.10146794518316	-0.0623749593550447	-0.00168364252347576	-0.0849297670597717
CYB561D1	CYB561D1	grey	grey	0.0453648807816171	0.068465081879728	0.0465467568692944	-0.0344772911672473	-0.00325160528203095	0.0129641119222521	0.0225396836015035	-0.0117223985224907	-0.0508850255830513	0.01726258456207	0.0639939450140146	-0.0407287897048204	0.0351926741883102	0.00405999241118857	0.0043788528855991	0.0469685169307718
GNAI3	GNAI3	greenyellow	greenyellow	0.211417043694988	0.247029009860419	0.105864060401807	-0.112335908346206	-0.00480530418213717	0.0801126336563985	-0.0670722430661546	-0.0371088204882867	-0.00629089585294199	0.126633851251666	0.105286712290666	-0.0480591059661054	0.256332012435617	0.0481070055172081	-0.0139495349378034	0.0667106008530056
AMPD2	AMPD2	grey	grey	0.0606649145930472	0.0969442001141171	0.101684050599934	-0.0616471310973029	0.0192578876960652	0.0427029851802447	0.0134688436725347	-0.0240214779232269	-0.113182716977998	0.0455521140705017	0.0966022737429581	-0.0651330729288822	0.0920261755894087	-0.013529444175624	-0.024490611578304	0.0390928954044652
GSTM4	GSTM4	brown	brown	-0.114652597332331	-0.0575051781355696	0.0795943835934036	0.169547812932501	0.131142882493903	0.0603862938328897	0.128878908771819	0.0411190919354963	0.0284974761333878	0.00222503324277741	0.0364511267341371	0.0330072204911504	-0.120782748297072	-0.0301594691895818	0.0539731798659115	0.00780862063050171
CSF1	CSF1	yellow	yellow	-0.135181193057254	0.0145679201737887	0.31420990672779	0.185133764547758	0.16426807678625	0.0353386074716549	0.651307812123011	-0.143501388740918	-0.134057031965801	-0.193384599436073	0.51218827383594	-0.20345877942769	-0.274426510129771	-0.0582711351057357	0.353861799468853	0.432904358552231
AHCYL1	AHCYL1	magenta	magenta	0.0453123523440479	0.192401099084377	0.300115769542776	0.0875752379914078	0.16247861275442	0.171372474426658	0.266557810506569	0.0267726343317626	-0.0877762788199252	0.0904207275634273	0.339392387261859	-0.114060757742764	-0.0130349868354895	-0.00505515842523948	0.114358941587967	0.217980627933621
STRIP1	STRIP1	grey	grey	0.0908148074569599	0.101213503369239	0.02678072496629	-0.0420432237779498	-0.0256142933707345	-0.00224051134606446	0.000666105726893441	-0.0303604369082207	-0.0223933909058667	0.00949592126356283	0.0533822960781473	-0.0117551864582014	0.0522730619841063	0.0460836309328665	0.0337870704170531	0.0631715371694699
KCNC4	KCNC4	grey	grey	0.0451105732398154	0.0316450236832742	-0.0679290927457511	-0.00387435239107328	-0.0406387151774176	-0.0313177393841885	-0.0370404949853867	0.01366068973928	0.123741443321188	-0.00318717367726827	-0.04826595009412	0.0355211303712424	-0.00150676500251168	0.0593202510990102	0.0547601573746054	0.0164109613738481
RBM15-AS1	RBM15-AS1	grey	grey	0.0234805228154336	0.0354569044595804	0.0232832811326883	-0.0142846356993628	0.0103236093630899	0.0203495283895476	-0.0033555276287871	0.00283908808614649	-0.0112405318547605	0.0298842724774065	0.0208662001754687	-0.0151413101167422	0.0289676692614118	0.000288622864909878	-0.00782312989854725	0.011673209906439
RBM15	RBM15	grey	grey	0.124070271053221	0.120302019986304	-0.00301259223231003	-0.0944176524690326	-0.0670926413326148	-0.0183374392227004	-0.0425490963466696	-0.0408825480705641	-0.00991394263618971	0.0126492288374504	0.0347873547568388	-0.0262133380499933	0.0961748485238613	0.0482402252844995	0.0119665102067396	0.0488435366665143
LAMTOR5-AS1	LAMTOR5-AS1	turquoise	turquoise	0.207622307894311	0.168696991988547	-0.02854885735312	-0.147553606693953	-0.138680959472897	-0.0905431942895545	-0.0032636329012999	-0.108079663273696	-0.0642824780329648	-0.0646398239511572	0.0745435377492507	-0.0512447275751238	0.0737111504230509	0.12377425997709	0.0829681120997039	0.150200599675506
SLC16A4	SLC16A4	grey	grey	0.049217635453222	0.0567677739447007	0.00616884951921166	-0.0457791560183421	-0.0343886252433259	-0.0235824400082605	0.0196882015834445	-0.0436347982033493	-0.0243455768176724	-0.0230159530574861	0.0355680637520444	-0.0430936994489148	0.0178242390461212	0.0186267813403838	0.030164374991261	0.0523458410062594
LAMTOR5	LAMTOR5	blue	blue	-0.247874920046235	-0.0668487336326286	0.319238738922098	0.344099375429406	0.493066553652714	0.440609318699261	0.112829191829822	0.269006929883156	0.0891685012222716	0.343313678978994	0.0684864925865395	0.0136956928616094	-0.0753340489880227	-0.198213306278268	-0.088544246520921	-0.116466090088997
CD53	CD53	grey	grey	-0.0247182661384191	0.0810557564403181	0.235632117794191	0.181743141125236	0.183634890795841	0.103884767793413	0.218694530053924	-0.0343765434467356	-0.0791617795540305	0.0183185869035537	0.223568334098037	0.0306146745199418	-0.0516816158635222	0.0233017934176432	0.119993041778138	0.13792325487737
LRIF1	LRIF1	grey	grey	0.0580588656962004	0.0889738503948769	0.0500651792874132	-0.0326392765527337	-0.00510376457459155	0.0189971300773136	0.0370468748780068	-0.0187262299993634	-0.034448106894677	0.0150819061535292	0.0734241246770997	-0.038683927871167	0.0385099041723783	0.0144087361650974	0.0302307754373396	0.060158270723221
DRAM2	DRAM2	grey	grey	0.0677982926635155	0.126981093327408	0.108074089583788	-0.0676636377622189	0.0584474916443766	0.146585828474973	-0.0218636163775494	0.131018527508341	0.00480821749144907	0.174715281512208	0.0476714978320679	-0.104207077222468	0.145733780450851	-0.0768825461556032	-0.1088619324461	-0.0151863017799571
CEPT1	CEPT1	turquoise	turquoise	0.368620368207853	0.313046566383949	-0.0307902684333825	-0.262252201688257	-0.206541541837885	-0.103056030539427	-0.109267496218218	-0.134874509313633	-0.0843633608716838	-0.0166530092784396	0.0857970317962733	-0.0511197009051168	0.246500645454867	0.187571269202981	0.0493571340703383	0.16615445715625
DENND2D	DENND2D	pink	pink	0.0148730939678694	0.0140440222551775	-0.0808575566534249	0.0510729173985695	-0.0402304603507668	-0.0607697862616344	0.0342652729549755	-0.030940282902025	0.222045268880177	-0.0593938321150117	-0.0367818568457353	0.0775015880159254	-0.0238535661401382	0.0634090203411759	0.116353130820838	0.033077507398468
CHI3L2	CHI3L2	grey	grey	-0.00133034408014966	-0.0110411423740847	-0.0359477335318043	0.0496259630490273	0.00771781821513485	-0.0154357625727255	-0.00948524007203279	-0.0056854854570964	0.0734228564336576	-0.0109723082819265	-0.0313070786668799	0.0719605012815329	-0.0207167239061336	0.042231616157456	0.0421908994623521	-0.00591974127996702
WDR77	WDR77	grey	grey	0.0494049998320775	0.0831252827012497	0.0722049395670527	-0.02513076289072	0.0332100767390451	0.0574407477336968	-0.00544182112697383	0.00654396211503198	-0.0311280632828936	0.0678369252938091	0.050649006103662	-0.0348652555855215	0.0680920174559069	-0.00544613246307881	-0.0195207639686262	0.0200347652329235
ATP5PB	ATP5PB	blue	blue	-0.118400887205441	0.0381666719424673	0.303448733733323	0.220023712853192	0.391593471072462	0.368223438271083	0.0418868293685508	0.20400553648162	0.00163773282555648	0.323630232126685	0.0912457083448414	-0.0110142606636942	0.0315408260895497	-0.13948744052103	-0.0991969405169017	-0.076172840789515
C1orf162	C1orf162	grey	grey	-0.0460979758097279	0.0823414767260521	0.288700589001172	0.11061241216297	0.284064665397581	0.292152814151301	-0.01504718276568	0.129197155572415	-0.0949294731471907	0.287948780300421	0.103833547713273	0.000374494438034842	0.246005908508893	-0.141407421537213	-0.171147774003566	-0.110026913316494
TMIGD3	TMIGD3	grey	grey	0.0879781340996983	0.100280701767872	0.0385623019853453	-0.115699180253287	-0.00713167320692418	0.0538894782153629	-0.08878868082094	-0.0165570884183695	-0.00491923838231313	0.0897491393765982	0.0225298850889551	-0.0654422866297159	0.201858825585759	-0.0486807564035634	-0.0912591539358853	-0.0251505799849869
ADORA3	ADORA3	greenyellow	greenyellow	0.165497607806589	0.195990372685109	0.103864141554104	-0.232089699757061	-0.00873362618131792	0.122008889962192	-0.164635941989885	-0.0244033115970591	-0.0578409627007025	0.184273459426396	0.0744220501338265	-0.152787504650051	0.427203416932274	-0.112857871650993	-0.192274925389631	-0.052813062495572
RAP1A	RAP1A	turquoise	turquoise	0.377142852941433	0.406541351625276	0.174972379408867	-0.202260282316332	-0.0609473034054326	0.0563577466242637	-0.00585566868694526	-0.0850489310904427	-0.171254700746615	0.104749402859867	0.25073628489464	-0.0983891346595161	0.294156929591726	0.157331265448139	0.0620287075166792	0.235037561079918
INKA2	INKA2	grey	grey	0.115132011601686	0.102786881831978	-0.000801698001273962	-0.104949602909792	-0.0805111682705275	-0.0476331068426301	-0.00685842594600497	-0.0827820530892292	-0.0598290130341516	-0.0327756969722224	0.0543561364844065	-0.0469663321397466	0.0665026021131135	0.0488836392180889	0.0271075582356399	0.0786494013458385
DDX20	DDX20	grey	grey	0.0575729858331256	0.0756564186860816	0.0293220923509191	-0.0282640419826083	0.009965617824844	0.044183674861999	-0.0452770043407429	0.0274507479055826	0.0130523309688028	0.0739693197514498	0.0110201552967236	-0.00566593325419011	0.0752528450055004	0.00464190586134884	-0.0207298372842315	-0.00329705498858606
CTTNBP2NL	CTTNBP2NL	turquoise	turquoise	0.243336234429601	0.211708007736493	-0.0473517921589336	-0.112409931702602	-0.14534166092294	-0.0992689335153638	-0.0335341146742656	-0.0796786766531574	0.00134946115011768	-0.0435836970047859	0.058264676546956	0.0315331770084892	0.0904917680802555	0.194982245912082	0.12813018209283	0.158280350786646
WNT2B	WNT2B	turquoise	turquoise	0.256143527805165	0.212562612555496	-0.0602524824121938	-0.180171975518346	-0.173790874711136	-0.0970799758761746	-0.0703598602437102	-0.0664663273585196	-0.00533005799255827	-0.026760368712114	0.0396807399011359	-0.0229546131033125	0.150274610545484	0.145686463694702	0.0666458574808578	0.12247915526148
ST7L	ST7L	turquoise	turquoise	0.174740983172083	0.172419323906862	0.0273617464345695	-0.11253860782165	-0.0791550168113344	-0.0345626652325391	0.00261097833376433	-0.0823343997704165	-0.0683736039687567	-0.0167554926020328	0.0938729652925465	-0.0550216448724471	0.091636975780959	0.0879499928310939	0.0547147153217639	0.12252514080138
CAPZA1	CAPZA1	grey	grey	0.254297287383092	0.331614993073075	0.205651489334107	-0.0874173403789071	0.0151839423679087	0.0920587775815983	0.0433416269212974	-0.0566615728111318	-0.137334842200471	0.112744445274208	0.242130144318431	-0.0635228947618437	0.194950549554551	0.116848915308391	0.0725774712031664	0.203520732631729
MOV10	MOV10	grey	grey	0.037863868647778	0.0362115725222403	9.66789101874607e-06	0.046470404918399	-0.015810769444657	-0.0402783575619919	0.0427075664782119	-0.0349598163355009	-0.00848870322020839	-0.0405393233653084	0.0335639199498247	0.0719453330072418	-0.0282406174646953	0.0841595118727697	0.0773358060464989	0.0657323236991839
RHOC	RHOC	yellow	yellow	-0.197130149908814	-0.025546186771369	0.377018252446177	0.144523079822545	0.229160569812114	0.155863075269862	0.584606247356714	0.00205526072471412	-0.217674253928966	-0.0781948637194937	0.443039475591209	-0.264546487923563	-0.235818825792342	-0.190095592725708	0.114956841175973	0.24292655358259
SLC16A1	SLC16A1	grey	grey	0.14201686195146	0.182986804974402	0.117328552932805	-0.0816214852402057	-0.0140819560731159	0.0331064362224649	0.0680069267844217	0.00892976935802169	-0.119608708250174	0.0359217604929261	0.156089262239764	-0.0979210037165358	0.0637891768036014	0.0399306940435032	0.0284919628044205	0.155313828500286
SLC16A1-AS1	SLC16A1-AS1	grey	grey	0.163642353978377	0.152477818785213	-0.0162419557440331	-0.0513998234321153	-0.0926899204882089	-0.0967861887516445	0.0435412984469421	-0.108114243006446	-0.0357760517033873	-0.0827274261503288	0.0806248189744451	0.0195734882317497	0.00701563972889613	0.162094192306703	0.158142767705285	0.177204818187672
LRIG2-DT	LRIG2-DT	grey	grey	0.0662805139961818	0.0551411531996245	-0.0331218934667455	-0.0459388297003451	-0.066072884449091	-0.0621327980712906	0.00934681052139212	-0.0549308523584385	0.00128134479026209	-0.0520762711881245	0.0143093172967613	-0.00809471787163025	0.00273133850688769	0.0568450654064269	0.0542018358053125	0.0568568307293688
LRIG2	LRIG2	turquoise	turquoise	0.253945375467571	0.199905155311593	-0.0400498807977824	-0.181846285537592	-0.161459909546834	-0.0932454925474509	-0.0530013249732659	-0.100775982027942	-0.0634916515815885	-0.0428507758931105	0.0615602280854218	-0.0396177431044671	0.13228270288914	0.143504219405036	0.0528425158886372	0.136533979663928
PHTF1	PHTF1	grey	grey	0.135678042215925	0.136145968931708	0.00232444420202702	-0.0518440868454022	-0.0642233603169633	-0.0438215320473285	0.0182061734565366	-0.0531583571446245	-0.00710471077120134	-0.0302683190769725	0.0600052279677433	0.00593922653209443	0.0498592106889767	0.100894562523845	0.0807528879142549	0.107052428183114
RSBN1	RSBN1	grey	grey	0.148197383834837	0.159230526976504	0.0316779381732589	-0.102958761143682	-0.0492654527808594	0.0157163437724216	-0.0410626271833599	-0.0034604975419058	-0.041923559070398	0.0588374786749779	0.0549575781511574	-0.0486641592174661	0.116933025093091	0.0446532432930479	-0.00422818271015647	0.0631101101295754
PTPN22	PTPN22	grey	grey	0.112677166830765	0.141814609699848	0.0732967912135874	-0.0193675926114944	-0.061838109524867	-0.0733685520228475	0.192102809365322	-0.0572336071298664	-0.134338128775985	-0.109292475191298	0.171788845458839	-0.0495164480398652	-0.0634080479586221	0.113434131449593	0.163293199294449	0.229075296533657
AP4B1	AP4B1	grey	grey	0.0446722431847734	0.050281457069118	0.0147321821334409	-0.024914728887223	-0.0128024762584674	0.000883202086813554	-0.00990368094862852	-0.0400452813999878	-0.0209303587137249	0.00357611305489964	0.0238640089470849	-0.000927235899978079	0.0396507186235363	0.0202926527942437	0.01263402732384	0.0211482123434309
DCLRE1B	DCLRE1B	grey	grey	0.0110283694191061	0.0443944383704775	0.0442812200293968	0.030244700856206	0.029965325330813	0.0326050310813218	0.0260371220947699	0.0519467512087827	-0.016388990572527	0.0392004644374151	0.0263312940574876	0.00783457972616664	-0.0173053992205068	0.0157946608314227	0.0158832008807988	0.0210499339885557
HIPK1	HIPK1	turquoise	turquoise	0.240725738943322	0.240633060117025	0.0375101061559378	-0.132785737964044	-0.090688058768783	-0.00911284989212193	-0.0435653204151584	-0.0340381343128897	-0.0662217956287107	0.0448821903789386	0.0880432791502445	-0.034080245842502	0.147594282271135	0.124792516739955	0.0451185850210589	0.12614129865283
TRIM33	TRIM33	turquoise	turquoise	0.344697435079202	0.297165768917174	-0.0256640370667933	-0.203838542004749	-0.207077088250077	-0.126781151765692	0.0207356371995296	-0.171723296754814	-0.0449096771618747	-0.0880635469929359	0.160040710882164	-0.0457320758791213	0.144072422889232	0.219202686512067	0.173281242444597	0.265141690055664
BCAS2	BCAS2	grey	grey	0.0181693793883935	0.0736355477972801	0.101848948114735	0.0140232213479629	0.0897900279796241	0.117413675016079	0.00926318435246624	0.0349449970977437	0.00725040181079023	0.109261306261644	0.0570514527124622	-0.0374534000031258	0.0755149070905391	-0.0428662088254842	-0.0379305446514357	-0.00365514772493058
NRAS	NRAS	grey	grey	0.0964945647863929	0.151970358046897	0.105006685323834	-0.00306198875260384	0.0509137931878225	0.0790164450489194	0.008897682818704	-0.0251275065533198	0.0290559842772691	0.090218980968836	0.102527927149621	-0.00540963044977484	0.116919052660926	0.0319145458082756	0.0375042217671848	0.0636991670109588
CSDE1	CSDE1	grey	grey	0.212603667788473	0.325105691717148	0.214112587831816	-0.0343869650177941	0.0682580769045592	0.172862436453461	0.0383348916014305	0.100919222195178	-0.0300275855739598	0.212774000159186	0.196359421447831	-0.0579049665634328	0.179466466755953	0.0670938116782767	0.0352620894991253	0.143291387266886
SIKE1	SIKE1	grey	grey	0.00105318453173887	0.0513226438354032	0.0885617230527443	0.0501745898726917	0.0933497983859776	0.0951620994741492	0.0143733323190578	0.0310467599757791	0.00501151171794555	0.0873541419684721	0.0452374202293944	0.00557763544133276	0.0381142530550091	-0.0188236236987274	-0.0062146763550473	-0.00411323084722286
SLC22A15	SLC22A15	grey	grey	0.290231816369656	0.240272453743083	-0.0946202298864628	-0.0823385830734582	-0.212509954212462	-0.20580047968768	0.0877683113570293	-0.155922092988137	0.0375855571059553	-0.176853820691226	0.0887376574201053	0.0306902800993429	-0.0350318789383346	0.309815149016204	0.31632640877446	0.319659548970034
ATP1A1	ATP1A1	magenta	magenta	0.0754562360835081	0.207433738510634	0.320293042202259	0.0325649166307125	0.130124192914406	0.108282100660473	0.320037101268712	-0.0905911718144868	-0.198258138813438	0.00695125329947238	0.434273113638482	-0.156545032975027	0.00806712995534012	0.00616062290107332	0.160210140736061	0.287404066848274
ATP1A1-AS1	ATP1A1-AS1	grey	grey	0.0588117089399598	0.0587515719786678	-0.00540265433894934	-0.0258458917304281	-0.0311113767646821	-0.0214834868194113	0.00924902833543602	-0.0257345977087643	-0.0101197206662831	-0.0151153808771983	0.0252507356673254	-0.000220038475842752	0.0103614701276893	0.0513129216296536	0.0466172147299458	0.0527739393830193
LINC01762	LINC01762	grey	grey	0.0954133806382667	0.1056235619551	0.0525209511907854	-0.0640816785133636	-0.0357336411361492	-0.012157332208053	0.0607272421313257	-0.0549325719586949	-0.0994366274586133	-0.026576821378577	0.107306096178136	-0.0827625604990316	0.00242702722733737	0.0507216608273353	0.0659876851745335	0.130677060336246
CD58	CD58	grey	grey	0.149136230665618	0.185300282367872	0.0988985513468677	0.037455859478662	0.00903007178685634	-0.00707020049389686	0.076123846920241	-0.0979030800866	-0.084485656473789	-0.0139956589211773	0.152831745865929	0.0422657803926872	-0.0134474030463134	0.194104190566239	0.211895834567608	0.208425047270885
PTGFRN	PTGFRN	greenyellow	greenyellow	0.252158715945818	0.284962159171429	0.168164928901914	-0.271421613057152	-0.0340971559538183	0.11770193222112	-0.110774196554777	-0.0598822893964511	-0.16805017444931	0.170737516276397	0.17606553887223	-0.222665417946003	0.385504512832707	-0.0552863362787217	-0.142423174555651	0.0673790360324674
CD101	CD101	black	black	0.149132663030255	0.219603836648589	0.276569271845537	-0.167459713387878	0.0508491175135561	0.1532904787186	0.0231245171565708	-0.0165566475304247	-0.304125747194372	0.144326289131038	0.249207639224251	-0.227958664460077	0.202963962273984	-0.0714110725758135	-0.114813971431702	0.108984287370362
TTF2	TTF2	grey	grey	0.157057118358639	0.153909227825405	0.00370467537857817	-0.0738783246067537	-0.0548676142922682	-0.0123110365270927	-0.0607714745020308	-0.026303305276871	-0.03020736021736	0.0392940493871989	0.0234878303544731	0.0153369118212767	0.0969026337521297	0.104363383480576	0.0333240411142229	0.0631116919372966
MAN1A2	MAN1A2	turquoise	turquoise	0.337789372941908	0.32048558137708	0.0137844578997206	-0.195135843081506	-0.134444623008098	-0.0264184914037424	-0.0966557746538291	-0.0805509249948229	-0.0240402775000684	0.0643099713185827	0.0951068509639913	-0.0175215974227771	0.253571701549586	0.172408703262357	0.0531046815709211	0.149319475645474
GDAP2	GDAP2	turquoise	turquoise	0.258913709482724	0.226943109813303	-0.0229386604623642	-0.163677088032838	-0.150212009488226	-0.0817642767127071	-0.0477082050089029	-0.0975415572353441	-0.0455286642517666	-0.023276108143467	0.0714890336455281	-0.0301655891210572	0.143309866558843	0.146886923333768	0.0636038909607968	0.141562201983633
WDR3	WDR3	grey	grey	0.0790485928357016	0.105235544678355	0.0563950867872068	-0.046862197621039	0.00160048294883861	0.0357113700763614	-0.0241303208990989	-0.000892238908996583	-0.0541404689493189	0.0633722044402883	0.0455872669495056	-0.0349355799314611	0.067653556170448	0.0228663412606485	-0.0123624218383696	0.0392214421173179
WARS2	WARS2	grey	grey	0.131037209553997	0.118585282496982	-0.00929436916364199	-0.0537216417610084	-0.0509955144373534	-0.0224750351370035	-0.0512360270342758	-0.0324520684558427	-0.00613785026495282	0.015381306742762	0.0159987874241694	0.0245302392060932	0.0693452950661373	0.0986734062717072	0.0472577150604373	0.0556741173090956
WARS2-AS1	WARS2-AS1	turquoise	turquoise	0.16646095641394	0.140492670753906	-0.0288935680773114	-0.111277663614748	-0.105383146659808	-0.0683625138207173	-0.0365196731928469	-0.0912061063529798	-0.0338189768519031	-0.0365002200533152	0.0355915107563575	-0.0177356984345644	0.071794084605624	0.108971504038291	0.0659331729101802	0.0966927389426491
ZNF697	ZNF697	grey	grey	0.0625306353079782	0.108794478744255	0.0984178625545575	0.0250937728505945	0.00510971841431003	-0.0151243091330545	0.189530991287451	-0.0672285273700968	-0.0858848481613112	-0.0693222145416414	0.195118640108725	-0.0460736596569083	-0.0807567257953272	0.0855725274847097	0.180752695633166	0.221234462394796
PHGDH	PHGDH	brown	brown	-0.178603201956224	-0.13343419314407	0.0190744501591277	0.257780816625622	0.18692752017014	0.101601558695159	0.0251924036918683	0.0728045625425188	0.168517028774213	0.0574659734027821	-0.0936035934297993	0.101391685989755	-0.201598108153756	-0.0287290403757665	0.0504911490197325	-0.0787729822968104
NOTCH2	NOTCH2	turquoise	turquoise	0.405162120440506	0.286749772937884	-0.222652193916676	-0.222856221105181	-0.315451437911217	-0.198387366174885	-0.192095372818649	-0.0613492080174202	0.111743153868081	-0.0526120236731204	-0.0840415659386596	0.108392584931517	0.14929602383781	0.338817512846066	0.14138024958335	0.143676879758011
SEC22B	SEC22B	grey	grey	0.15073878587502	0.12719089830363	-0.0777475796844186	-0.0848309279144854	-0.0468781125437833	0.021624198708058	-0.235007808945557	-0.053090595047501	0.230556151711846	0.113751417303381	-0.0911574633628714	0.0989326776176994	0.29488100423107	0.0485522948808615	-0.0752563519366762	-0.103804287885203
NBPF26	NBPF26	turquoise	turquoise	0.15403065823577	0.123891863814038	-0.0421957489051521	-0.0926891168730735	-0.097533577996694	-0.0524446100997933	-0.0592194515918268	-0.0287565984151805	-0.00302814015027952	-0.00519901496529263	0.00473607057091061	0.0164184422270928	0.0813770150468414	0.104739476232745	0.0283526670961905	0.058634648551536
AC253572.2	AC253572.2	grey	grey	0.115625621097242	0.104106679371164	-0.0173471976351634	-0.0529751066048998	-0.0401074163278501	-0.025428955039638	-0.0514242973004112	-0.0126665477872336	-0.073359491016232	0.0119952462669044	0.00508048933118312	0.0554660057097485	0.111895504574988	0.0890142219121039	0.00416865189648838	0.0276962077816318
LINC00623	LINC00623	grey	grey	0.0856144930911641	0.0807065558540149	0.00797278440596788	-0.0525170884346604	-0.0319501474081578	-0.00700976125767968	-0.0264172053379458	0.000308226891341042	-0.0550588900789089	0.0234235284451495	0.0202966171916533	0.00173895814830648	0.0735570355120487	0.0432153772980379	-0.004965081438186	0.0297991721408798
FCGR1B	FCGR1B	brown	brown	-0.0855969230989116	-0.0943518716785674	-0.0532884315573913	0.242249988639492	0.0518381590571012	-0.0508933288994046	0.0480654473050338	0.0770948654588739	0.0657973115997777	-0.0513741463179893	-0.0892992263928764	0.241280504577969	-0.180108117173288	0.126811320523311	0.115362186994504	0.00783588480915926
FAM72B	FAM72B	grey	grey	-0.0329565097786753	-0.027418642348312	9.29244006853257e-05	0.0800446281586965	0.0405090663850684	0.00616504263347028	0.00783411332413251	0.00868983344018769	0.0178829122649527	-0.00161047285355236	-0.0162788464329662	0.0786199697476334	-0.0363052910445695	0.0260631018952856	0.0227582346329539	-0.0186421151138483
SRGAP2C	SRGAP2C	turquoise	turquoise	0.27589160362041	0.21474014618875	-0.0711465100727363	-0.100369244356823	-0.156183768574484	-0.108454575618888	-0.0947936615810177	-0.086474260713212	-0.0146784624666215	-0.0352040673980865	0.0128073121283893	0.110586759496929	0.134033096912281	0.248831746599352	0.108924503852258	0.125664824760835
LINC02798	LINC02798	grey	grey	0.0751573541555765	0.0634919375620824	-0.00921510736468126	-0.0194257533143701	-0.0339150812634115	-0.0302731194027627	-0.016896079076624	-0.0325017043216314	-0.0227558377248211	-0.0136671130450601	0.0134175089014981	0.0351767291974994	0.0332816407121386	0.0796388061793069	0.0363280339764092	0.0371806813853539
LINC02591	LINC02591	grey	grey	0.0320107218893504	0.0176071834127564	-0.039666384854397	-0.00556025832661439	-0.0301340143926894	-0.0265234941942103	-0.0351771075385114	0.00583884501983117	0.0205856655105724	-0.00340715655253888	-0.030855726427967	0.0430665363800693	0.00609438617214424	0.0442427234063988	0.0190918100235572	2.42109499183449e-05
LINC02802	LINC02802	grey	grey	-0.0331552397386094	-0.000876248977014015	0.0486655544320169	0.0285929698728092	0.0551776329553689	0.0556538204881083	0.0318473264953871	0.0247378542832459	0.0162382105357353	0.0366367795543717	0.0250605560073674	-0.0240539882233612	0.00342234791001014	-0.0387180479233053	-0.0142129130553868	-0.00470305377813538
SRGAP2B	SRGAP2B	turquoise	turquoise	0.284227256869804	0.226382919836525	-0.0692067592339809	-0.137753219253404	-0.170066053560444	-0.109189544184109	-0.0902435674999009	-0.0910982877712957	-0.0246823087048795	-0.0300612442119209	0.0208506339824497	0.0601827339228814	0.146706117032447	0.222613271885547	0.0930822023433659	0.130369690919652
AC245014.3	AC245014.3	grey	grey	0.0839555018036632	0.0874178703658437	0.00278345750995071	-0.0486257992278746	-0.0255634919139242	-0.0153681830166263	-0.0179309268402738	-0.010290813849342	-0.063942950524776	0.00694703953840472	0.0180231875796017	0.0167943506387107	0.083461477213794	0.0498241671654752	0.00968311562965998	0.0345393157629147
GPR89A	GPR89A	grey	grey	0.126125591726956	0.126897851114583	0.0111635181165425	-0.0691007226748691	-0.0461633924717666	-0.00902112978049834	-0.0287415351615042	-0.0327168419400098	-0.0231494493418893	0.0183286445373143	0.0399081050281607	-0.0069430651455837	0.0843390984514639	0.0663679036822728	0.0266516515678562	0.0608514060333762
RNF115	RNF115	turquoise	turquoise	0.219937471879657	0.167517884911447	-0.0936183575094381	-0.0232134798093897	-0.113112958858781	-0.103375327862188	-0.103689712878922	-0.0857719487080014	0.0508362714215434	-0.0276900953309468	-0.0295871883361376	0.179468936128378	0.0792371467853602	0.251965046513234	0.139163278550076	0.0831655593129428
POLR3C	POLR3C	grey	grey	0.132159507309555	0.140303188292499	0.0181603725207688	-0.0681080283460131	-0.0438030608335734	-0.00528847501058111	-0.0242977596833536	-0.0264197303432488	-0.0224899864204278	0.0274209430405717	0.0447573367502326	-0.00662704189710571	0.0861236381059088	0.0675152819065856	0.0283420198175332	0.0604072511630484
PIAS3	PIAS3	grey	grey	0.0725590889681536	0.0760719978608175	0.018409354152755	-0.0606876954192447	-0.0271074215880032	0.00506072860767613	-0.0329738288341786	-0.00103229577155595	-0.0393919537469378	0.0310561056286529	0.020130360179101	-0.0188815219856994	0.0676235455344368	0.0199835700859291	-0.0167962026651832	0.011069809837802
PEX11B	PEX11B	grey	grey	0.0778417647704092	0.0996191019112659	0.0340864263903655	-0.0410151521324964	-0.000372707963743156	0.0383846433876898	-0.0522017420599326	0.00671423976702556	0.0033073515274638	0.0660354008722034	0.0190456625855764	-0.000883883375470086	0.108564258228864	0.0145096718468656	-0.0210076063653779	0.00187275700743492
RBM8A	RBM8A	blue	blue	-0.148178452135127	-0.0225515999089332	0.265017273634913	0.207612376979203	0.349512245719463	0.310773738663887	0.0663723531977031	0.151653778467669	-0.0579529864415015	0.247840994664332	0.0934586696242889	-0.011286898778138	-0.0114682320725649	-0.140898869714327	-0.0896693591148415	-0.074890382290078
LIX1L-AS1	LIX1L-AS1	grey	grey	0.0629125022371794	0.0773877608851336	0.0167338329684014	-0.058239779251452	-0.020205649383386	0.0119397329234787	-0.0290962258970778	-0.00933562993188067	-0.0338916654912846	0.0371405395940054	0.0205388033134974	-0.0319388651724564	0.0679308692526876	0.0077035813325792	-0.014788404978797	0.0196700102210023
LIX1L	LIX1L	grey	grey	0.0686001979637754	0.0952343749018071	0.0548701387992644	-0.0312022104967907	0.0297025040326385	0.065278587511031	-0.0599011230102231	0.0216643939916076	-0.00900557449042372	0.0983959980953386	0.0243275876190224	-0.0100578084131944	0.105407558531063	0.00201104042951503	-0.0344826384324178	-0.00192983612359671
POLR3GL	POLR3GL	green	green	-0.0854812572194906	-0.00616972147834407	0.126418354523108	0.121285377830553	0.177691760192389	0.185539737125494	0.0312972507217874	0.177035166684926	0.0238905259155605	0.168892578688279	0.00759108348189213	0.00470366279073439	-0.0157049381229554	-0.0832172253687524	-0.0677903873450413	-0.0617455187118009
TXNIP	TXNIP	black	black	0.100778889434867	0.206138563101895	0.281191527358186	0.0119915072694283	0.107806113565129	0.158769933121068	0.0842499298585525	0.0821349354482565	-0.296124310979456	0.161684321067887	0.21989085860621	-0.0611882430154869	0.0822434689432574	0.0202515699751113	-0.0242476093361717	0.108682805659645
AC239799.2	AC239799.2	grey	grey	0.0376528985478787	0.0515612238866644	0.0120060897213752	-0.029069431190972	-0.0273123643429435	-0.040956458868321	0.0274095939057872	-0.0539381454053941	-0.0799658273890166	-0.0369821431316583	0.0469598947646642	-0.00587808747410184	0.0134980837170927	0.0302285066740879	0.0382920626590097	0.0503399278981519
NBPF10	NBPF10	turquoise	turquoise	0.175746244197917	0.12832943109158	-0.0882080827603627	-0.109937413146424	-0.144256294732963	-0.0925594407068227	-0.0609955772410092	-0.0358735002246728	0.0349487419712553	-0.0388046140040872	-0.0185644060201722	0.0250491847707057	0.0646604043743583	0.138847526093771	0.0584713799962871	0.0749336466217302
NOTCH2NLA	NOTCH2NLA	grey	grey	0.14194753149474	0.109423462608103	-0.0609395162326412	-0.0751830829029981	-0.102967051368989	-0.0648316929163889	-0.0565375883985831	-0.0370005895473254	0.0417858119108863	-0.0164029999965211	-0.0131270133889958	0.0333184216203432	0.0649300765515781	0.11362670894678	0.0503113589665789	0.0536386486428197
NBPF12	NBPF12	turquoise	turquoise	0.17181653598081	0.153502133624315	-0.00185963349522884	-0.104607228342506	-0.09072462297432	-0.0416029823241385	-0.0186665789557291	-0.0530816494459096	-0.0430080437925453	-0.00648375577882294	0.0593375523835332	-0.0246730450104553	0.0858644808392544	0.0999771063749165	0.0415400538373927	0.101666730065346
PRKAB2	PRKAB2	grey	grey	0.0911478096073542	0.0903045214255788	0.00252181445285491	-0.0483634357382652	-0.0392184334329338	-0.0147431534681224	0.00321170912663705	-0.0292956716732522	0.0106785561346311	-0.00382407118135441	0.0373734743585333	-0.0154285130889923	0.0448515040719222	0.045468271176688	0.0397607041102043	0.0601688513944513
AC242426.2	AC242426.2	turquoise	turquoise	0.196717155927772	0.168359634670537	-0.0331812366481135	-0.133632161142267	-0.130428377474788	-0.081738613321124	-0.027994334934089	-0.0973477100198216	-0.0247045995357009	-0.0466469975134839	0.0514774871906978	-0.0264369272734856	0.101991886224956	0.113898445735537	0.0642464139342364	0.119754358441563
FMO5	FMO5	grey	grey	0.07133387257675	0.0599368146307217	-0.0333931850324329	-0.0574619166073382	-0.0661085709557787	-0.0465519945963306	-0.0156890315493652	-0.037264803742783	-0.00491980314737607	-0.0282199316753663	0.00577915280755831	-0.00619724174208824	0.030932403873761	0.0451051156388196	0.0209693899221085	0.0394237011826558
GPR89B	GPR89B	grey	grey	0.115291568187595	0.0953665129519666	-0.0253533826158472	-0.074788066689461	-0.0776979751956322	-0.0501170071289527	-0.029506464330739	-0.0408977467012634	-0.00428950996118701	-0.0185903209520894	0.0187393970922512	0.00151742530555034	0.0633141362240516	0.0686720679306939	0.0370749873896757	0.0555351973177542
NBPF11	NBPF11	turquoise	turquoise	0.176081882810012	0.140967450988528	-0.0424746306754179	-0.11730047853767	-0.108988188288777	-0.0524229149481098	-0.076706027748834	-0.0488137844183614	0.0101573715348041	0.00032750502349213	0.0127930594998882	0.000250548243035535	0.117436894771745	0.100837804719868	0.0127684775574676	0.0584838158483825
LINC01138	LINC01138	grey	grey	0.130496128836522	0.0905357059305781	-0.0701722894651235	-0.0458898515721968	-0.101406371421304	-0.0785561623419719	-0.0407653908246688	-0.0186702761597119	-0.00557349441710619	-0.0344761257183505	-0.0235243591223574	0.073900875939132	0.0191560428220349	0.142318295215301	0.0605744082261233	0.060747598891468
NBPF14	NBPF14	turquoise	turquoise	0.2481104906802	0.174155444339896	-0.129274159965378	-0.158933012676106	-0.207568050996366	-0.135432917753696	-0.10249923262668	-0.0511964061808046	0.0598816118049149	-0.0450935552373269	-0.0299134638986089	0.0408482705924329	0.102914554232656	0.187895583111914	0.0785442434948285	0.0910609453082852
PDE4DIP	PDE4DIP	pink	pink	0.15316829644874	0.0793281421102826	-0.23527561820531	0.00897642487445878	-0.14433295509681	-0.143406675036373	-0.209403513976774	-0.144956188131747	0.407217471279041	-0.052235543659649	-0.162313451624969	0.263013171102408	0.150771301026876	0.216434648093946	0.121052921101446	-0.0535183985886042
NBPF9	NBPF9	grey	grey	0.13966280747039	0.0946798907081591	-0.0692081416068338	-0.0657603514258585	-0.101110010813663	-0.0756083554266599	-0.0569312711727638	-0.0312896750861523	0.0215942154967395	-0.0292620970827939	-0.0152679456470974	0.0487147543386101	0.046869489345472	0.128812929269743	0.0540597314661061	0.054398533516332
AC245297.3	AC245297.3	grey	grey	0.103218003874436	0.0696410969731328	-0.0538311756830298	-0.031543414338986	-0.0794802982832894	-0.0723582913204899	-0.0313614608906115	-0.017726346881585	-0.0409218559676797	-0.0366910860381529	-0.0178292431628943	0.0641631929529836	-0.00463518969613302	0.126507262323252	0.0509872895370856	0.050558728883106
NOTCH2NLC	NOTCH2NLC	turquoise	turquoise	0.273946730571027	0.169033585672733	-0.145148289500968	-0.166435846224442	-0.187667033396116	-0.116686865135495	-0.217200508815653	-0.125771338219381	0.0806677353926999	-0.0116975193815431	-0.0620399412621098	0.109079528079809	0.221654505487787	0.206525975986353	0.0135064906563689	0.0224897909621068
NBPF19	NBPF19	turquoise	turquoise	0.269453787971631	0.199131400275076	-0.103441399277966	-0.167180243965231	-0.171665909589685	-0.0901623932146075	-0.188885654683436	-0.0808220490236549	0.0703172050095928	0.0227880576971789	-0.0340914335250451	0.0671967119358634	0.221022558648544	0.176526501789539	0.00958190300846725	0.0321616757969145
FCGR1A	FCGR1A	brown	brown	-0.181705098898141	-0.147605338641556	0.00438416848595384	0.387046203673867	0.12629336790726	-0.0430655613468336	0.190546318631755	0.0951391753812989	0.0628259202063659	-0.0951419016580103	-0.0455367281397515	0.268385338081121	-0.320817732977145	0.124295614791844	0.206002067740538	0.0557651772354563
HIST2H2BE	HIST2H2BE	grey	grey	0.0980518494133339	0.0845031515668718	-0.0182599074826772	-0.0619264102893716	-0.0804113234015456	-0.0602097204307718	0.0464041976486506	-0.0381896418647391	-0.0432171057906703	-0.052600385231513	0.051561099980065	-0.0196879835206561	0.0168480738607407	0.0707498403101701	0.0631514928943776	0.107148813760225
HIST2H2AC	HIST2H2AC	grey	grey	0.110879828605219	0.123176933041263	0.027893163865138	-0.0558806052651749	-0.0115661398195727	0.0481885452841914	-0.0446416194342513	0.0462804022174481	-0.0236370574303706	0.0886778891145559	0.0236377154665176	-0.0178954128047523	0.088782033828772	0.0418013625076351	-0.0120186288363105	0.0333019786268342
BOLA1	BOLA1	grey	grey	0.0152991836665242	0.0382820070156699	0.0371987778420949	-0.0116028765205234	0.0142437072111488	0.0335925822024987	0.0227816942395875	0.0367540301870722	-0.0408968559290624	0.0327361764570482	0.0284376104280054	-0.0300844473015777	0.00584224207642692	-0.00784682396449043	-0.00947998889576655	0.0183958559019248
SF3B4	SF3B4	grey	grey	-0.0118667559015106	0.0356286261810172	0.0802798826862177	-0.000856002188971228	0.0580070491805503	0.0703491438530365	0.0275805211168178	0.0399734687760731	-0.025680666958103	0.0641815191179118	0.048772497571897	-0.0573732895757508	0.0296765353159511	-0.0566849115389264	-0.0343824948721598	0.00343814656946231
VPS45	VPS45	turquoise	turquoise	0.270922263040801	0.248967544164396	0.00778837304152652	-0.145616940726737	-0.133228168375929	-0.0773271179521776	-0.0103715043862103	-0.108044633076625	-0.081312990492999	-0.0331097043085213	0.108438609028557	-0.0226735293400965	0.115131662254941	0.174568314597814	0.106723165294501	0.180764329335734
PLEKHO1	PLEKHO1	brown	brown	-0.179892846176254	-0.0711719953078972	0.234953120716165	0.329310738264216	0.255668287099521	0.134029965892467	0.286674258287939	0.187033547183093	-0.244996087813159	0.0418104513582135	0.161647431275493	0.0981080978134585	-0.311402898564759	0.012582691871378	0.0808536259227317	0.0977981494128235
AC242988.2	AC242988.2	grey	grey	0.0828759961025908	0.0801836467077511	0.0132784445721601	-0.0605638861586491	-0.0229605260697375	0.0276066083949525	-0.038454423008584	0.0090765270242824	-0.0285309318499905	0.0463480707554242	0.0172293288969741	-0.0305000090653743	0.0622246220382655	0.0232577062235885	-0.0158407982898281	0.0223159148914751
ANP32E	ANP32E	grey	grey	0.0279547452426604	0.0529115418886288	0.0286208322766333	0.0737585668034124	0.0488442210667388	0.039555300256348	-0.00592784390853152	0.0887084975533046	-0.00924860650611054	0.0739378952370144	-0.0114265326582473	0.0936873042507307	-0.0219464785458835	0.0766720648791872	0.028221872939695	0.00863567745908461
APH1A	APH1A	grey	grey	-0.0411257339858189	0.0637340344948101	0.173494921576713	0.107002089540044	0.178082856080913	0.19145841210239	0.0319020975447968	0.112524388356134	0.0414718772318926	0.172453915251059	0.0615576131401376	-0.00512503439792127	0.0533794592706232	-0.0724935484918615	-0.0470995221363616	-0.0297577177149793
C1orf54	C1orf54	brown	brown	-0.193550387018078	-0.0763605553527182	0.189408376194418	0.295096949359404	0.226415023646738	0.0755329883835997	0.277864912463978	0.0249495014559542	-0.0946099661553646	-0.0410807382340643	0.15371117414517	0.0650657882493982	-0.245894591799274	-0.0140979619920737	0.144452508685664	0.0867159448996642
MRPS21	MRPS21	green	green	-0.103608597384	-0.0492192802468765	0.0755527540056628	0.0856722505570014	0.147601252909743	0.125451701972838	0.0140842283173688	0.13378919293106	0.00148098734117241	0.118075802510413	-0.0228321444600683	-0.0062477249416901	-0.0330612531017564	-0.0918298610350733	-0.0698645242526318	-0.0809267785912403
PRPF3	PRPF3	grey	grey	0.106298694310217	0.0986310833669339	0.00520199272562908	0.0310749754463534	-0.016211072189126	-0.0325968268325535	-0.0156843552432487	-0.0976893134911998	0.00238706539639937	-0.0221499540448072	0.0343224346327618	0.10732638340865	0.0324187060480435	0.144014358246851	0.106572773867564	0.0702618100274212
RPRD2	RPRD2	turquoise	turquoise	0.329263893801042	0.294610818599277	-0.00368702774782725	-0.205700074804505	-0.17989140125706	-0.0941493263638136	-0.00124672239216242	-0.103586598582215	-0.0974340858659869	-0.0391479536860105	0.13049355919609	-0.0677928551291731	0.144913701067518	0.190984500740453	0.116578897739272	0.229235134263897
TARS2	TARS2	grey	grey	0.0490012022217176	0.0748080645104151	0.0463357691115163	0.00394114936138783	0.0231668860399083	0.0305734769484192	0.0035755125632039	0.00124121664221236	-0.0177606202681482	0.0383913341264114	0.0366948579373557	0.00457751894806047	0.0290356700819275	0.0325788357346168	0.0209256531589978	0.0321824879855407
ECM1	ECM1	yellow	yellow	-0.161707942353355	-0.0391015694156113	0.252083603904474	0.180970521018242	0.189070297545185	0.0887579798342989	0.393784564773361	-0.0912174262982168	-0.0484099119632823	-0.0913483313130087	0.28221604019847	-0.115617756704173	-0.169009660713289	-0.111583761125032	0.128265825030129	0.161406788096046
ADAMTSL4	ADAMTSL4	red	red	0.0521826589464109	0.0369361566184888	-0.0637695879551466	0.0855310415659985	-0.0464678852421218	-0.101790979038288	-0.0233244268592688	-0.00617581623680215	0.00128785757156521	-0.0669046640295236	-0.0507955357699058	0.194649516139463	-0.0605789439394323	0.174916182402031	0.118959638604374	0.0383757663969894
ADAMTSL4-AS1	ADAMTSL4-AS1	turquoise	turquoise	0.305162531424996	0.207196068794161	-0.147413201671035	-0.132435495256581	-0.246467454537485	-0.207724310820434	-0.0536616549876922	-0.0949389198395678	-0.0193511455477142	-0.129439838616084	0.00541237130061382	0.120171265567334	0.084120146209449	0.310019539236482	0.18852852066154	0.193714721375456
MCL1	MCL1	red	red	0.199976921435597	0.161739870108903	-0.0750795892258104	-0.00512506418166305	-0.106803193287694	-0.113729626911827	-0.0928413577228608	-0.0857036799618771	0.00370676706331074	-0.0389584366381497	-0.00466704906878447	0.210049586589437	0.107470959051141	0.243205994028351	0.138818908149032	0.0877265886244946
ENSA	ENSA	grey	grey	-0.00611005788763855	0.0637185239102643	0.127108133013175	0.104190572262744	0.129124257074753	0.11226991599018	0.0814824944610317	0.103069195368971	-0.0582988777050238	0.0965927617525546	0.0625308755700336	0.0261293087826055	-0.0365902134484846	0.0172838783640442	0.0379327709397981	0.0421811530864973
GOLPH3L	GOLPH3L	grey	grey	0.121445099919718	0.0852281123565685	-0.0892292871183464	-0.0452800870001968	-0.111994702503481	-0.119195677889175	-0.0268425802775527	-0.070986798967398	0.0234309684759246	-0.0835204751335912	-0.023271389431475	0.0694956125655913	0.0164558107936515	0.141149969717117	0.10789113194764	0.0695132522257637
HORMAD1	HORMAD1	grey	grey	0.111928823940837	0.0751874526481511	-0.0886741548243197	-0.0387106489142207	-0.108431325849993	-0.117923060933219	-0.0218731697902554	-0.0873049991561912	0.0381394693486036	-0.0935320278795772	-0.0198181600507477	0.0691007037060813	0.00874771531519601	0.135137194338526	0.114910794441956	0.0695379329053512
CTSS	CTSS	pink	pink	0.0149816583499162	-0.0358586965311449	-0.261467062276383	0.0581516045290236	-0.080664779581354	-0.0516208922823444	-0.27887846459036	0.0556898536694428	0.619732583879055	0.0766971599512976	-0.310320204599844	0.217232416444941	0.153088989400816	0.0223459928034946	-0.0421971353267561	-0.208876615886028
CTSK	CTSK	grey	grey	0.0235300619981368	0.0190276431439145	-0.0683161770692777	-0.0182013847030894	-0.0274673531814726	-0.00547396450442886	-0.0655327000958554	-0.0105719467237547	0.214676402245112	0.0231035183319343	-0.0620782561007522	0.0126368424434257	0.0541079028010771	-0.00223784153709712	0.0136991484938598	-0.0309711868790888
ARNT	ARNT	turquoise	turquoise	0.301942143663033	0.25185244188094	-0.0558585442282221	-0.218895492321477	-0.196609326068722	-0.0981007742044225	-0.0809615994794625	-0.0952992012579636	-0.0181867538031192	-0.0296028892947745	0.0599114865070345	-0.0401688578139258	0.190131805835216	0.157182650282982	0.0580754953038007	0.146650754883061
SETDB1	SETDB1	turquoise	turquoise	0.180347294390146	0.158219383656227	-0.0250351385005945	-0.0929384213779653	-0.108653334684801	-0.071768309338341	-0.0324065699898398	-0.0638721430259959	-0.0500553510900543	-0.0257242473145906	0.0371039677273404	0.0148326706403642	0.0625453628233244	0.137815382478051	0.0754665960414912	0.109743644316957
CERS2	CERS2	grey	grey	0.100902883691017	0.179221924054962	0.177989814728926	-0.127493838270448	0.0487084564483795	0.149448122966656	0.0331953211128704	0.0301641296797876	-0.039969072134343	0.143696625268703	0.171831682875286	-0.200473515086189	0.190442344753067	-0.103057761492143	-0.0764790119376069	0.0670616118208011
MINDY1	MINDY1	grey	grey	0.0356359642411685	0.0620872122246059	0.0470858975995954	-0.0143826997084774	-0.00146780167040575	0.0111768500109395	0.0736787933904513	-0.00367646355445928	-0.0254493040431764	-0.00266732409597967	0.0756735679410044	-0.0477919677497148	-0.00561384486878297	0.00683894410658932	0.0356540104198251	0.0723664918605782
PRUNE1	PRUNE1	grey	grey	0.079386537537402	0.0857677396404936	0.0237683458221299	-0.0524253982289231	-0.0225954472367854	0.0129246166655496	-0.0257303456722612	-0.00769171551015636	-0.0137926813273156	0.0330196822720636	0.0316013221004275	-0.0204784209616131	0.0702772536275577	0.0250256382817265	0.001011485942032	0.0289300033400326
C1orf56	C1orf56	green	green	-0.162182700611843	-0.172463556818047	-0.00412943231176851	-0.037969052555258	0.0180991716493332	0.0240131827740369	0.0279644896111753	0.0850523593482067	-0.0607204039499207	-0.0105300560175723	-0.0415199118097133	-0.128194782430123	-0.0413787598543337	-0.198146236093382	-0.151955596746107	-0.113204520906483
CDC42SE1	CDC42SE1	grey	grey	0.00901264436114151	0.044312158678979	0.0987197741902158	-0.0341818205526689	0.0473022969775974	0.0836093907767264	0.0175222862197965	0.0527061292964204	-0.100815261085366	0.0767406114986258	0.0722651011792545	-0.0734920089998445	0.0641445578226865	-0.0598325946025956	-0.0619096894646988	0.00450317451167368
GABPB2	GABPB2	turquoise	turquoise	0.204406319934426	0.185415093066069	0.000142888900074849	-0.128378902624137	-0.0943237577367618	-0.0318653502571807	-0.0533918180108941	-0.0477169950125148	-0.046333045045881	0.0190853320260832	0.057104537684054	-0.0267973856121321	0.132296028464517	0.106672339094999	0.0283892737778989	0.0952607199163142
TNFAIP8L2	TNFAIP8L2	green	green	-0.120329766704741	-0.0591637555210268	0.0830514045594786	0.16622061203597	0.178306890216858	0.120016632590404	-0.0121001616763896	0.157182326504207	-0.0411390202837314	0.123033538518643	-0.0589770771827989	0.0875314624883148	-0.0706043657495622	-0.0350057199753319	-0.053735533533753	-0.10084633236113
SCNM1	SCNM1	grey	grey	-0.0545705828185319	-0.00721009536582114	0.0747074087625968	0.0715178721171998	0.0980662670751403	0.0764955797174608	0.0376289827147684	0.0854586080895025	-0.0264027181166214	0.0702047127320785	0.0207620523131272	0.0130252037407784	-0.0240567779610498	-0.0365863976175361	-0.0191479018085547	-0.0209380096496452
VPS72	VPS72	grey	grey	0.038549380335162	0.0594482489389591	0.0422481203583967	-0.01703394106227	0.0171173190010439	0.0343414519477225	-0.00523173082224028	0.00277465806730372	-0.00917358956956994	0.0423564949891905	0.0317702386926606	-0.0163547975812327	0.0575509772895486	-0.00422610151322859	-0.00658035781459523	0.0140618475401193
PIP5K1A	PIP5K1A	turquoise	turquoise	0.254109186195705	0.209824638446861	-0.0439364979957263	-0.129373462353875	-0.150476554145943	-0.114131059478617	-0.045831064718528	-0.137610954751921	-0.0544230574593132	-0.0653618620027782	0.0673720673031823	0.0389606616633849	0.10034150440322	0.206492447424647	0.125618101203844	0.158599117274605
PSMD4	PSMD4	blue	blue	-0.110755116703715	-0.00704201515154405	0.208677456408353	0.159835576548356	0.252912306349754	0.204664026111431	0.0861415477552767	0.0786763066743709	-0.0568410492015946	0.152822317830326	0.0957647534589901	-0.0143220494696453	-0.0250772558203265	-0.0949546326445489	-0.0387767483280674	-0.0299557652556136
ZNF687	ZNF687	grey	grey	0.0502840163489831	0.0496007266016724	0.00249651904731597	-0.051835961218565	-0.0331397067997221	-0.00164941296195709	-0.0195255495779506	0.00110134410135963	-0.0163437911295141	0.0153092983680336	0.0167415098781233	-0.025082848705944	0.0492982178397083	0.00441542289738852	-0.0190338699450169	0.0165397221073906
PI4KB	PI4KB	turquoise	turquoise	0.203338275939861	0.184011678447067	-0.0102959155243298	-0.118103147635927	-0.105177632275492	-0.046650257952979	-0.0563404736447439	-0.0615459863089001	-0.0342714083898227	0.00711445798156855	0.0529948685636038	0.0138291576970449	0.142399397517998	0.122805528964138	0.0536699068180342	0.0938372589878537
RFX5	RFX5	grey	grey	0.0295410746719351	0.0267590307186291	-0.0452953746914988	0.046659478048141	-0.0187165315479299	-0.0298228755240427	-0.0465672134916967	0.0344622341959356	0.0541377336486494	0.0156400083656159	-0.0579551987006553	0.111710055903331	0.000653898880882281	0.079710675164205	0.0323709770509047	-0.0156044819704676
AL391069.2	AL391069.2	grey	grey	-0.0551376360403657	-0.0483325565434048	-0.0117022955108932	0.0927159578479543	0.0525760390505454	0.0199360382421687	-0.013193340829285	0.0512543533556117	0.0277039722125394	0.0247208184363337	-0.0522046739061065	0.0867358654032662	-0.0532159761571574	0.0190614174955197	0.00792103407783537	-0.0453093011002298
PSMB4	PSMB4	grey	grey	-0.082685907626111	-0.0229803882790949	0.0991240572330604	0.183330606916692	0.203412914976534	0.135410171814795	-0.0118273417537114	0.088078397916084	0.0415645086686568	0.134178816871145	-0.00318258196794685	0.113631275687209	-0.0148667368510955	-0.0148023824734409	-0.0128303780231951	-0.0683583248512442
POGZ	POGZ	turquoise	turquoise	0.322079928429603	0.262760037759286	-0.0678021146850799	-0.18276284464826	-0.201945328511136	-0.126776117773757	-0.0773911786463069	-0.11044246992736	-0.0388232916102482	-0.0433857238350722	0.0594659151461986	0.0278951060876909	0.166933824996815	0.229449289335558	0.112616675157511	0.171453849826874
SNX27	SNX27	turquoise	turquoise	0.242921382499327	0.232823979017016	-0.00713244492921691	-0.0741653841000364	-0.0833714875979261	-0.0247421026906448	-0.0747993402953187	-0.0469354595824074	0.0460270507284679	0.0449634863881093	0.0370861988191672	0.0579184901956213	0.140510223072954	0.173162324812764	0.0841380606869058	0.112172819189612
MRPL9	MRPL9	grey	grey	-0.0634929741966041	0.00124139443790707	0.102202284587661	0.126791191385571	0.157906705984248	0.136096681707847	0.0179800367376899	0.111884999932422	0.00747968341488343	0.127015647507094	0.0114755092061654	0.0444514202250091	-0.0243629085106726	-0.0307183672708156	-0.0203620265074688	-0.041468526757026
OAZ3	OAZ3	grey	grey	-0.0334656112461318	-0.0282087507682382	0.00307694696125837	0.0659131144215327	0.0381406159767812	0.011091541500468	0.0105854832115276	0.03056954831716	0.0226850082859249	0.00521111768510863	-0.0205775075227745	0.0584400905776088	-0.0363501307417073	0.0171915444936364	0.0130670764880653	-0.0190218892503982
TDRKH	TDRKH	grey	grey	0.0409581839836628	0.0203335882880091	-0.066406601989392	0.0284618842207788	-0.0243468106793424	-0.0415319114237363	-0.0770679329026034	-0.00638541030104563	0.0758723582129177	0.00263031284515518	-0.0737585271869984	0.121634367921294	0.0270604264616442	0.0801150265208218	0.0305833222056136	-0.0345031976275511
THEM4	THEM4	grey	grey	0.0215370084144719	0.047138490082736	0.0286221827889512	0.0186873962951874	0.0224268207861253	0.0127229011011681	0.0337690341703899	0.000923922171457147	-0.000811870361454427	0.0130076746279216	0.0403432234902518	0.0133538700154772	0.00259310852202236	0.0257538456534502	0.0380997891185674	0.0331914431650969
S100A10	S100A10	grey	grey	-0.293022513001332	-0.114613712453251	0.368566461349959	0.303850782800245	0.433208262283029	0.375248277077929	0.286390070170534	0.372506224856464	-0.106411109147665	0.253239762210113	0.160669071341224	-0.132935557745898	-0.255288438616394	-0.232608192882143	-0.0483163775305571	0.0124413788236881
AL450992.1	AL450992.1	grey	grey	0.0308512041493952	0.0400711874113897	0.016645562177485	-0.0301801132695882	-0.0272382077072384	-0.0140423732040435	0.0590296694379624	-0.00903428123753663	-0.035311344493994	-0.0290658040123237	0.0519204374436417	-0.0421720026869303	-0.0104959018233582	0.0152423866430227	0.0391493796607903	0.0722792502122466
S100A11	S100A11	blue	blue	-0.599724445555328	-0.363205703913916	0.424761893513934	0.617311005486991	0.698164406240843	0.497705708121564	0.441660262915265	0.392302424980728	0.0848270719587801	0.263542800118669	0.12766186040705	-0.0524228443803908	-0.434457698214823	-0.365253801146118	-0.0292912187484075	-0.102636509832976
S100A9	S100A9	grey	grey	-0.121595818003131	-0.0629360253677122	0.135592060562256	0.294998100660515	0.323777578158894	0.254597527336941	-0.167680194812673	0.155607841850563	0.129379627717271	0.293859271802083	-0.12488065449501	0.249653517144067	0.106526946619854	-0.0172964318490726	-0.126753673135956	-0.230598805280288
S100A8	S100A8	grey	grey	0.115839974201798	0.196784411985956	0.293294581539192	-0.111640229969504	0.150677332940682	0.261812138936601	-0.104404874913423	0.0209543935819382	-0.283910537892096	0.287060689378106	0.156386317121275	-0.171465063078312	0.275523400959644	-0.0946825060323957	-0.189734170272398	-0.0187592813122062
S100A6	S100A6	black	black	-0.113109758888683	0.126785433647654	0.60571495411816	-0.0447897656262024	0.384029412416219	0.498592571966778	0.351151256801411	0.243239876510351	-0.375119873145708	0.347811912289895	0.442661357695827	-0.565958662168226	0.0385158851991418	-0.415656943599136	-0.200160060388457	0.134020789625205
S100A4	S100A4	black	black	0.182528475136033	0.338903214495678	0.459660175348937	-0.389273482548479	0.108562518491898	0.365067905845514	0.0813345930081709	0.203652335517044	-0.428309371040312	0.36570800046636	0.362893576222027	-0.590522462395952	0.374920815025631	-0.326465861422867	-0.318980461853879	0.114992574225647
S100A13	S100A13	grey	grey	-0.0236132591191536	0.0100630862624773	0.0564705456291702	0.028820958285607	0.0345013766055886	0.0278914023404048	0.101907092267719	-0.00561381871279744	-0.0264278714847586	-0.017461280679785	0.0834949278779284	-0.0265507112204133	-0.0421776429712965	-0.0161124652341048	0.0405158000564585	0.0431924962292514
CHTOP	CHTOP	grey	grey	0.0487998885761026	0.0914219685751078	0.0982412052657869	-0.0086871889842612	0.0609612918234404	0.081119362801672	-0.00350469308973358	0.0146188311991593	-0.0557929747336078	0.0864304101425551	0.0709565336795554	-0.0312409971603942	0.0736756045759792	-0.00950641520664353	-0.0235996304280632	0.0211505389662001
SNAPIN	SNAPIN	grey	grey	-0.0988691234389853	-0.012438162410062	0.155105226368916	0.145904286590661	0.218389679220258	0.205850973679336	0.0294926525414293	0.126926416203812	0.0271561336659232	0.173923809144396	0.0293680861227671	0.0138609615312204	0.00136599550054775	-0.096578020743861	-0.0616013865304487	-0.068768753728144
ILF2	ILF2	black	black	-0.0698974189373059	0.0551533508024581	0.279769039509028	0.115561212504833	0.251351536235968	0.257032082221255	0.0859441718254886	0.128887453795524	-0.0907471846390311	0.20590039473051	0.129807683623979	-0.0726107990730837	0.0171341157361496	-0.11881942390427	-0.0742201272184611	-0.0136461544515693
INTS3	INTS3	grey	grey	0.121625749599718	0.135873277963992	0.0368689495158017	-0.0464111978191364	-0.0385514799322051	-0.0186586726392902	0.0252513384204596	-0.0568501604083344	-0.0622718277152507	-0.00930151075202452	0.0872618657468464	-0.00368334549647613	0.0543268691314586	0.0819236784715587	0.0685687530726962	0.107873617456701
SLC27A3	SLC27A3	yellow	yellow	-0.117748188520744	0.0079329283795703	0.306064570705158	0.150891481623522	0.176574214619983	0.095230426272754	0.45597655941508	-0.0121462076921584	-0.26607996642369	-0.0760714430394664	0.354458335634897	-0.158992757031315	-0.242764023105403	-0.0583482133949041	0.144835191507515	0.258063758575497
GATAD2B	GATAD2B	turquoise	turquoise	0.381866871535022	0.326662543670124	-0.00502433260408929	-0.23759615147058	-0.205897978284625	-0.110883706015004	-0.0234550364841276	-0.143504622798515	-0.131847349028733	-0.0503013405569089	0.157433638881532	-0.060800272373228	0.184847630704816	0.229065298288278	0.12470023994649	0.258914270695998
DENND4B	DENND4B	turquoise	turquoise	0.186861083022775	0.172353572905337	-0.00824549744754556	-0.116347165011779	-0.111291214826281	-0.075054257897721	-0.00635529560099582	-0.091613328005555	-0.0486208574276421	-0.0390890151081479	0.0823792281783133	-0.0111690204158177	0.106282647150247	0.117050785812999	0.0698118516924242	0.127860464753767
CRTC2	CRTC2	grey	grey	0.096789437860183	0.109725432339028	0.0435751260791464	-0.0886153729089457	-0.0336272894718531	0.0173603834759353	-0.0237923842615726	-0.00668171950068253	-0.0362672190343082	0.0429245881185182	0.0623052157839013	-0.0550918962915607	0.111688405675782	0.00311567642390738	-0.0255066631413841	0.0411331412714332
SLC39A1	SLC39A1	blue	blue	-0.151816829777543	-0.0302612257679507	0.216565370871467	0.230153127319342	0.294572246959725	0.235669139222434	0.0721597399590869	0.0955623318711318	0.0359195508412696	0.172349709132633	0.0622169553841071	0.034542937492798	-0.0400526592897303	-0.106005747241593	-0.031873794352951	-0.069862552014653
CREB3L4	CREB3L4	grey	grey	0.00456559757903427	0.0145540841290073	0.0135511163569466	0.000675204413781478	0.0127913393607936	0.0203919607945883	-0.00363408228270869	0.0391893027037571	0.000313020571268139	0.0275576148605659	-0.00457739473670713	-0.00805938368988963	0.00821567270878469	-0.00830334706922033	-0.0184888210996824	-0.00489601420721034
JTB	JTB	midnightblue	midnightblue	-0.113519945060751	0.0799888311274951	0.394056528548416	0.134308961233201	0.375510617959374	0.473770200100446	0.147179208358205	0.243226864110265	-0.0640775832642201	0.348741213443835	0.201711184892092	-0.176465265311266	0.0743155676359571	-0.23758063444407	-0.145345856562477	-0.0286668957463035
RAB13	RAB13	green	green	-0.210474380194134	-0.0823533123918244	0.211869528613547	0.292441510232395	0.27821939373097	0.230812020247764	0.213891996740688	0.365541943188092	-0.0567277897435356	0.160431166970622	0.0604599735726691	0.00955387412854513	-0.286077467322485	-0.078198941666555	0.0209084443577921	0.0203899099560134
RPS27	RPS27	green	green	-0.172784596108213	-0.0527674338568139	0.183939368097381	0.108304386944401	0.350466687369291	0.508185331628748	-0.196952617324984	0.7865438489662	0.00117474745566605	0.62487825427908	-0.170326074333677	-0.0628219192880824	0.0965344704471233	-0.287185459143761	-0.415624742597131	-0.329970394481758
TPM3	TPM3	black	black	0.0582002115074608	0.25799760171609	0.466194807437313	0.226371298254595	0.328682345237431	0.283774984994468	0.266715156514294	0.0384037414987228	-0.16332751491323	0.20660146077299	0.378479359484141	-0.00482418166301433	0.0158908093368869	0.0602473617621146	0.143500669210882	0.236890802670342
C1orf43	C1orf43	grey	grey	-0.12961411834739	0.0302663334113517	0.272735702538482	0.167653118513283	0.287812387451194	0.292773526000341	0.146425891729755	0.197838535416744	0.0185583755890133	0.223138753057787	0.125667758684556	-0.0874915239432841	-0.0307952093497443	-0.161743798410556	-0.0524511037826852	-0.0186121880745009
UBAP2L	UBAP2L	turquoise	turquoise	0.18649809042587	0.167787440571265	-0.0402355023181312	-0.0728008282705054	-0.0925378805797083	-0.059867456012509	-0.0666781094405569	-0.0724891737633878	0.0512467072330596	-0.00575792357124156	0.0159953085194838	0.0528321609375869	0.10409198350113	0.145798055986227	0.0820410565988274	0.0821328346571112
HAX1	HAX1	blue	blue	-0.164465457660076	-0.0616416495928406	0.188250200946765	0.229272650951611	0.293319446783988	0.244056717430868	0.0576353207488946	0.143824295747482	0.0137847544138972	0.185642862899396	0.0277599963613283	0.0396208912813528	-0.0595862907135787	-0.110800191059776	-0.0618218762347259	-0.088818245140288
IL6R	IL6R	turquoise	turquoise	0.362203611835017	0.332481742021191	0.0106654784928881	-0.248387887892386	-0.185068988306739	-0.0752925724225126	-0.0656644701728573	-0.15366643089431	-0.0614532726466715	0.000825443503789661	0.155969141277205	-0.0642027181066156	0.290947397745536	0.16190278843415	0.0712495351035684	0.205670465591244
UBE2Q1	UBE2Q1	grey	grey	0.0677409218178522	0.127143675437508	0.0929182957595786	0.0214530685581298	0.0540940039977069	0.0755010458311672	0.0175315882905448	0.0362812745284377	0.0158370544474896	0.0942067908462701	0.0803305100181604	0.0134687698024402	0.0784019760772398	0.0282457735080292	0.0204927477725292	0.0447283743324037
ADAR	ADAR	grey	grey	0.202979976604828	0.195168858979214	-0.0290906060903637	-0.00963343435099144	-0.0860598263881756	-0.0616531105557531	-0.0699029804025384	-0.0450029537081208	0.02014650537735	0.00850802817590801	0.0211753599185815	0.157093552799504	0.085189001625675	0.219267385247314	0.114296444663372	0.100196685056975
PMVK	PMVK	grey	grey	-0.0528934875780381	0.0400283550465258	0.178514585296788	0.0686427524763091	0.201359343775739	0.228498383560137	-0.00385423135602425	0.130707270953497	-0.00710927146708783	0.21332096368956	0.0431074627568257	-0.0423725448405059	0.0868735445957108	-0.118598233062429	-0.123261045634309	-0.0738160922335169
PBXIP1	PBXIP1	grey	grey	0.0815609844457872	0.0767627412871226	-0.0138178526034424	-0.0882332107690691	-0.0768875171193051	-0.0303421720824195	-0.000113861386677664	-0.00504500718742376	0.000648320429962079	-0.0128642596641512	0.0260295098662953	-0.0450120513375031	0.0680636487232429	0.0147464650618154	-0.0041030545441721	0.0370511478063824
PYGO2	PYGO2	grey	grey	0.0793697923477926	0.0894283731330316	0.0252977354837113	-0.0932623129959325	-0.0395100545833592	0.0152487637329424	-0.0313790970385629	-0.00303501171245293	-0.0345363447529814	0.0351436547778919	0.0395508560741185	-0.0600194266683737	0.102751928981975	-0.0108344446999459	-0.0400055985612961	0.0172679751299014
SHC1	SHC1	grey	grey	0.067348940268484	0.0993406471451746	0.0638558790275554	-0.00986424543352742	0.0227812667692829	0.0400602941317412	0.00251317530365604	-0.0109591933747281	-0.00062040276482479	0.0528030248903433	0.0655730169623343	-0.00155983202943923	0.0843907183843394	0.02308359098835	0.0106656644478665	0.042640787189424
CKS1B	CKS1B	grey	grey	-0.113385788661728	-0.0220706716712884	0.168351834579635	0.137079510683443	0.204961230874484	0.178799293546773	0.0971836889081741	0.1386500659592	-0.0889100124228856	0.133052115791246	0.0593597270388344	-0.0351599241074536	-0.105060878010753	-0.0834432805128755	-0.0350572237880285	-0.0132607225261492
FLAD1	FLAD1	grey	grey	0.0138891644391206	0.0573188845061679	0.0889648149234268	0.0255003272567742	0.0721350694959462	0.0746301026415592	0.0234346383748728	0.0115778933960254	-0.0384357061828245	0.0644498853031071	0.0610245283024348	-0.0166624123914426	0.0265005822379364	-0.00704936654175013	-0.00665758468958765	0.0158731549301295
ZBTB7B	ZBTB7B	grey	grey	0.0725649939022065	0.107618130474774	0.0863310007353042	-0.0508530095466764	0.0108643557472612	0.0391560708776715	0.0189362616462853	-0.0137655335114126	-0.0722721514532317	0.0485190246823903	0.100463156807183	-0.0603018645207897	0.0965861372459681	-0.00448222158678666	-0.00955724503683226	0.0539758075871512
ADAM15	ADAM15	grey	grey	-0.0209492255008891	0.0725866744740807	0.199675979039866	0.022185241265144	0.0833678923650799	0.0692323456747393	0.25235681266747	-0.0396502421659198	-0.142050520313536	-0.032084765192293	0.239962676673777	-0.159084959461865	-0.0748218808740828	-0.0570458818322046	0.0907631813685355	0.17323119288529
EFNA4	EFNA4	grey	grey	-0.0027388827721581	0.0107685453185429	0.0228555426432301	-0.0243684675726605	0.00913826460398147	0.0312721415277187	0.00546935228392827	0.0423890475742006	-0.0133210259053715	0.0288615407580339	0.00748067343062088	-0.0481870653880271	0.00624637093923541	-0.0377980167365254	-0.0343074839135688	-0.0109610613459888
SLC50A1	SLC50A1	brown	brown	-0.109635334236509	-0.0521519530324411	0.0797333346394887	0.186576885026896	0.145685575886983	0.0684334476518133	0.0996122882544686	0.0649585289136378	0.0375458930304671	0.0275464556678249	0.017479140469986	0.0805607216588502	-0.106645523113778	-0.0185205103918948	0.0364314118643947	-0.00835314199677218
DPM3	DPM3	grey	grey	-0.105920752838659	-0.0379095582844314	0.146039740394423	0.101268693718532	0.162987304391982	0.139380163162681	0.115010708554601	0.107706893378584	-0.0678399023411223	0.0943357079003385	0.0719437242929219	-0.0513309379624695	-0.0535595113862616	-0.099803677906883	-0.0486248006641682	-0.00821290505832125
KRTCAP2	KRTCAP2	midnightblue	midnightblue	-0.170652550816726	-0.0148885578268961	0.315145811427083	0.0821948515048695	0.348335799652268	0.420707314792795	0.107542773441878	0.136112491079588	-0.00392763677656395	0.292610984913212	0.148434269868366	-0.221235789233117	0.0790948716092824	-0.308710309054113	-0.183258735935619	-0.0889470530194424
THBS3	THBS3	grey	grey	0.0235220312506406	0.0349264988001021	0.0094045546664868	0.00118528754511961	-0.0228789038029973	-0.0260582552865688	0.0680977279994702	-0.0013516952537044	-0.0152235148990448	-0.0364224138468107	0.0385840221273046	-0.0145092703865401	-0.0465118533452268	0.0292810752835519	0.0634366757211968	0.0729940023485407
MTX1	MTX1	brown	brown	-0.173284554794078	-0.0401831555248827	0.263845260922826	0.249363071481342	0.283610637693644	0.178852297688277	0.284375204719862	0.0276663024887403	-0.0644434448568047	0.0419621429142363	0.193420001316164	-0.0504097636899952	-0.177205201792111	-0.0919349490140555	0.0836295851959421	0.08322718854527
GBA	GBA	grey	grey	-0.0600288755468883	-0.00603942571383753	0.0606965941490001	0.176769274584084	0.112174335006404	0.0163972300357259	0.141792959932813	-0.102059119570489	0.176651433157062	-0.0541271254028484	0.083220654109189	0.08439809952347	-0.0463698949417185	0.0188474761140224	0.14448077477427	0.0594582862652848
FAM189B	FAM189B	grey	grey	0.0153235701507303	0.0401311473009087	0.0436530482789793	0.00146067395644568	0.0148791444586442	0.0259977512295105	0.030959029014876	0.00979260155392386	-0.0259968954933331	0.0140750262284867	0.0447679352665332	-0.0222306509079509	0.00742935533537822	-0.00250183155837693	0.0030476869136557	0.0308679556623786
SCAMP3	SCAMP3	grey	grey	0.00245152832346387	0.062880603703124	0.127710665774149	0.0529466166183043	0.107620493785584	0.106081814939622	0.0473158480898537	0.016451806007063	-0.0242681233276738	0.086011429937347	0.0882327860829265	-0.0184472477593219	0.0266506497515411	-0.0217331008313261	0.0016773154109562	0.0289722580952208
CLK2	CLK2	grey	grey	0.108470286018353	0.097811357660765	-0.0116936005865253	-0.0901137257183551	-0.074860746913823	-0.0392769820066491	-0.0401681713258986	-0.0582208998623224	-0.0264126247311353	-0.00838722739914371	0.0240058790460723	-0.0196188506452517	0.0805168143924802	0.0526642085323234	0.00732494873544722	0.0431964984043035
FDPS	FDPS	yellow	yellow	-0.123095269353972	-0.0319105002449148	0.175643447211442	0.147284623634921	0.168129258833109	0.10217242410178	0.267146684638076	0.126722273771886	-0.0950156549836443	0.0197488751154835	0.128138238834405	-0.0648855465774274	-0.171373050499933	-0.0745979595530037	0.0380277616673894	0.090856386255951
RUSC1	RUSC1	grey	grey	0.0141087625528082	0.0519533636123224	0.0812527844579272	-0.0137751635724652	0.0391736966535344	0.0570334213617449	0.0402054322423846	0.0129729250228385	-0.0297674225936226	0.0458952703191981	0.065900550867459	-0.0595558448111601	0.0339763111226443	-0.0385922344374159	-0.0186304313815256	0.024332751301302
ASH1L	ASH1L	turquoise	turquoise	0.561364249709056	0.454660882949739	-0.0848942740145923	-0.322280736499832	-0.326880220147555	-0.202032092203327	-0.126021412592025	-0.232023256176966	-0.120862326878974	-0.0805666722186521	0.131975439536664	0.0163390339474139	0.262762851074943	0.40094352248502	0.206140839795444	0.315888052132625
MSTO1	MSTO1	grey	grey	0.0194499398833068	0.0348635670345485	0.0349060817624342	0.00763046572567425	0.029748943453126	0.0275517744502383	-0.0150130498884577	-0.015425534410615	-0.00672836859313409	0.031931983396738	0.0159481938488476	0.0135587294978647	0.0249337483134339	0.0157504107618016	0.00155131742052263	0.00486601884619938
AL353807.5	AL353807.5	grey	grey	0.0180407454643081	0.032190493813124	0.0231292636665201	0.0549406153881133	0.0163150365966715	0.000331918657332476	0.0284423626451863	-0.017834185717052	-0.0281430825456113	-0.0111590064866877	0.0264848316417539	0.0644659896615324	-0.030731725484697	0.0600286591539542	0.0517782178176891	0.0393209316068918
YY1AP1	YY1AP1	turquoise	turquoise	0.229507559859039	0.206396465739948	-0.0013984449253555	-0.134322375087605	-0.118275646992981	-0.0526271178535635	-0.0458472550028202	-0.0709203791256087	-0.0479135367767414	-0.0018225608564474	0.0822713287384092	-0.0111374928236867	0.14455897733707	0.132554511919792	0.0530289167504812	0.12775486261312
DAP3	DAP3	grey	grey	0.10112424707883	0.127175693552491	0.0496563238697443	0.0127360249517316	0.0245894553498445	0.0306685946790829	-0.0055388846677119	-0.0017058994735169	-0.010124576198835	0.0579037836780791	0.0474394595101474	0.0349999900479129	0.0455173691438532	0.0842847529792203	0.068576176580754	0.0722928052173126
GON4L	GON4L	turquoise	turquoise	0.263053457387617	0.246457648136264	0.0152995655567599	-0.144271119256319	-0.123103095570736	-0.0630786621878508	-0.00871053909264688	-0.10677300423764	-0.0824898851872844	-0.0157278581940529	0.116404134650367	-0.024998546407181	0.121595210242	0.165133787454943	0.103435494787943	0.17526306572559
SYT11	SYT11	grey	grey	0.0383153100162804	0.0881574038694336	0.105693814065914	-0.0136771366787841	0.0372112578926445	0.063662438994727	0.0579931878441695	0.0179036447025507	-0.0845974826619064	0.0544019264995822	0.105376544765568	-0.0583766091122295	0.0129224328111498	-0.00353373358404792	0.0109739924113479	0.0657324153328406
RIT1	RIT1	grey	grey	0.0680168049702265	0.108668927715109	0.076621801960937	0.0357965512779156	0.060128864753154	0.0719741734767279	-0.00486033365648438	-0.039497626515933	0.0667278593089652	0.0666558262496003	0.0635793767229846	0.0126336380951703	0.0867884100226744	0.0345236126498871	0.0461274053817035	0.0430279190315178
KHDC4	KHDC4	turquoise	turquoise	0.187651341641674	0.169458645985255	-0.0124021982146071	-0.159494023133733	-0.133846973251925	-0.0729059565508659	-0.0181353795962252	-0.0831072704652212	-0.0576572293306223	-0.0378407823426654	0.0689063503040486	-0.0676257215722883	0.10501079958356	0.0796271783541236	0.0434939433760215	0.11490232947103
ARHGEF2	ARHGEF2	grey	grey	0.206060850786933	0.214000704136778	0.0255666058747557	-0.107051028410754	-0.0994114781493636	-0.061659791583622	0.04046902435597	-0.0855642205594262	-0.0597920700054892	-0.0353456527796001	0.132342617733182	-0.0311985165290053	0.0841777849808319	0.1348957586668	0.114462931812892	0.176969288302451
SSR2	SSR2	blue	blue	-0.260071270342479	-0.128296439232942	0.221635563688695	0.298564962008908	0.36573283555655	0.292746637471374	0.1402122684501	0.271499899366127	0.0490312707740721	0.212855529424675	0.0252143326126014	0.0159762920591102	-0.151807844824075	-0.177655918749227	-0.0832073395738271	-0.113462342539746
UBQLN4	UBQLN4	grey	grey	0.069856284499156	0.0887719741640865	0.0473844778574564	-0.0603133462946715	-0.017915151810998	0.0163814596503142	0.0244508969648361	-0.0116096145024396	-0.04930562862169	0.017947317520099	0.0721874987376348	-0.0596234033406212	0.0446419700901007	0.0102572791427595	0.0151607285317021	0.059065757610943
LAMTOR2	LAMTOR2	brown	brown	-0.293503889036006	-0.124745489167318	0.317400504091829	0.39628774177017	0.450857040605929	0.350312812548025	0.250816301658557	0.322472807955243	-0.0848140065091456	0.232264775160223	0.0940359120064188	0.026561069038369	-0.251505091595613	-0.145603359606059	-0.0230745022911852	-0.043000617101307
LMNA	LMNA	grey	grey	0.209367911356257	0.264673951517654	0.204999458867772	-0.139267079926636	0.0676525994594692	0.148068246942511	-0.0505987553176356	-0.0586978461140343	-0.0817237326742195	0.172720878864922	0.211396156523128	-0.132625798513029	0.313474230618494	-0.0206793051123476	-0.0555966190367674	0.0945991043028181
SEMA4A	SEMA4A	grey	grey	0.149260192306383	0.0867880225404866	-0.154713786246007	-0.0713729812136938	-0.0846697797320413	-0.0564981813260197	-0.335346025642662	-0.0991586115764044	0.170996218184635	0.0712232708639192	-0.171551683381279	0.208726864365572	0.27690233561473	0.123643277716028	-0.0514279289396068	-0.159422023569923
SLC25A44	SLC25A44	grey	grey	0.13559862544226	0.137953217260973	0.0164476024234132	-0.0877425945123103	-0.0524739183181424	-0.00136688811695746	-0.0496646414357491	-0.0312909997827098	-0.00216048332682225	0.030810698263928	0.0425528268332552	-0.0137884250721532	0.131645481416123	0.0571349080660651	0.00895041215681941	0.0495436839314298
PMF1	PMF1	grey	grey	0.0425797994788093	0.076317752006585	0.0809429578480066	-0.0427817061641177	0.0603124980562352	0.113000751102313	-0.0449763108199021	0.0533215272790837	-0.0218255838320735	0.130852094688122	0.0231785602209783	-0.0707138547578079	0.093767449599081	-0.0540680806127153	-0.0847813829727923	-0.0275595281690936
BGLAP	BGLAP	grey	grey	-0.0104207688696814	0.00370305384142069	0.0292969685856028	-0.0196468907109104	0.0188516647628181	0.042587697574756	0.00114475690697484	0.0297426205784558	-0.00812689922218853	0.0366955760758081	0.0100423951444729	-0.0492395657228158	0.0162334334638114	-0.0492846600325122	-0.0430520047222354	-0.0168928986249374
SMG5	SMG5	grey	grey	0.161527630259361	0.163703777409788	0.0276659369392214	-0.102595771049854	-0.0677655143932802	-0.0204107449758069	-0.02256752364947	-0.0754489883325055	-0.0534473621641402	0.00760269419904919	0.0817361533987783	-0.0326388529062063	0.10608144002962	0.082261364409891	0.0448980808249763	0.10149243748957
TMEM79	TMEM79	grey	grey	0.00829034467522389	0.0116432499268657	0.00707471597947998	-0.00211066172221017	0.00268394228916215	0.00242366901794801	0.00532278299174052	-0.00526359180393683	-0.00933830812373587	-0.00160255819278148	0.0103486488238531	-0.00824422796243907	0.00581689676206935	-0.00046854214013818	0.00104548506878456	0.00417092129425477
GLMP	GLMP	pink	pink	0.00244261813835142	0.00721715539508335	-0.0571305088991761	0.0669533527307991	0.0313328880823632	0.0295033411025488	-0.079311684592634	0.0586470779173468	0.32283347438342	0.0618310182016055	-0.088001632972254	0.116784113063481	0.112674144627776	-0.00361761966947339	-0.0102925840634246	-0.0859677729954983
CCT3	CCT3	blue	blue	-0.105390380380661	0.0387947066383637	0.251561300805739	0.229933548393158	0.306157964110561	0.236142388218011	0.107066480677903	0.1554861063888	-0.0329338487160974	0.20465468864454	0.0967523305530931	0.040915759519697	-0.0752589651987039	-0.0478224715890417	0.010283262870431	-0.00332180130913473
MEF2D	MEF2D	turquoise	turquoise	0.268958762377686	0.23479847864079	-0.00266607478438777	-0.264578534325981	-0.171507651536453	-0.0588603967334265	-0.0608377053785186	-0.0976990503362817	-0.0643087263848128	0.00274606456867102	0.118096770180517	-0.129150696323225	0.255493755919064	0.0515552946270017	-0.016167910079474	0.120785657277654
NAXE	NAXE	grey	grey	-0.109108410898755	-0.0196985817202622	0.157467884441693	0.120993467615383	0.21027620585959	0.205914320032227	0.0517425870980222	0.132852690871278	0.0363205656970896	0.176020952605745	0.0354860816013985	-0.0365966819649715	-0.00931310283668884	-0.120511397308639	-0.0737270091638535	-0.0583050543211815
GPATCH4	GPATCH4	black	black	0.00925787497163458	0.0974432455297908	0.191058149848577	0.0355742904763901	0.136258831341194	0.147617528049569	0.046076921629251	0.0484398787630251	-0.11634790697679	0.135594081231224	0.110765127128617	-0.0616271665452961	0.00731906139344372	-0.0295259004089538	-0.00624504959590225	0.0473911712825144
ISG20L2	ISG20L2	grey	grey	0.067347985238051	0.0994937847595874	0.0620737298106325	-0.0297768447493109	0.0184483775579891	0.0455344868280066	-0.0294238948658486	-0.00381268113562335	-0.0260341431735114	0.0716046124397448	0.0485397599173375	-0.0101168895819492	0.0918169045749349	0.0105085908050257	-0.0129572816999554	0.0145354004415428
RRNAD1	RRNAD1	grey	grey	0.0231493479189707	0.0476318779828647	0.05200865360136	-0.00514950856027373	0.0234553495282738	0.0321669924436978	0.0290235683351394	0.013384943096349	-0.0394670841877854	0.0263740981837955	0.0480744078373399	-0.0312525080233419	0.00627176927172501	-0.00109941672426966	0.00666813968255594	0.0325872689604426
MRPL24	MRPL24	grey	grey	-0.0348784546379368	0.040206556575753	0.160646956981813	0.0293901989960542	0.157482994916654	0.171707151766121	0.00953095134042231	0.0688632510070891	-0.068849859851989	0.160028965292061	0.0638465957580726	-0.0762649605532447	0.0433137675257867	-0.0926932801993266	-0.0743626933556586	-0.0279591832511345
HDGF	HDGF	black	black	0.0154780062155171	0.125377109395126	0.21847311941867	0.106360121815292	0.202969401387851	0.212327208499535	-0.00800554470578362	0.085387496429281	-0.0413517446084783	0.217914079067206	0.0892298551984357	0.022583282917412	0.0522476159765538	0.000408608365740726	-0.0155672265835118	-0.000713418098404086
PRCC	PRCC	grey	grey	0.0905536996376284	0.117340851017987	0.0556622140980182	-0.0286529511165473	-0.000695639073441584	0.0246424056701522	0.00378972029012724	-0.00626097896711623	-0.0379167290891262	0.03726499846168	0.0605378906482008	-0.0151853746390023	0.0514101265180889	0.0464348134087129	0.028397348425881	0.069522443498371
ARHGEF11	ARHGEF11	turquoise	turquoise	0.365090477409445	0.259878805919929	-0.182312145912996	-0.152592711862961	-0.250958473956862	-0.203942837597716	-0.168454246230345	-0.186799089272595	0.104346075842669	-0.0959274609821764	-0.0470757555724718	0.158317778125705	0.151099085995681	0.347298764845009	0.195851324373631	0.148162245448555
ETV3	ETV3	turquoise	turquoise	0.159629884333972	0.152015023223528	0.00483778806188714	-0.120645044053035	-0.0781983813960564	-0.0136833343624131	-0.0605053515960164	-0.0502126030074503	-0.0349472962074459	0.0261683364359779	0.0532549313752901	-0.0248973230862391	0.15467680611249	0.0645330538241603	0.00408703250392754	0.0570771613977317
CD1D	CD1D	grey	grey	0.0236947969430925	0.0533752541835757	0.0889231161886519	-0.0144724735395735	0.0543460239342245	0.0792220322809605	-0.0250011021743033	0.0365308145761711	-0.104940389200979	0.0865363101738459	0.0381783312056304	-0.0178366098943712	0.0752489435304458	-0.0238553093314888	-0.0749944070978295	-0.0186314728048356
CD1B	CD1B	grey	grey	-0.0389495194108433	0.0020599642520089	0.112873994416813	0.0419995220685301	0.0479364865547251	0.0234801161245848	0.176267279098997	0.0318753504850895	-0.16237004956871	-0.0385894990293179	0.124578144742278	-0.0575868986549758	-0.114481552393006	-0.00997458769496501	0.0385484227572468	0.100274682558506
MNDA	MNDA	brown	brown	-0.170583629437753	-0.0706815745396188	0.188803896888561	0.366956705988473	0.230961156101442	0.085020833710302	0.327152463841854	0.197297372364947	-0.145490228729716	-0.0153185468092532	0.104984013984166	0.146262408491242	-0.348860904547362	0.0767854224140705	0.153656352337807	0.117434421660111
PYHIN1	PYHIN1	grey	grey	0.0282011155910471	-0.0235542266276755	-0.15565312551091	0.0504740453595955	-0.0808498476955118	-0.112194505770795	-0.0549477277205069	0.0106113090710889	0.165942044535344	-0.072421020181266	-0.117029130692311	0.168103181665961	-0.0402673174427659	0.120675027467642	0.0752853668160901	-0.0155372936857986
IFI16	IFI16	grey	grey	0.124422790608146	0.0952294603257405	-0.143059719632496	0.0345204279516867	-0.074903033544338	-0.0454167677243372	-0.170176140538603	0.0951572168834927	0.192577922681428	0.0655790083021413	-0.172469630478838	0.225803797737537	0.0593040919660744	0.168812083218959	0.041939411904992	-0.0455931732713002
AIM2	AIM2	brown	brown	-0.043218402357035	-0.0451879573735743	-0.021479225127259	0.149663551886941	0.0347249521891818	-0.0328310146737571	0.0216799043044686	0.0341754051969557	-0.0287244940671524	-0.0255459131739851	-0.0423453858119697	0.162935787428852	-0.121384461580517	0.101775062248816	0.0710680982023484	-0.00187919262939053
DUSP23	DUSP23	midnightblue	midnightblue	-0.103675586973218	0.0461400894322315	0.308037470649007	0.138299375964023	0.299575152966008	0.353049063701411	0.132734649480792	0.153970707283136	-0.0658288754992651	0.249101121190974	0.158124071111395	-0.114066757472922	0.016765492798902	-0.157863006174506	-0.0738556060373748	-0.00627123740529786
SLAMF8	SLAMF8	brown	brown	-0.206011012212	-0.146443840396375	0.0353039825631425	0.451165816587381	0.231823641090083	0.0559447517906605	0.0770491128124693	0.0997335790021916	0.112798895677793	0.023434461312685	-0.0827612108762112	0.344143162021598	-0.293125025931817	0.124407707624646	0.151207527406109	-0.0456436561381448
TAGLN2	TAGLN2	blue	blue	-0.145449126842334	-0.00473406847508255	0.257758625135932	0.272371135871899	0.365905270336749	0.275465536969159	0.0170721685162612	0.0598801555896448	-0.0142775793383203	0.234531225503239	0.0858967562307757	0.111623827658038	0.00300417830719779	-0.0736126508569139	-0.0420893868875511	-0.101491053363176
PIGM	PIGM	grey	grey	0.126948321027209	0.122598992750209	0.00598164434367857	-0.089741732313608	-0.0423739666903315	0.0158639713153751	-0.0947363451433284	-0.00155354714526686	-0.0174263410267337	0.0671454954173567	0.00514669508986231	-0.00546322149607119	0.132253073910747	0.0426159729929736	-0.0370326915564962	0.00912533418485315
IGSF8	IGSF8	grey	grey	-0.0579770381087382	-0.0311833464093305	0.0310825931783401	0.103380231380074	0.062469957447579	0.0208621497015972	0.0648846292390556	0.0507172636787249	0.0172478786063786	0.0020423323289056	0.00384479069367521	0.0451748066764441	-0.0865028028299415	0.00450401729976697	0.0416701923398689	0.0130078011620475
PEA15	PEA15	brown	brown	-0.00315933870104571	0.0919596492097121	0.166736471716624	0.160761998196609	0.147914929085652	0.0888604144720851	0.103309496613802	0.0771093310265999	-0.101719186389877	0.0896783739255788	0.129579552316015	0.0951648007958444	-0.0656453507948393	0.0819679424146442	0.10686587993477	0.0879168286300228
DCAF8	DCAF8	turquoise	turquoise	0.171630407115909	0.169286565293139	0.00761225739295295	-0.0741484910353801	-0.0679536931759283	-0.0211526836102112	-0.0193218516151089	-0.0245820760442897	-0.0190940074527023	0.018313735519839	0.0522687093096232	0.00198809128427995	0.076967365691152	0.109519608252852	0.0506875693618903	0.0955095307045869
PEX19	PEX19	grey	grey	-0.0156071156800146	0.0507750942260451	0.13212200841435	0.0485847736771128	0.102154063350918	0.104315335835115	0.0986767685577864	0.0240829881242107	-0.0338450022698316	0.0660529722937011	0.103715533827177	-0.0516347855047383	0.00124650493254829	-0.0418353336223333	0.00855725833410327	0.0449812152760586
COPA	COPA	turquoise	turquoise	0.264540792028878	0.286362685413537	0.0642824012288211	-0.0824526758922278	-0.0748435404814334	-0.0304108862605815	0.0173458706615175	-0.0856003405190852	-0.0399555715845327	0.00714716076543958	0.14931440434511	0.018611776674454	0.123131852479417	0.193761048310833	0.141438296058594	0.203236919871472
NCSTN	NCSTN	grey	grey	0.0211082283732406	0.0960758225316676	0.147316981623418	0.0500122732860025	0.0673037480870845	0.0545786025863836	0.16265538545884	-0.0201100562412527	-0.0437852973837138	0.00520566648041743	0.168230965418535	-0.0505380827956919	-0.0212832256625012	0.00473085367457826	0.0809442378394998	0.12894282895601
SLAMF6	SLAMF6	grey	grey	0.048945519486522	0.0445812196979228	-0.0134414157303685	-0.0246155698374354	-0.0357251093108313	-0.0244078506591852	0.0297531410583335	-0.0270383754535838	0.0583811683320494	-0.0278014502890772	0.0268958597214387	-0.0153472433951173	0.00987416328448959	0.032971566915907	0.0505965144274826	0.0613049249318626
CD84	CD84	grey	grey	0.205064083576358	0.287546271324837	0.128146315540299	-0.00681351040446929	-0.00989757593517565	0.0108713017705736	0.153145447298384	-0.147187194312722	0.152721205600281	-0.0158214727150166	0.245512433901671	-0.0369846492050881	0.102866548897486	0.144988593375962	0.242171797019942	0.281880628284145
SLAMF1	SLAMF1	brown	brown	-0.0464589460853221	-0.0740958651205815	-0.0697959510716807	0.180759511008789	0.0427676787909646	-0.0464183993322909	-0.0578818540203175	-0.0162914371333157	0.0323435767963082	-0.0306378076349328	-0.0943113099250657	0.267155061974061	-0.0976088429329038	0.150885948417296	0.109446550774226	-0.0533662858404282
CD48	CD48	brown	brown	-0.27237103143863	-0.213245565383856	-0.0216087235677595	0.391906654433996	0.231256713171661	0.146981735199417	0.0469480024466339	0.354835619925774	0.307874137318288	0.137181364708483	-0.191313135197247	0.216014086624174	-0.258981377337085	-0.044874541857851	0.0193249453115673	-0.155307016561441
SLAMF7	SLAMF7	brown	brown	-0.177385964894946	-0.167699804488703	-0.0635171110067513	0.476522741661938	0.140221992357237	-0.0721872624030026	0.121784074651413	-0.110792690693919	0.224909068466844	-0.137347761819057	-0.0533312827148422	0.444453170021906	-0.313914995879484	0.236308728087975	0.302673572993077	0.0226508699470461
LY9	LY9	pink	pink	-0.0650644018627619	-0.103309825436013	-0.165106589041409	0.0610660588390735	-0.0484467669843466	-0.085220366815316	-0.0264363057834836	-0.0543495846632465	0.351624082098956	-0.0870024203127657	-0.120700791153676	0.100800703162608	-0.042206868736708	-0.000836174652480815	0.0603030064892833	-0.0651889497577283
F11R	F11R	grey	grey	0.020702045267547	0.0339991435555574	0.00446927296643787	0.0422535386198234	-0.0127795194998119	-0.0324914764910552	0.0877181619739843	0.000608917712283496	0.0652536453910944	-0.0382953842668398	0.0479909884880434	0.0190839375270948	-0.060321319778029	0.0546660130197793	0.102851839928833	0.0790801782917487
TSTD1	TSTD1	green	green	-0.174372943607769	-0.116415693347194	0.0610998820106015	0.171546930621437	0.148978672137538	0.112276134311322	0.131417876940609	0.190701370144213	0.0214924678801674	0.0584634638057443	-0.0236698556885745	-0.016036742652767	-0.228847478240208	-0.074360634039982	0.025734814602487	-0.0191468598319412
USF1	USF1	grey	grey	0.0612374042539232	0.0694935220136203	0.0209277693951775	-0.031397633751246	-0.0207277692939466	0.000705580448110696	-0.0143197635020842	-0.0189703007978158	-0.0406256067394702	0.0138236619315992	0.0251883221446403	-0.0034974730268047	0.0499203104869852	0.0294760617411334	-0.00105976623079019	0.0305495661679175
ARHGAP30	ARHGAP30	grey	grey	0.207284290645406	0.234800700902157	0.0725264512019363	-0.0625968903737347	-0.037188376491314	0.00764916412026696	-0.0171562949456242	0.00320152665211315	-0.0695582129712751	0.0695775001320954	0.110390388364776	0.0212626068071087	0.122069671205018	0.139949695822665	0.0668465996650573	0.126650941672578
PFDN2	PFDN2	blue	blue	-0.161975302955811	-0.0562760228319863	0.193610731070122	0.259594449759243	0.314230610862096	0.212203236036208	0.0895821021380616	0.0895426014478288	-0.02331076342093	0.151469912349572	0.0568831321076031	0.0678930975870373	-0.108405738604528	-0.066860724383248	0.0169563108158444	-0.0402626679547141
NIT1	NIT1	grey	grey	-0.08362754117845	-0.0381825176739515	0.0755064720344374	0.116008577126181	0.111783202397733	0.0752736673035496	0.0752562747559246	0.0708244786846893	0.00117609087248406	0.0402162905524204	0.0237697061741859	0.0227444251221281	-0.0687118986346983	-0.033671671997565	0.0065094510930464	-0.0149705645693164
DEDD	DEDD	grey	grey	0.0547845089699615	0.0756364712202423	0.0402877641272623	-0.0238138650780548	0.00390971255561455	0.025356938503823	0.00326517405780755	-0.002801371777722	-0.010160127770116	0.0332458684064446	0.0431811833159552	-0.0209217609059417	0.0468878226636816	0.0174336396397453	0.00967853287619487	0.0350943182421715
UFC1	UFC1	green	green	-0.222219068133162	-0.109550907866883	0.172241813301792	0.261641083759739	0.306160169698474	0.261092069191784	0.115044139856547	0.305072553768116	0.0572129440449403	0.210112435767683	-0.00518804059843217	0.0296658088177778	-0.128273561365944	-0.14457980646356	-0.0797304459744608	-0.107155558912208
PPOX	PPOX	grey	grey	0.00900586631431253	0.0109560358537929	0.00262891824070752	-0.0202842585997779	-0.00135949281053791	0.00731805485861019	-0.013224350862062	0.0119640374551894	-0.00493058397107708	0.0130411026504183	-0.00501850918987905	-0.0206295749634729	0.0157896701148673	-0.0164158200934228	-0.0249989068486663	-0.00942588953900575
B4GALT3	B4GALT3	grey	grey	-0.0347235726727114	0.0138425998135516	0.0875865546893273	0.0489963758338371	0.0697195930258297	0.0696223020425319	0.0708006724943613	0.0608641614652142	-0.0182762030030646	0.0442665062076566	0.0562705125850675	-0.0268748132168885	-0.0245918639005005	-0.040105741760787	-0.00232059693843583	0.0203044314084274
NDUFS2	NDUFS2	blue	blue	-0.154766889475124	-0.0480544835381056	0.184797599361893	0.243839822786296	0.295836839312258	0.227281622298661	0.0648658863776693	0.145940772040933	0.0402553692842853	0.175466727413371	0.0225208825940466	0.0641642591694156	-0.0755135013090789	-0.0850913898309657	-0.0435208883096011	-0.0774931716876965
FCER1G	FCER1G	brown	brown	-0.47986940285572	-0.324921390471832	0.234906457833891	0.61430502412932	0.550422503605183	0.311570832001564	0.187381573199998	0.178374495852457	0.275242884311937	0.17393360535342	-0.0305573969702871	0.245085756286152	-0.182436297009493	-0.212191762066357	-0.0312086887702098	-0.230285927455673
TOMM40L	TOMM40L	grey	grey	0.0532888874710477	0.0661264574460767	0.0325147441495731	-0.0143199590292936	-0.00241580403351015	0.00875994102974278	0.00224740946240545	-0.00563575409346366	-0.0124553238346977	0.019807097201894	0.0338216356291326	0.00554086659604119	0.0404501673943925	0.0343029412432755	0.0242702157641664	0.0362155080501948
SDHC	SDHC	grey	grey	-0.016119666564906	0.0959731086178955	0.234680510577998	0.127152763351555	0.212847775781018	0.190491698876555	0.122496904509342	0.0242064630380728	-0.0227176852946432	0.130759429245642	0.161459026121	-0.0260953449309855	0.0271576971165687	-0.0410240933221025	0.0197264937868427	0.0606303131089608
AL592295.4	AL592295.4	grey	grey	0.0826734922767424	0.0569062944496347	-0.0397149212984445	-0.0436172710475312	-0.0590181062179317	-0.0473859310346995	-0.0390957288036421	-0.0302035964621965	0.000483903707590299	-0.0208372392456801	-0.0103309734113467	0.0329573329428496	0.036809267155948	0.0705315635690207	0.0265953968055508	0.0242589237903339
FCGR2A	FCGR2A	greenyellow	greenyellow	0.228361019885695	0.19957118612254	-0.000801617034157023	-0.154231748381871	-0.107541826041521	-0.0198874687659826	-0.193137886691785	-0.0858456154778474	0.0212762236787637	0.0687160938429011	0.0310193558611661	0.06384104669656	0.384948428906248	0.076098920371194	-0.0761702182380226	-0.00833973203951431
HSPA6	HSPA6	grey	grey	0.066826310323942	0.0521772447441946	-0.0159532151349738	-0.0591701683792343	-0.0437544887394649	-0.0137978664703148	-0.0649220852427344	-0.0110990209327515	-0.0148164851042861	0.0152695664672634	-0.00602899686723994	0.0155905765690098	0.0937357068449923	0.0233132450885437	-0.0362332516714818	-0.0175320869584433
FCGR3A	FCGR3A	grey	grey	-0.0383957610263456	0.00493468633622914	0.0536793809354974	0.107931565533283	0.0785029523294683	0.0349506662861407	-0.0985778231585822	0.0941312158664652	-0.124415842610467	0.101498650613272	-0.0620037986364292	0.177827398860672	0.0712604145570006	0.0345895000231152	-0.0620167483900691	-0.117769444884067
FCGR2B	FCGR2B	pink	pink	-0.00395302151810588	-0.0403148751302171	-0.12673031676936	0.0389445256886811	-0.0363292348744563	-0.0385336332203107	-0.162416563578686	-0.00811413518859978	0.302719944528539	0.0040416191988994	-0.1286115565504	0.190668934125086	0.160983053376279	0.00896506674630749	-0.0434682695097816	-0.14780547623664
FCRLB	FCRLB	grey	grey	-0.0131322960984437	0.0343459058784384	0.102551700398036	0.0262414625818	0.0682029872468512	0.072934194046136	0.062927107029253	0.0139687042478812	-0.0354304389087178	0.0389026817247932	0.0807378245595954	-0.0429976552602041	0.00928755139550091	-0.0347700390383918	-0.00170764488914724	0.029230036042655
DUSP12	DUSP12	grey	grey	-0.0199455738107087	0.0218707754935978	0.0839632652606551	0.0192774252684494	0.0760864759105962	0.0905009177771635	0.0191141569464458	0.0408951604428143	-0.0303009725758748	0.0816578961704636	0.0467190820422695	-0.0365447906771539	0.0171305410525121	-0.0496601047867546	-0.0365501459734152	-0.00724878583899037
ATF6	ATF6	turquoise	turquoise	0.418050063668015	0.368609556713698	-0.0254133988536971	-0.203177336127847	-0.194884862559965	-0.0969959045453064	-0.114421462088431	-0.134563849684821	-0.019102246036176	0.00768986624440124	0.0999160530441281	0.0431094912429867	0.253100364257207	0.282006132348382	0.127874855646228	0.201297997397227
OLFML2B	OLFML2B	greenyellow	greenyellow	0.167566670332483	0.157709597922089	0.0112672413160759	-0.218042945291298	-0.0437298771313845	0.0788331141754273	-0.240943921066049	-0.0357675581350676	0.0527977113400835	0.177273450842673	-0.0120629791552595	-0.0798773959389761	0.385263065169814	-0.0626546773206145	-0.180300919216998	-0.104126024199463
NOS1AP	NOS1AP	grey	grey	0.0153561520746366	0.0301615217261489	0.037883319417484	0.0489435164013539	-0.000471387693748625	-0.0437470820738947	0.16375456937608	-0.0732414700905466	-0.0662464092640454	-0.0997090266097965	0.124768648747503	0.00645494510527217	-0.107571388498471	0.0818428464064607	0.148455577849432	0.150845343895786
UHMK1	UHMK1	turquoise	turquoise	0.206984253162784	0.253414393924225	0.103692090520378	-0.0821116754821193	-0.0271782423151421	0.0351699806225911	0.000752841397179286	-0.0365818298740633	-0.0579911903034243	0.06928816699366	0.134922326302855	-0.0257947754066213	0.149387849393883	0.100900288046424	0.0556820040783431	0.130032651797116
UAP1	UAP1	grey	grey	0.102630886560015	0.112215227440739	0.0398266448955022	-0.0261830318191164	-0.013384735758179	0.00757526443265204	0.00400562736601236	-0.00296391218780487	-0.025334448275092	0.0194257442238565	0.0561275752781167	0.00845986452127539	0.0517801623443117	0.0734976776105336	0.0417689418395062	0.0780844347298561
HSD17B7	HSD17B7	grey	grey	-0.0125528102089549	0.0192304127832804	0.059402109794641	0.0535696862333286	0.0502709767378692	0.0301626289923878	0.0804479484878004	0.0234562914418483	-0.0241120590148092	0.0120372563721391	0.0466637489642233	0.00304425319922513	-0.0490292863367598	0.00868853922661104	0.0330374687203887	0.046385778423331
MGST3	MGST3	blue	blue	-0.307998564883181	-0.0964466814097716	0.421663337482738	0.345097504505607	0.529673810751584	0.460060339935625	0.280227112371908	0.282394199792388	0.0164112468231436	0.305516402616071	0.176714454477311	-0.128577011045198	-0.134723087656572	-0.291775289976526	-0.0921487944426038	-0.0473963010961122
ALDH9A1	ALDH9A1	grey	grey	-0.0156625605741597	0.0325397943134633	0.0398978261667668	0.116712142724846	0.094175806098567	0.0838948622471922	-0.004725480416989	0.130441366662086	0.109782859985775	0.106104685342345	-0.0264002944128821	0.102337592109755	-0.0121354329522333	0.0304565031671758	0.0110359199842813	-0.027641051955661
TMCO1	TMCO1	grey	grey	0.0104814599163478	0.102386444437607	0.188593965170518	0.0479789175128965	0.167239539879051	0.189559086819549	-0.00365431942514642	0.0297310376744459	-0.0150499876491934	0.181395557002161	0.091885352665679	-0.0340903768990959	0.115475551759489	-0.0691597540505295	-0.0640874206139956	-0.022160574750635
UCK2	UCK2	grey	grey	0.0797932255477071	0.109694618346917	0.0711033244247988	0.0252951759321207	0.0221715676574933	0.00845095406674757	0.0615386532160569	-0.00901092278505226	-0.104050128064409	0.0072278806174369	0.0923449507106316	0.0141816839008799	-0.0477623379324131	0.114796412471789	0.109514227482955	0.132882483264265
POGK	POGK	grey	grey	0.13584941143027	0.173585678423465	0.0689934105872734	-0.0589759214413455	-0.0248659520474507	0.0238430677532803	0.0126061546296366	-0.0188236103944861	-0.0450991518636988	0.0454403026289402	0.101196343318877	-0.0303908625393006	0.077151314857543	0.0697892272500845	0.0548838821593536	0.106955412353225
TADA1	TADA1	grey	grey	0.113454495551243	0.11413198661699	0.012096915881101	-0.0632598535967511	-0.0445233340457212	-0.0145040079799922	-0.00125691886506976	-0.0216388874221617	-0.0309266944003208	0.00694124758327164	0.0487995798415867	-0.0242245186213492	0.0497395122993076	0.0586462222190319	0.0412127338653146	0.0740171635346147
POU2F1	POU2F1	turquoise	turquoise	0.318752429003937	0.257670857812621	-0.0618568954562728	-0.181412787673633	-0.189560974604326	-0.119342418919112	-0.068000934653666	-0.11319116139944	-0.0356220223687271	-0.0463208198092405	0.062022486154636	0.00524933737556545	0.146566046202461	0.220840926718329	0.103760038961411	0.171073700485323
CREG1	CREG1	grey	grey	-0.0659940118070576	0.038326658558444	0.103958520117177	0.194310241569368	0.234556879364769	0.228498693977094	-0.0405037773533774	0.0648822391053366	0.400052864562829	0.212913154010326	-0.014968053007721	0.0980731311778625	0.169707059991395	-0.0970964727522049	-0.0380500002571323	-0.129010537079646
RCSD1	RCSD1	turquoise	turquoise	0.281593151918914	0.241341881219136	-0.0666067216982688	-0.12033656599672	-0.150383441599599	-0.0680843889782986	-0.156665870042081	-0.0317681524583609	0.00702690456555018	0.034528617303388	-0.0334471024678901	0.0910510835097807	0.172510227425504	0.207765710918709	0.0270841717705725	0.0670163403270226
MPZL1	MPZL1	grey	grey	0.117556791301763	0.140586352462954	0.0420754120223131	-0.0289881066142551	-0.0319448925090783	-0.0174080693154546	0.0435334053708781	-0.0428705734704026	-0.0200973869533717	-0.0125884807817433	0.0864086855595685	-0.0122596804442217	0.0225871234694267	0.0899683199787142	0.0971048894703101	0.118474674194265
MPC2	MPC2	yellow	yellow	-0.162176243359782	-0.0415629318302801	0.194130095638112	0.188238125085086	0.207710477802569	0.157727237295322	0.317827506726661	0.104658276678384	0.0993010684762557	0.0265772026502129	0.168319190383925	-0.0756366916775039	-0.144152513245072	-0.127151052278554	0.0810191646963875	0.07315078819554
DCAF6	DCAF6	turquoise	turquoise	0.260995040712605	0.220613134417303	-0.052950354172179	-0.105905834248555	-0.169062464892788	-0.132773295159122	0.0563487933414842	-0.108776647086155	0.0395520965953192	-0.108443880193212	0.101287427405712	0.00423696460380822	0.0426411863974546	0.218792475545119	0.205065522608898	0.235879510784667
TIPRL	TIPRL	brown	brown	-0.0728009269100486	-0.00826119849239402	0.0679287591143208	0.180515370582426	0.167566472266251	0.136419781650349	-0.0161919631680141	0.113041465639083	0.093093480565534	0.135756645920784	-0.043747380617072	0.107717992309907	-0.047799461592406	0.00182013122255109	0.00976316403895418	-0.0640894787042259
SFT2D2	SFT2D2	grey	grey	0.192113905462418	0.238749259217387	0.116074476836396	0.026932073270325	-0.0067785399046685	0.00461686002068219	0.0488143029113659	-0.0642393725654286	-0.126410550437017	0.0200642596582413	0.158505490577487	0.0884513593586977	0.0594794491750264	0.197965701557008	0.138630798520301	0.186582535048556
TBX19	TBX19	grey	grey	0.118154313870616	0.103691583914025	-0.000389502370895191	-0.0280610760029659	-0.0613254651186649	-0.0626840491488654	0.0196947460614966	-0.0631209474967788	-0.0533994448882544	-0.0493426869874436	0.0522469642951326	0.0302160375108853	0.0174881691248983	0.11927547566807	0.0850361124661861	0.101165821065575
ATP1B1	ATP1B1	yellow	yellow	-0.0909654306619431	-0.00959060159576918	0.160900105725852	0.22110334516296	0.092373541801515	-0.00508587803212708	0.415391035341478	-0.0288629635352667	-0.0478207140056731	-0.149310715943499	0.237729061489214	0.011885589040935	-0.224482638781903	0.0502937081664157	0.231107747325256	0.250985613835548
NME7	NME7	grey	grey	0.132547281417713	0.116414924623545	-0.0294595719032659	-0.0621201490078717	-0.0683331512023831	-0.0524452729553267	-0.0351908685163033	-0.0476654022075846	0.00430417150600295	-0.0144599227264429	0.0113497227718029	0.0209509031967853	0.060425038290891	0.09590166891195	0.0543258703884405	0.0656197988819294
BLZF1	BLZF1	grey	grey	0.125559718657314	0.122841254309176	-0.012000886553659	-0.0554291490855757	-0.0671238701380553	-0.0406956302090234	-0.0186930524222078	-0.0595934848766357	0.00188365454867574	-0.0147435291126517	0.0351062007748409	0.02390233655753	0.0640716204833156	0.0944675732613721	0.0608421922471893	0.0691855521465054
SLC19A2	SLC19A2	grey	grey	0.147631081513122	0.103491441442556	-0.0928491764424266	-0.11529828000449	-0.1380202680586	-0.0985461341080861	-0.0571737392848647	-0.0874645335446056	0.0639536401809622	-0.0592351896629002	-0.0185954520463982	0.00961434438713657	0.0979380016376605	0.09101709340557	0.0589372994713247	0.0548387791174929
C1orf112	C1orf112	grey	grey	0.110374978297545	0.0950479002763855	-0.00909302218881449	-0.0875121439587994	-0.0652878162666227	-0.0267893570640773	-0.0316612421969426	-0.0360198205475641	-0.0271063687783892	-0.000679659357994655	0.0291783631817993	-0.0264875492182771	0.0756067614735575	0.0509015308197639	0.00841380304053211	0.046789504011768
SELL	SELL	grey	grey	-0.00115509543703758	-0.0191800487299409	-0.0720239281942866	0.0098958431154161	-0.0283216253942889	-0.0345791610894518	-0.0603470338881771	0.0197451258359176	0.0957908642595861	-0.0043891384642013	-0.0789551325002796	0.0703887563572269	0.00459328148702967	0.0227411678858336	0.00492180969701805	-0.0484085763894253
METTL18	METTL18	grey	grey	-0.0214142229521756	-0.0144258374838711	0.00443104252112276	0.00774555873502513	0.0280019778577256	0.0380896805444264	-0.0353483193858627	0.0532940721539735	0.0236037816603848	0.0527493182888232	-0.0348627287223191	0.00129615731923837	0.0194905066232744	-0.0383805737643195	-0.0524145177173811	-0.0484267665139456
SCYL3	SCYL3	grey	grey	0.127062557052044	0.111330438425035	-0.0302271731827535	-0.0537079640243753	-0.0719321131676237	-0.0459717056095296	-0.0397655284488557	-0.0500014726411956	0.000386836847753894	-0.00981280742895678	0.0161209417547618	0.0371881577273009	0.061260568332541	0.105111143707485	0.0523161731309679	0.0594393396069883
KIFAP3	KIFAP3	grey	grey	0.139912599769354	0.125633267428129	-0.0336739193718558	-0.0414253488398579	-0.0606468843003513	-0.0347793898110811	-0.060338331185332	-0.0377150697535618	0.0525342802760781	0.0103940857196072	-0.00128417635493902	0.0586050503204897	0.0930540589335733	0.109608641960536	0.0527893357734784	0.0436034999837394
GORAB	GORAB	grey	grey	0.076528856319237	0.0693751173716362	-0.0217768283159535	0.0378933239343535	-0.0362610979546175	-0.0570679253739551	0.0421076939579855	-0.0401069045676733	0.0204746657485015	-0.0547367599484074	0.0212190955134866	0.0724051844831396	-0.0559157322416576	0.134370223582627	0.133036859065854	0.102873217658661
FMO4	FMO4	grey	grey	0.0880805783206793	0.0572420601834931	-0.0680380094350059	-0.0546152369458593	-0.0869851267565614	-0.0704667914048593	-0.046000254823002	-0.0525852493851838	0.0511658731858079	-0.0449484643007765	-0.0241996491199921	0.0338972505710008	0.0562490370738514	0.071850073159195	0.0437668235972338	0.0212468929287587
PRRC2C	PRRC2C	turquoise	turquoise	0.275340670514896	0.292566409149382	0.0218515383445166	-0.0179823290354303	-0.0633725741551962	-0.0425632809505347	-0.0789211319113173	-0.116571856088607	0.0303913607604143	0.0381411673494939	0.0742819465905751	0.156021210549993	0.129155267267561	0.271088974931534	0.177443265107116	0.144657426379879
VAMP4	VAMP4	grey	grey	0.0806127765464569	0.0639771563542196	-0.0333313959240061	-0.011737563060493	-0.0337883869013157	-0.0219935722657641	-0.0393176098105388	-0.00682819968798471	0.0578997880684251	0.00429931516181241	-0.0185584937563407	0.0637202775209947	0.0574734243085731	0.0742947011153528	0.0321526924049346	0.0145376462697931
EEF1AKNMT	EEF1AKNMT	grey	grey	0.0240858870875476	0.0654776194824203	0.0708264446325964	0.0323333805143443	0.0652318045448372	0.077572114371477	-8.94258836059856e-05	0.0452171927149453	0.000598127656112024	0.0843605008666111	0.0303094376824814	0.00885509349267005	0.0315699956668419	0.00313593413292688	-0.00749430513509965	0.0081264925056237
DNM3	DNM3	grey	grey	0.2015442426252	0.195626791133143	0.0409944536415643	-0.234138638102948	-0.114661247726228	-0.0184587872572721	0.0181686338312014	-0.14976362553831	-0.0322203170265415	-0.0179182082737801	0.158011674913692	-0.200814397097666	0.21897867036807	-0.0151601255167109	0.013395487275545	0.138131161508277
PIGC	PIGC	grey	grey	0.0392089446371878	0.0756935846146443	0.0725947365844281	-0.0289524355919675	0.0406624274883794	0.0771776831019273	-0.00568072279993493	0.0137338755560699	-0.00379534636014795	0.0822713691474959	0.0454424789086988	-0.053798502898673	0.0760716419042573	-0.0301548547613708	-0.0406521205647516	0.00694488153503468
SUCO	SUCO	turquoise	turquoise	0.257794651986014	0.216859706543153	-0.0376753539787636	-0.128255392367504	-0.138586388164776	-0.0746824516203276	-0.0694330266585419	-0.0624395532420988	-0.0258136137719712	-0.00792018319901074	0.0388432486181432	0.036089727232122	0.125864803773145	0.187273102137292	0.0842719720332446	0.126935649925366
AL645568.1	AL645568.1	grey	grey	0.143759358180175	0.126201316156637	-0.0219652030815363	-0.0564760957214228	-0.0904970752231124	-0.0844037553100833	0.025574326279471	-0.0806360891509195	-0.0487841842446501	-0.0683509190857579	0.0590398446743924	0.0108589627615307	0.0143681758458943	0.137814566949473	0.105337238166954	0.134801799982205
PRDX6	PRDX6	brown	brown	-0.265275138032948	-0.095508618357376	0.316746269176586	0.347671086393011	0.407488061120282	0.312491526341791	0.293257969913436	0.225263329365307	-0.0448219496001482	0.174988273468377	0.158266090820617	-0.0334854095636647	-0.225585300352834	-0.157857420000753	0.0106696913225484	0.0109497284203848
KLHL20	KLHL20	turquoise	turquoise	0.235406736947437	0.208798527564846	-0.023491131953014	-0.139991918548999	-0.1336901015559	-0.0774533935800347	-0.0271126284484627	-0.089557415698063	-0.0377404326662505	-0.0299230985807082	0.0703555530049536	-0.0112146090759298	0.12118801662814	0.150493866076983	0.0826644607402278	0.138957900869861
CENPL	CENPL	grey	grey	0.0555938963106659	0.0639937361494081	0.0122690125075751	-0.0258819907282751	-0.0195685246873583	-0.0108314153581452	0.00963698907962839	-0.0184638478660626	-0.00900657579131952	0.00146222728606804	0.0304773753383454	-0.00751768217212624	0.0338738269064776	0.0280718051575407	0.0302567159887533	0.0441060537277232
DARS2	DARS2	grey	grey	0.0661633253364675	0.112519837656703	0.100279952005898	-0.0198058885686378	0.0395654712533472	0.0627435427651809	0.0365055748997658	-0.0187371232605859	-0.0451393370197138	0.0581785832886538	0.100703660962419	-0.047063464872647	0.0606163511511842	0.00821306742953268	0.0233534340694754	0.0676560049546752
GAS5	GAS5	green	green	-0.0164411008004683	-0.0118952753948559	-0.0817589031311202	-0.0641675115894792	-0.0767146451479183	0.00180408789146587	-0.0141234177953242	0.366997612032329	-0.0271342832538089	0.0765468682907216	-0.106020256850309	-0.0659870679530637	-0.0952710741441079	-0.0447681209136894	-0.074269279764665	-0.0384289837927502
ZBTB37	ZBTB37	grey	grey	0.148183682819678	0.10720856339154	-0.0839977823300847	-0.0940619865294132	-0.132241216070033	-0.110115382788518	-0.037400151725611	-0.088370801423111	0.0167036672252947	-0.0755030246484425	-0.00220464296007865	0.020112267156602	0.0490413161226936	0.125867799329208	0.0804483643386288	0.0846262844605485
RC3H1	RC3H1	turquoise	turquoise	0.35878782119942	0.309190989821834	-0.0274160773705141	-0.219265091025702	-0.207520110937388	-0.124229791436643	-0.0477524778649147	-0.130282838731888	-0.102516665197786	-0.0498465590638	0.112848865845395	-0.026058924822863	0.164840370716702	0.233491089514395	0.12277815802533	0.21913579628988
RABGAP1L	RABGAP1L	turquoise	turquoise	0.474160991308626	0.369779231419925	-0.108499205925444	-0.241201788624191	-0.30000853830824	-0.221242209188674	-0.0325983270930431	-0.193400196986433	-0.0574068726429786	-0.134528978448332	0.119128839498479	0.041115970250305	0.160186681515267	0.377423745964935	0.240802431452131	0.323805926981535
Z99127.4	Z99127.4	grey	grey	0.0718475932378093	0.0827920991573022	-0.0110119396588591	-0.0635383072500418	-0.0680186276001405	-0.048467498778821	0.0132222393368132	-0.0498627945557546	-0.0375899654487243	-0.0316623106283188	0.0314625018963911	-0.0275799353088787	0.0224086748714804	0.0410985470853871	0.044291595404262	0.0622259649524651
CACYBP	CACYBP	grey	grey	-0.0793978017373595	0.0632293712008527	0.282025173320411	0.12629888143494	0.294226415883396	0.312760479723758	0.0672364027058136	0.20215102934553	-0.0592932007184785	0.280458210410561	0.10771626873182	-0.0840865529484186	0.0246608129895008	-0.143723997044061	-0.10997470112137	-0.0330693756572429
MRPS14	MRPS14	grey	grey	-0.0938250978315027	-0.0023835258188363	0.167260995345813	0.149080437800758	0.238233681947801	0.225396530579974	0.0141203286715922	0.121689833364047	0.0179290500158984	0.196091053346777	0.0247297750787563	0.0112087999806441	-0.00473603743420872	-0.0898416152102564	-0.0624934285891678	-0.0715309759174244
KIAA0040	KIAA0040	grey	grey	0.0305463058812494	0.0290171701435638	-0.00796443956448575	0.0640806357764458	-0.000508792547014271	-0.0142524032091451	0.0234252991290673	0.00919650765862864	0.0269184069578006	-0.0129172094188312	0.0115843140812951	0.100216542331484	-0.0358840386683726	0.08439128644115	0.0674210051186289	0.0341998553853419
LINC02803	LINC02803	grey	grey	0.0948826203806073	0.0956442685573225	0.0178160025369096	-0.026135407571927	-0.0322992624667094	-0.0237854744150424	0.0222750408790917	-0.0330037538144907	-0.0491779798338736	-0.0150165516733641	0.0563137262130117	0.00407148383306025	0.0222534125298316	0.0824332943383931	0.0659288161948176	0.0931447548102095
COP1	COP1	turquoise	turquoise	0.585467325301273	0.489202562617213	-0.0413462411055635	-0.24950909608298	-0.295495977825106	-0.203948518093234	-0.0488889009175776	-0.230734874698941	-0.175435870139243	-0.112198836658299	0.184002599209724	0.0592563531472195	0.186671399693707	0.485774948275708	0.289698359413689	0.405070070495477
RASAL2	RASAL2	yellow	yellow	0.23561513075266	0.25503318119235	0.101471314763585	0.0501809579515623	-0.0954527902545008	-0.158442901710304	0.423841911273669	-0.177751737185057	-0.151136566724004	-0.25608757601012	0.363689182188995	-0.0466827685670652	-0.285885972481718	0.360008058609118	0.522603296152683	0.59140777403637
RALGPS2	RALGPS2	turquoise	turquoise	0.168464233703899	0.123331567435623	-0.070429793514823	-0.135956429072899	-0.144825958842855	-0.0982093440376061	-0.0379325725169871	-0.0619423956969466	0.0131706639717931	-0.0552686963132001	0.017884145749307	-0.0164733540632619	0.102797510647537	0.0886619732512091	0.0327483808443063	0.0686078527626097
FAM20B	FAM20B	turquoise	turquoise	0.194141013337884	0.187640758940561	0.0129722243120567	-0.111442892471497	-0.0750617712762431	-0.0117470691060084	-0.0581631788488469	-0.0333381090843106	-0.034426248340055	0.0422998212507606	0.0550981411252788	-0.0141571891722146	0.1362313044054	0.101475386322166	0.0312422008762978	0.0873793290056796
TOR3A	TOR3A	red	red	-0.197170383593648	-0.201760180491574	-0.152949294072169	0.361866902395652	0.172149259601358	0.0311014476036898	-0.144125419614363	0.130692861420479	0.363658538869265	0.0707127215051172	-0.306732325416531	0.387397567919296	-0.187049777599873	0.0866112511729698	0.0716811821563986	-0.224147798416224
ABL2	ABL2	tan	tan	0.235007235075037	0.225239372404602	0.0305060662382121	-0.0285559298052297	-0.106404822596542	-0.116370970925282	0.129620173894735	-0.148938319896824	-0.0982118543598447	-0.11876538761308	0.193275827210232	0.0557281406646828	-0.00986368050635041	0.294203347844455	0.278298325231621	0.306776745603561
SOAT1	SOAT1	cyan	cyan	0.145159835287146	0.148748019833722	-0.0149229431603048	0.0412858920998873	-0.0953939428416813	-0.135388601025345	0.218310980356539	-0.117360480771434	0.130503640342544	-0.166810779675506	0.157807805222019	0.052549937227831	-0.080557315713899	0.207339923740164	0.38086837025762	0.284342971658752
TOR1AIP2	TOR1AIP2	grey	grey	0.143386268460377	0.188887526260329	0.102539361371211	-0.0776021342506111	-0.0146656404974914	0.0418460309874125	0.0494440210156192	-0.0313441918622447	-0.052044508956739	0.0492543786047789	0.150177082026526	-0.0720192659518143	0.110570656652332	0.0409762054480913	0.0366803542930548	0.129808065232227
TOR1AIP1	TOR1AIP1	turquoise	turquoise	0.225086381297192	0.228060468724654	0.0306937174522922	-0.143750948338705	-0.098408843133811	-0.00965720361583504	-0.0634800716259523	-0.0292856376464026	-0.0645626658125253	0.052215938788953	0.0769155505068669	-0.0280408103111084	0.179632661102529	0.0979020771905354	0.00759473809504285	0.0912660155609491
CEP350	CEP350	turquoise	turquoise	0.404535761137598	0.346522658173534	-0.0827411145568736	-0.168814732416687	-0.204468020052217	-0.117101575113041	-0.165732555864091	-0.101368729281498	0.0179105245913799	0.0141733570401116	0.0181076944948848	0.114654912416753	0.203482513153654	0.328425430322675	0.15001288011087	0.159837711753943
QSOX1	QSOX1	grey	grey	0.126919727220024	0.158085023024509	0.100695749398875	-0.00199030159497185	0.00224894647742613	-0.00730526204573628	0.0782013878569825	-0.0560540968387119	-0.109094412523766	-0.0097946453767201	0.164921390097193	0.0332260843988411	0.0804779191352625	0.104775432150421	0.0909552480908315	0.12937193510365
ACBD6	ACBD6	turquoise	turquoise	0.339906960043894	0.272937599984911	-0.071816977390801	-0.205361809429059	-0.172396665761538	-0.0858070872375909	-0.173515903676017	-0.123356140649802	3.35831522945513e-05	0.0137566793848042	0.00327678988375839	0.027575652009409	0.234828356020405	0.206812819453937	0.0552560001752044	0.101728970405736
XPR1	XPR1	turquoise	turquoise	0.338910605479784	0.31316709377015	0.0555586354632228	-0.22863894770326	-0.16024500109412	-0.0630051902411719	0.0374282344032302	-0.127371420144638	-0.154615714048257	-0.0317313189644212	0.203325234394533	-0.119546236886834	0.162918473844479	0.165623375291256	0.105341739252402	0.264018850814025
STX6	STX6	turquoise	turquoise	0.224860525488456	0.223822024952151	0.041475523581562	-0.118092058290953	-0.0774713334492557	-0.014336447254918	-0.0398617759225837	-0.0311864287362036	-0.0918809493799937	0.0406761810124793	0.0852607017483937	-0.0274135993099794	0.121885232594253	0.132370834515881	0.0536809534377016	0.135258087413733
MR1	MR1	red	red	0.0678869704687936	0.0660607719526188	-0.0387122534444684	0.045864873403565	-0.0346642618073931	-0.0466442175254904	0.00663988991214227	-0.0239089078525105	0.0696778803335551	-0.0338875962803526	-0.0102532785857431	0.106993107744993	-0.00993327156421643	0.11809102590025	0.105581863487992	0.05058873929481
IER5	IER5	grey	grey	0.122676320025414	0.162762805874825	0.0954575414850343	-0.145148333555343	-0.0202481837975621	0.0854865241962933	-0.0485519178241616	0.0527714705908849	-0.145072281612684	0.128056359878393	0.0875732133604409	-0.108671249705879	0.175560864845007	-0.0263729496898387	-0.0956562587832934	0.0187124979299096
GLUL	GLUL	pink	pink	-0.0901344682027789	-0.0788993855120003	-0.088898907033356	0.233216955481488	0.0789044388532646	-0.00854251531727606	-0.0185941263344808	0.0313456233253092	0.378944960728024	0.00507278172290016	-0.140335245932616	0.215449325783267	-0.0835942232354967	0.0568226630907758	0.126672657035837	-0.0597321124044107
RNASEL	RNASEL	grey	grey	0.019106293278241	0.051323014496812	0.0447867275587223	0.0527910984508109	0.0256905261856238	0.0255506308911714	0.0549958290215629	0.0255391756331572	0.00813396974946317	0.0202017257757843	0.0435067395612347	0.0215514409891418	-0.0281550927186888	0.0427973426154014	0.0555121596887918	0.0516218204891089
NPL	NPL	pink	pink	0.187082932827622	0.0660689651244073	-0.32896645675647	-0.125821381789926	-0.227678162882646	-0.181276136523558	-0.265739105481175	-0.158770646450822	0.567773436974213	-0.0735848785115847	-0.237189062231792	0.150673009937232	0.240536695292097	0.121580967943464	0.0397965005750256	-0.0790200338961153
DHX9	DHX9	turquoise	turquoise	0.250933525233215	0.274251353929733	0.0990050820093183	-0.102697296761369	-0.0322505210681839	0.0338500321441541	-0.00490347007922173	-0.0472428319482248	-0.083082041331488	0.0699003258023381	0.145853432833274	-0.045095848350898	0.136503669764412	0.13130571272757	0.0717625927347917	0.166875720360459
LAMC1	LAMC1	grey	grey	0.0727582091234074	0.0841328155547772	0.0471186408930147	0.0160560383393036	0.00327804290300581	-0.014979527434822	0.0586884284011132	-0.0755878810922763	-0.0210930588597613	-0.0346758277154729	0.0996429548563908	0.0111957478287332	0.000317761177105922	0.0833590954490724	0.0974482221537678	0.10872846635871
SMG7	SMG7	turquoise	turquoise	0.321727356100875	0.289707142339713	0.00257432426479217	-0.192145128814177	-0.173738465521678	-0.0967861643887557	0.00614670786508537	-0.142037027669523	-0.0992806785256091	-0.0496456445586549	0.143795855062293	-0.0586151806509124	0.122878342737398	0.201582972178681	0.140267726436505	0.2457586901618
NCF2	NCF2	yellow	yellow	-0.105745696621894	0.0685426788606348	0.324813697691289	0.304828748449391	0.264488529650287	0.176140850223023	0.436502119340904	0.100048300349694	-0.105314057045353	0.0347057494928153	0.305890287786829	-0.0686456859373208	-0.330596786625005	0.0330067432084108	0.25582572415428	0.293499873829024
ARPC5	ARPC5	blue	blue	-0.12202925076127	0.0883498104605241	0.400503691818302	0.369271008276644	0.467576039710314	0.40882678943632	0.174267329637338	0.244561340799875	0.0183090102421419	0.340378460226439	0.196203605950197	0.0741550090205567	-0.025743733688272	-0.0640200668692154	0.00497985571639071	0.0188204951418165
RGL1	RGL1	turquoise	turquoise	0.510603919290373	0.33843834649528	-0.289813973974609	-0.347166982198625	-0.321620836522643	-0.162568544821973	-0.572683940814963	-0.20600559185644	0.227132077167238	0.0915470637461674	-0.215089904232027	0.229695153115441	0.577336039858375	0.30817391703062	-0.0707195090029599	-0.108712424853287
TSEN15	TSEN15	grey	grey	0.0581261327023657	0.092742228114268	0.0827022079655972	0.00561832094135948	0.0657711994335744	0.0864995600485361	-0.03158056406016	0.0231974629107016	-0.0457084257513081	0.0933731128876563	0.0369749290485983	-0.0116487176636389	0.0549786011015973	0.0200422810986354	-0.0122830437368136	0.0129566890192623
C1orf21	C1orf21	pink	pink	0.0384860602431093	-0.0304900512238628	-0.201308946663107	0.0279693679913698	-0.10322645641021	-0.140094922217028	-0.101287934224882	-0.049459911675085	0.266688508126152	-0.0875356895125444	-0.147645961888757	0.187036304027429	-0.00880020756307572	0.131649924699139	0.101177697053024	-0.0461276869532939
EDEM3	EDEM3	turquoise	turquoise	0.25764034400615	0.240327842253142	-0.00621392680798018	-0.108295029660221	-0.117058407394056	-0.058828359590998	-0.0723969100433181	-0.0687507164230973	-0.0189673948829762	0.0078158363582008	0.059045377690594	0.0480047701803341	0.135899798924507	0.190221508397247	0.0870048363426828	0.126527930137813
NIBAN1	NIBAN1	yellow	yellow	0.00489701948566853	0.0554926197349448	0.0982927196604546	0.245618375119793	0.0411801174742648	-0.069761336260884	0.382839008409026	-0.0574212075279289	-0.0578468555835311	-0.184064697022833	0.216648295351677	0.0860317602658695	-0.369164551117311	0.247484653335778	0.400969488218774	0.357307330773422
RNF2	RNF2	grey	grey	0.157989636715907	0.155325545076419	0.0141674209994665	-0.0953623239454577	-0.0714682804542919	-0.0172141973825178	-0.00990949334893064	-0.0141821432136233	-0.0237399220682523	0.0174326555972518	0.063757049199165	-0.0348797768466423	0.0898862244053045	0.0834931027567496	0.0458031852082551	0.0992356473053725
TRMT1L	TRMT1L	grey	grey	0.109002917157545	0.13014846039678	0.0387401736177968	-0.014257864284275	-0.0176491019450392	0.0039966025134105	0.0106250248986159	-0.00645724595765681	-0.0331615443012746	0.0244772384357968	0.0547516325796238	0.0224539832581172	0.0348330996084658	0.0933472604416459	0.0627996825782859	0.0788049917337986
SWT1	SWT1	grey	grey	0.150544201289582	0.126163096443004	-0.0429167244254688	-0.079795535567766	-0.111628004606695	-0.0911014188290817	0.0176305998978019	-0.104675513827088	0.0134368222912715	-0.0750882461066033	0.0567334534806271	0.00522546962108764	0.0510231782643287	0.118123662052762	0.114853047225863	0.126682897269589
IVNS1ABP	IVNS1ABP	turquoise	turquoise	0.265536151266605	0.21915106540389	-0.0825513641190355	-0.130884842818275	-0.165619023517386	-0.103584784918543	-0.119113945888832	-0.0376821278640009	0.0400035829084007	-0.00489278366017509	-0.0055845799964098	0.0903952133224667	0.200137589557131	0.194769875425957	0.0623507508929251	0.0800514398414664
TPR	TPR	grey	grey	0.205092659046919	0.245286219302239	0.0668622703863361	-0.05809575788742	-0.0144305429875499	0.0575849630949384	-0.0740856517914161	0.024760000776194	0.00613054078005921	0.134991992742204	0.0583697652524538	0.0261968066575312	0.140713601637495	0.119801616391855	0.0339449480502808	0.0772777549730391
ODR4	ODR4	turquoise	turquoise	0.236628316390372	0.233052618165231	0.0284911837692237	-0.14271421479953	-0.0981504537177886	-0.0242344217432351	-0.0430488590796601	-0.0823507078809511	-0.0585529696190757	0.0201954260394821	0.08742389040138	-0.0375151215586815	0.156190153727456	0.12138162745557	0.0506486753029353	0.123942657315845
AL096803.2	AL096803.2	grey	grey	0.115000332435888	0.0905052619634642	-0.0355509142604791	-0.0524647807815314	-0.0832798129897413	-0.0753183467384259	-0.00481266759162886	-0.0614748738763045	-0.0180385927358852	-0.0544603382153241	0.0220995145834197	0.0249265227737476	0.0195380890279111	0.10700435194647	0.0753531736311667	0.0832292725056598
PTGS2	PTGS2	grey	grey	0.109984694452617	0.0711319964356471	-0.0784374737167106	-0.115478699649041	-0.127929426962958	-0.0941443037217331	-0.0783915136862474	-0.108256928340891	0.0453898325606561	-0.0586669599134807	-0.00575642573801204	0.0369674556829916	0.17116239456533	0.0518878411272027	0.00875932249080678	0.00591238839754421
PLA2G4A	PLA2G4A	turquoise	turquoise	0.336380895576106	0.285366205037586	-0.0140469542792638	-0.166116948184109	-0.141397002287377	-0.0682902420468665	-0.148461942862648	-0.105443671058729	-0.0838222592103214	0.0232489618021545	0.0442915059161417	0.0617952408278396	0.239480621653915	0.220871505726288	0.0428570243525805	0.113172269029831
RGS18	RGS18	grey	grey	0.127309714735781	0.0846657928921005	-0.115910028925063	-0.105049506419554	-0.145511321038764	-0.0934616412721374	-0.075077078692028	0.12427212307379	-0.00494553728407992	-0.00384865914284018	-0.0886619311315754	0.0468281949469992	0.0424149848135124	0.100534819103025	-0.0140636861840553	0.00625030678318696
RGS1	RGS1	grey	grey	0.0429737651626207	0.0177533253952164	-0.086505212099627	-0.0566680499162945	-0.0921426838655115	-0.0870398741014646	0.0083458789007069	-0.0441973214110679	0.1117267581809	-0.0716839586866955	-0.0121638378060209	0.00889655028872738	0.0424731409109996	0.0281225069937154	0.0611918536425456	0.03534238957355
RGS2	RGS2	grey	grey	0.0881343648305543	0.0585122746402201	-0.0744292660012083	-0.12275247856513	-0.135135887342234	-0.0936005613051955	-0.00607619165286478	0.0444600229845527	-0.0450901720889571	-0.0453930938863919	-0.0145065857816447	-0.0313133306497526	0.0353705216436812	0.037485044654031	-0.00282138098473006	0.0500719982467239
UCHL5	UCHL5	grey	grey	0.0772625647026195	0.130032760580268	0.113057451308671	0.000269192094630104	0.0619421446513508	0.0872098792697107	0.0235247474534162	0.0245370070897212	-0.0441042298465817	0.0933443343277657	0.0916635216767818	-0.0271280653041566	0.0591103713888911	0.0237726055569244	0.0112817516785269	0.0624422621288902
RO60	RO60	grey	grey	0.147207690844351	0.165890654736881	0.0206727753126121	-0.0780259260575258	-0.0437921866832832	0.014564044226378	-0.0563234693978002	-0.0084049610765398	0.0282874949497216	0.0709012307049639	0.036385247751656	-0.00441297373880203	0.133766083220608	0.0594355048677682	0.00995566592522132	0.0463382743301475
GLRX2	GLRX2	blue	blue	-0.143609652129313	-0.0204622153965971	0.244457182300386	0.202094016909368	0.280739431809982	0.222954821511188	0.212474915392489	0.0826788584998268	-0.0429265072254254	0.116155666411138	0.155454117446044	-0.0592661208313574	-0.123682543047628	-0.102587430360912	0.03269827113062	0.0479006104177873
CDC73	CDC73	turquoise	turquoise	0.276625280492246	0.245931907294214	0.00266236475697174	-0.0966130451355514	-0.109467719418931	-0.0654919244786831	-0.0345008210028914	-0.106041444770153	-0.0448075156878494	-0.0159442386370172	0.0967356123709296	0.0582860686930037	0.12323912450086	0.220814383254868	0.134799837065089	0.16885501970259
CFH	CFH	red	red	0.0223269250747527	-0.0240424242446061	-0.146453314217298	0.062966064189985	-0.0729489321284325	-0.107838323396104	-0.0618470995052171	0.026044137091947	0.144307185513292	-0.0642554612299935	-0.124334944941733	0.201804977795259	-0.0422228287631147	0.125486143934444	0.0613808995033411	-0.0321258717063217
ZBTB41	ZBTB41	grey	grey	0.142421943208301	0.133683777865342	-0.0192030267805543	-0.0977798644393167	-0.089743301212837	-0.0483598565154134	-0.034376937213987	-0.0638471821247661	0.0107578106013389	-0.0154616972319859	0.0412453133997986	-0.0203990774534531	0.103422546487969	0.0689323586526661	0.04061043940609	0.0684110092431143
DENND1B	DENND1B	grey	grey	0.305982234593608	0.280975415770337	0.0182494108883355	-0.0934445722649875	-0.161331584695721	-0.146713573183764	0.145316764593925	-0.154766567462248	-0.0962896689394821	-0.143592747227976	0.229693146467356	0.0201059937071672	0.0339342780930406	0.276645456186494	0.27351535436477	0.350157975098378
C1orf53	C1orf53	grey	grey	-0.0303199947192487	-0.00941472444051692	0.01722071080438	0.0504883574516888	0.0471834720786888	0.0319157979523042	0.00710574402882894	0.038664749788023	0.0251935555520813	0.0279506984640029	-0.0111177564968996	0.0258245478594284	-0.019918316712209	-0.00934144280238567	0.00507819857798183	-0.0189590944726732
NEK7	NEK7	turquoise	turquoise	0.430778727937687	0.357511544248374	-0.0618258752964989	-0.229575774379296	-0.242621764198478	-0.149487803497784	-0.0918814004380136	-0.173696832115738	-0.0644132254327934	-0.0563445091312674	0.0984925738686533	0.0180106151624099	0.207723402342693	0.304913458719743	0.157061357823573	0.238855147129976
PTPRC	PTPRC	turquoise	turquoise	0.529504288825907	0.457686821677471	-0.0460258621497581	-0.141007230670429	-0.257365694579852	-0.187346766194251	-0.119446916431603	-0.143638183293543	-0.147669331411798	-0.0448910712642886	0.0972833091334483	0.234882079526577	0.215448204936197	0.513190674424274	0.24112834006641	0.283887193383252
AL157402.2	AL157402.2	grey	grey	0.00959382253657192	0.0265065191910835	0.00154815023392657	-0.025649850974236	-0.0339397092137627	-0.0380448059641169	0.021807019595168	-0.0420389693605868	-0.0408316084896738	-0.038918948610064	0.0220613951044192	-0.0112489328560098	0.0130611404645505	0.00817029383848036	0.0215288163100792	0.023387230807408
MIR181A1HG	MIR181A1HG	turquoise	turquoise	0.30335597112195	0.223326346526813	-0.139084451276497	-0.148537028492372	-0.225240948527373	-0.200433899328078	-0.097587955391626	-0.217108585953012	0.0670185884670406	-0.128869621410338	0.0160890127905576	0.110917846668184	0.173747477639805	0.272672963090676	0.177698111646814	0.14262060102859
LINC00862	LINC00862	grey	grey	0.128901471967399	0.115969761804284	-0.016419877685038	-0.0943944695341507	-0.0994913584345248	-0.0726403812047415	0.0489647346064491	-0.0718252001638141	-0.0292733829184957	-0.0667206564207301	0.0749139620015613	-0.0532536475659077	0.0285744606517864	0.0797042761833775	0.0927237538106609	0.130105377466299
ZNF281	ZNF281	grey	grey	0.108624914364828	0.144528043627972	0.0556809638438924	-0.033054167910429	-0.0165615675643162	0.0243061319303594	0.0223549465579083	-0.020408390584079	0.0189392921031852	0.0432216290654782	0.086220698531268	-0.0193314266998079	0.0655190879287061	0.0600633574141964	0.064330359929005	0.0909420558221704
DDX59	DDX59	grey	grey	0.141117912245692	0.139279664584822	0.0142995910754352	-0.0784359680751954	-0.0496448745884077	-0.00357097747708983	-0.0635382518074682	-0.0465564748096436	-0.02703439484346	0.0418638314111237	0.0399558169921427	0.00753909006734278	0.122853833597527	0.0746713946959119	0.0145202583276386	0.041512194863517
DDX59-AS1	DDX59-AS1	grey	grey	0.0617545890912542	0.0652233273601244	-0.00651726605653518	-0.0494121535861417	-0.0381821037417968	-0.0132244719714009	-0.0180839711427747	0.00309384032615816	-0.0227232459927271	0.00569036989376623	0.00563877456103314	-0.0149581115872416	0.0424379843464449	0.0284987706507593	0.00589587068164658	0.0196460141767281
CAMSAP2	CAMSAP2	turquoise	turquoise	0.33928310001968	0.286396556683704	-0.0307083880575465	-0.17541198086059	-0.172773053881795	-0.095282171001834	-0.0863195140913285	-0.124804143562882	-0.0335295783773287	-0.0207654642265323	0.0953184491603323	0.0263286256823969	0.194623548541235	0.238780617591497	0.118214639575467	0.185556033746835
KIF21B	KIF21B	grey	grey	0.0428647403203422	0.0536809957862678	0.0177909286382308	-0.00561835037166785	-0.0129242909920807	-0.00984098164568133	0.0192034554234178	-0.0108988883959982	-0.023937958343646	-0.00885979243058308	0.0372061303375553	-0.00165969946077835	-0.00365123070584736	0.0409978690603257	0.0442907675351521	0.0543352834116499
TMEM9	TMEM9	grey	grey	-0.0114790856630287	0.00516971098082591	0.0119108216370721	0.0223975860896663	0.0374871144141709	0.0357865634848807	-0.0276538853998838	0.0218745973738505	0.0475710164984612	0.0430684780570981	-0.0193137933503985	0.0196774421394671	0.0394057733259461	-0.0242620619838689	-0.0267336840864489	-0.0463674134230973
PHLDA3	PHLDA3	yellow	yellow	-0.189270118960256	-0.0282929582002027	0.350087631422094	0.177410057983671	0.226685689763992	0.131231139290831	0.546865720131889	-0.041787253923654	-0.215074559224311	-0.0983747074790514	0.416203703956066	-0.221534275540931	-0.258170351996914	-0.139518948891711	0.168777714953277	0.258636977536368
CSRP1	CSRP1	grey	grey	-0.0703280900826599	0.0450057548303451	0.236388368639291	0.119811163468399	0.206503124916998	0.170330803120904	0.162029485948762	0.0500773381537176	-0.0585338484282464	0.0986524595897679	0.17015543186146	-0.0769615151534979	-0.0386371839227998	-0.0787748719588773	0.0306310187515693	0.0734922828960577
AC096677.1	AC096677.1	grey	grey	0.0639028389062019	0.0766287709112611	0.0217616862709961	0.0121603945223594	-0.0236306713883541	-0.0389058168219948	0.0767613279145528	-0.0347137795010416	-0.0565684634683056	-0.0539623928976215	0.061368654859429	0.00391422878624952	-0.0714290599638009	0.0965993033383383	0.117489700745339	0.123257167344361
NAV1	NAV1	grey	grey	0.0772966201034826	0.0958030578044458	0.029059469414114	-0.0414371084699833	-0.043025152796697	-0.0374083264406961	0.100724136779196	-0.032311493625396	-0.0597970644046805	-0.0520414897256013	0.108729855595605	-0.0541861482346898	-0.0457847627794985	0.0713006558008501	0.116856415539138	0.156668531867328
IPO9-AS1	IPO9-AS1	grey	grey	0.0518702022072709	0.0626128252554983	0.0274702458268442	-0.0448720435851114	-0.0219796280739644	-0.00543205061713396	0.0423024061492585	-0.0147423334399761	-0.0605690133196627	-0.00790784125279613	0.0639956571519031	-0.0536221165403742	-0.00221799292636412	0.0221965171806107	0.0324482564054868	0.0752829711305196
IPO9	IPO9	turquoise	turquoise	0.261155080316023	0.224748248722036	-0.0230709421561778	-0.143203949616022	-0.126182093158433	-0.065698355546661	-0.080646151558019	-0.0870122117165562	-0.0369810950198449	-0.0025073128056054	0.0503160561817913	0.0105227947177105	0.138598797613352	0.173739534350253	0.0827634636663844	0.12356016213969
TIMM17A	TIMM17A	black	black	0.0145363594605625	0.121211125499997	0.24050533295955	0.127890412095991	0.19589957447198	0.163662721312496	0.10311879110972	-0.000849870455685509	-0.0634424524827551	0.116548706664527	0.159023926703316	0.00583154598978867	0.00622860009826944	0.0170759657712722	0.0576691183138886	0.0875143482740552
RNPEP	RNPEP	magenta	magenta	0.069406991324651	0.161142593134836	0.212961956557283	0.0250912866524237	0.0850243901309729	0.0891852235197627	0.194423399024019	0.0142611655053257	-0.13954940576623	0.036598064512824	0.244787624548	-0.10279825849561	-0.00839637122987899	0.0192391398340034	0.0787474605566499	0.182611831178512
ARL8A	ARL8A	grey	grey	-0.0200233250316582	0.0325655696314371	0.086387762240385	0.0810023461261876	0.107619498281582	0.0919048443417395	0.0206210238497638	-0.0097474751315633	0.108123423064241	0.0701209282793241	0.0508319034817568	0.0209637274520948	0.0658859908199158	-0.0391089412636222	0.00365385359055303	-0.0109055756907449
PTPN7	PTPN7	grey	grey	0.0144659174182247	0.0809652004497678	0.159673526114358	0.0328510296532133	0.0687109014542429	0.0357064449013662	0.205447181345533	-0.0533281935917336	-0.14655509507578	-0.0325832800454746	0.217069094673095	-0.0740807205597358	-0.0610107269631751	0.0151342915185209	0.109809249680617	0.172398637559324
PPP1R12B	PPP1R12B	turquoise	turquoise	0.354786970138155	0.290527931138056	-0.0415223753047562	-0.179302695784541	-0.191953688339215	-0.1280568805112	-0.0370122242504441	-0.17109582403935	-0.0643812442482314	-0.0754680655867696	0.10702191092045	0.00286168362412838	0.139667192318653	0.257098499009404	0.154760641493284	0.230858294789432
KDM5B	KDM5B	grey	grey	0.144658965652997	0.13737732267448	-0.00201866068306345	-0.0537279207531293	-0.0980976664099715	-0.0778376873374281	0.0887272438111167	-0.0457456595209086	-0.0488446891265507	-0.0752837238430352	0.102284033556941	-0.0129626099056697	-0.0208022818327638	0.136774458201561	0.126473889403373	0.176777958117948
RABIF	RABIF	grey	grey	0.0388943238906764	0.0669281992379752	0.0533837499153938	-0.00552959856330943	0.0336823245358078	0.0602248431391653	0.00413160344711043	0.0379075678384191	-0.00582931692994495	0.0652144902000121	0.0291774691485974	-0.0262109681471913	0.0412448209636576	-0.00510535559872906	-0.0161030594996153	0.0185016413015284
KLHL12	KLHL12	grey	grey	0.141365336987581	0.145589879707342	0.00494671063505989	-0.065435864651785	-0.0511079273350456	-0.00347985940867065	-0.0409145547323992	-0.0187230455857158	0.0409572897292135	0.0394212224968964	0.0291460044407943	-0.0063206889398698	0.104496901687709	0.0755044855058126	0.033414204908523	0.0649179969305138
ADIPOR1	ADIPOR1	grey	grey	0.0850224676358719	0.119523534890338	0.0288603297626765	-0.0263130395734572	-0.00492349298526558	0.0510200912289907	-0.00757900280249545	0.0467731288321063	0.145185241615206	0.0759002411253347	0.0302941319857308	-0.010995945843836	0.121244930068707	0.00376270809096328	0.00179366744390866	0.0202487955178739
CYB5R1	CYB5R1	grey	grey	-0.0532152742312893	-0.0284425593154403	-0.00968342803486079	0.13660789526514	0.0704263676798809	0.0383137159132278	-0.0158127056089266	0.0983364048741293	0.149534211873481	0.0541857613618618	-0.0716524602702696	0.122708704534735	-0.029113154580558	0.0181581995774628	0.0185237656888828	-0.0534076473304635
TMEM183A	TMEM183A	grey	grey	-0.0396688945222201	0.059722511570684	0.185355651039732	0.0855280344289046	0.153721934708434	0.167018969206954	0.138739345854467	0.094484116962633	-0.0147097248649093	0.114150870569619	0.118400626812339	-0.0751867542567387	-0.0252782811645372	-0.0686644219416336	0.0062487740185701	0.0479498044371107
CHI3L1	CHI3L1	yellow	yellow	-0.285889448899253	-0.141381328516145	0.261315323312551	0.348219458252893	0.242531287863877	0.0587549597142163	0.641342421785968	-0.0309730998866659	-0.0633098038966609	-0.195086744463517	0.302905118907398	-0.120517761611437	-0.453074695359474	-0.0862560696025885	0.307923485544058	0.285848446642155
CHIT1	CHIT1	yellow	yellow	-0.0802423295799931	-0.0826770543454693	-0.0407409932597418	0.043897215469567	-0.0166109021880383	-0.0453984457778714	0.146976293569845	0.00779792921003449	0.114730875050786	-0.0928310653844907	-0.000593524822387167	-0.0359690592469364	-0.107852036026205	-0.0379613837743187	0.0690238741352509	0.0422823571520331
BTG2	BTG2	greenyellow	greenyellow	0.239139595058162	0.231702765120291	0.0201418792432732	-0.24849679419475	-0.142640114948776	-0.015406415620833	-0.109102559737428	-0.0582948965001347	-0.0690025439216509	0.0665129161179333	0.0816293920421018	-0.0857755919559977	0.349342696788398	0.0288160520314554	-0.0809648782222422	0.0439943235453308
ATP2B4	ATP2B4	grey	grey	0.0560691179299652	0.095903914025368	0.0952037629012234	-0.0637470381712387	-0.0441861280009373	-0.0329448734241018	0.254689157457341	-0.0635047962439516	-0.114325512750752	-0.109234893981804	0.233184668695123	-0.144442569530288	-0.0639791407617766	0.00577341370166007	0.118301475653463	0.222477367224596
SNRPE	SNRPE	midnightblue	midnightblue	-0.0876108863303471	0.0392171195181119	0.259537856303417	0.141517015102592	0.335687807573489	0.390420645623031	-0.0228595938904614	0.205503469254148	-0.0457490054937486	0.341853766538672	0.0483146739427439	-0.0442890999477439	0.0460171596132071	-0.137578938345984	-0.133902652140217	-0.0994379547994258
SOX13	SOX13	grey	grey	0.0617813212577706	0.0664096752511273	0.00229192944646718	-0.0542132612369402	-0.0521865995237987	-0.035741042553614	0.0719891313425868	-0.0735127667040014	0.0426691067835343	-0.0553136481597399	0.0765704795806838	-0.0668233424523275	0.0168717672872522	0.0174851103549869	0.0844424361982828	0.10927441692892
AL606489.1	AL606489.1	grey	grey	0.0431861942017534	0.0396926930158763	-0.012957350999841	-0.0051678807748122	-0.0275506599350242	-0.0310537987820199	0.0119743305499363	-0.0143336614039524	-0.019005398650945	-0.0216849522770132	0.0103977992846569	0.0170656305260011	-0.0149059290454431	0.0560856585243746	0.0518069366542515	0.0491713719213775
PPP1R15B	PPP1R15B	turquoise	turquoise	0.230422722281748	0.212739093610641	-0.00868177083016167	-0.0784745762703467	-0.0868218833063294	-0.0347850564351005	-0.0881009789069449	-0.0511698037632732	-0.00358171875312759	0.0385432729642169	0.0497364120408438	0.0755725441971459	0.157632913567358	0.178546870494812	0.0693568375619065	0.0980438734821059
MDM4	MDM4	turquoise	turquoise	0.373636089831857	0.299995483204067	-0.0604710845051641	-0.271284027892093	-0.230503790234915	-0.11851851112381	-0.145957415450556	-0.130249366381071	-0.100433630237093	-0.0147105915245822	0.0623495732423692	-0.0206209048282677	0.25724470413902	0.202598393330248	0.0385855638687638	0.151437819273826
RBBP5	RBBP5	grey	grey	0.134905664282033	0.147651148244147	0.0335936985989576	-0.0943963698202561	-0.049710422420423	0.00216863941008366	-0.0316123107977802	-0.0313762336715855	-0.0401801591283394	0.0398442103434068	0.0654745064333735	-0.0404159607016018	0.105418140955154	0.0489860743746536	0.0131199382310816	0.0649991567101552
DSTYK	DSTYK	turquoise	turquoise	0.209072686081086	0.189796496634788	0.00674218076037972	-0.123433392785046	-0.11063802035415	-0.0580990523589896	0.00288234990200522	-0.0725876800058266	-0.0627873100240896	-0.0258220637610966	0.0964861115177788	-0.040746044765293	0.0977101546617787	0.119045133830118	0.0693427578028474	0.146284865633859
NUAK2	NUAK2	grey	grey	0.0541484372135846	0.0503682073881102	-0.00540409862375372	-0.034403164547302	-0.0398389543821334	-0.0254248177752283	0.0271089382022292	-0.0106933249431844	-0.00998314053414007	-0.0178004117912887	0.0314841135342842	-0.0142606702676854	0.00304961925951173	0.03648877622741	0.0346364479769654	0.0559063506909803
CDK18	CDK18	grey	grey	0.0123659428488468	0.0209167271162273	0.00557360188993895	0.0219775635918881	-0.00610336683150358	-0.0234935420694561	0.0438926148644484	-0.022853260322265	-0.00520455500289155	-0.0333407916168279	0.0303508481658076	0.013790008616152	-0.0388971970508256	0.0397958536586141	0.0725437557404657	0.0490027885904595
ELK4	ELK4	turquoise	turquoise	0.197326884474512	0.195482731952213	0.017537057381644	-0.0988932104440227	-0.0812033497436386	-0.0290999646872431	-0.0367417512874768	-0.0488032491459364	-0.0541725606430124	0.0190109219162032	0.0721450032809763	0.00209678321005007	0.120991833707008	0.124118910536439	0.0564861559863844	0.104709007180295
NUCKS1	NUCKS1	grey	grey	0.0648479955550409	0.168369714377691	0.180711244841413	0.0581280968239189	0.117892845380796	0.128803662963724	0.129217524244333	0.0837552988160721	-0.0548203308632299	0.11858107941139	0.156297213712006	-0.03804777284911	0.00384489068191305	0.0288428733670197	0.0646385407593508	0.123012658876331
RAB29	RAB29	grey	grey	0.0640260564123649	0.100552594014594	0.046001356902211	0.0336019325804556	0.0252752307410488	0.0313842665135068	0.000931040635518603	0.0217846990169562	0.0113742144171003	0.0551630485720049	0.0370064276066012	0.054635557012385	0.0388357530122542	0.0637136352388304	0.041547138607557	0.0363722402773109
RAB7B	RAB7B	magenta	magenta	0.122776659951565	0.196832064105911	0.230188740767947	-0.142849195604358	0.0207895634961456	0.0807898288220245	0.207682680665356	-0.109227044382721	-0.122204508757193	0.0128158925748184	0.372448833200096	-0.271283520148076	0.134740368290784	-0.0768739280490819	0.0476405495908934	0.246715734476189
FAM72A	FAM72A	grey	grey	-0.0425200192215584	-0.024751142451583	0.0293924905184922	0.115479891955557	0.0770192426318474	0.0362403838253841	0.0240927404891364	0.0227459099596612	0.0114766395225552	0.0210477531476614	-0.00289435329768075	0.0874807656147855	-0.0454583796697371	0.0289635686213286	0.0226290911123537	-0.00988027919961972
SRGAP2	SRGAP2	turquoise	turquoise	0.382648079097937	0.299491389384809	-0.0989106021045507	-0.156696034422265	-0.22171914024876	-0.157216184374726	-0.127995646565189	-0.130174336628942	-0.0268574915273617	-0.0476033719327693	0.0281038704137013	0.126496479010344	0.195136803962182	0.330286077471272	0.137762030951417	0.174151100483276
IKBKE	IKBKE	brown	brown	-0.00508229260715227	0.000636221848099512	-0.0120461223303887	0.152291795935499	0.0330958612060207	-0.0341471152408871	0.0305028222809192	0.0078318714004636	-0.0138687308183054	-0.0302672012625804	-0.0184936202120143	0.177489525618775	-0.119156510290605	0.149614058431525	0.117821594504587	0.0458332629172116
C1orf147	C1orf147	grey	grey	0.0285454548582135	0.0106480014086646	-0.0347933340432981	-0.0165401619576979	-0.0444943403888714	-0.0490970848487537	-0.0127334836194627	-0.0312835681206024	-0.0279239136063622	-0.0385467086175877	-0.0109778593725949	0.026199150561579	-0.013020705132811	0.0517668537041144	0.0264265914614495	0.02314412453271
RASSF5	RASSF5	grey	grey	0.158330681487831	0.163238406214907	0.0506259214650421	-0.0591017616980907	-0.0630918084067141	-0.0287349051425123	0.0468377945220448	-0.0452082514338666	-0.102287075417809	-0.0154871205351766	0.137533497738386	0.00388965693372293	0.0672648252655302	0.131948150529597	0.107976617944001	0.161617150338882
EIF2D	EIF2D	grey	grey	0.0120471078264305	0.0450439237099972	0.0459168307126184	-0.00273717524954618	0.0302978973735318	0.0549950566837921	0.0204248807855384	0.080458967442659	-0.012807500889056	0.061468129288882	0.0203759876676381	-0.0351908677351689	0.00198420338896201	-0.019278402561383	-0.0142417542310873	0.007943865482038
MAPKAPK2	MAPKAPK2	turquoise	turquoise	0.275138949243942	0.276730905953643	0.0749325787047532	-0.177686852791345	-0.0838386389563188	-0.000371520187931806	-0.0720486693758914	-0.12921033306419	-0.0722013109936835	0.0500014195037589	0.15273029415235	-0.0385788104573177	0.29659859366072	0.105398614388132	0.0295002646338415	0.119255577658799
IL10	IL10	grey	grey	0.0759151013300852	0.0586439016712488	-0.0809605718079383	-0.115913230299241	-0.053590476942864	0.0133913833201725	-0.195568332132049	-0.0307570969887525	0.226517819306784	0.0835263189474232	-0.0891648553504433	0.00717046633612481	0.275948969444251	-0.0603434641025112	-0.110963150394565	-0.121965885197237
PFKFB2	PFKFB2	grey	grey	0.116384658417567	0.0787453384617159	-0.101066694149491	-0.0463760041960704	-0.0992528587857094	-0.0823780775839203	-0.105090694517811	-0.00904477803295183	0.0687429365704418	-0.012266730835017	-0.0726077364507309	0.107645134074593	0.0788093578767693	0.117201061645051	0.0329753075608627	-0.00703422275684188
YOD1	YOD1	grey	grey	0.0871205271037902	0.082222118152139	-0.00430550025770937	-0.0632840294948313	-0.048231691039571	-0.0159569847174104	-0.0323364938365002	-0.0194609766039496	-0.0165706732521848	0.0121377617826949	0.0181508289965023	-0.011095231658259	0.0681741444572662	0.0378365629722749	0.00355941297352741	0.0276503157446772
CD55	CD55	grey	grey	0.0837506476356003	0.121094748269339	0.0712965120590066	0.00170685148229602	-0.0192020976239692	-0.0112558336538045	0.163007950721471	-0.0337404022592671	-0.0382709334389848	-0.0489655415871893	0.145076143375209	-0.0562461211451296	-0.06080594345718	0.0749382718116407	0.159784556033694	0.182238913976611
CR1	CR1	grey	grey	0.17682116654624	0.101531863589493	-0.225575680096653	0.0120741714124702	-0.209043150366987	-0.231241777140287	0.0109788796480101	-0.0302489904597413	0.185489357353586	-0.17126009362953	-0.0953629108660918	0.192392003165975	-0.131812815482716	0.319183434973777	0.278900297776528	0.165085816486148
CR1L	CR1L	red	red	0.0187730477044121	-0.0243438937250341	-0.116029718525048	0.108731224584401	-0.034331114188786	-0.092461284534291	-0.0445223741962611	-0.0592515299832807	0.108597438972408	-0.0767198622340573	-0.0996385678925997	0.219365793102201	-0.0812632999291375	0.164560172194733	0.129320669810451	-0.00178625226251031
CD46	CD46	grey	grey	0.180456503562567	0.180580051261821	-0.0145307778763363	-0.042412964891779	-0.0857846915162769	-0.033863984947073	-0.0201240529390238	0.00546047854612852	0.0260861478349514	0.0160579717651493	0.0283983805691653	0.0521997413369734	0.048442197590307	0.148774314731217	0.0796542425779696	0.106889971616465
MIR29B2CHG	MIR29B2CHG	turquoise	turquoise	0.196546944113441	0.138877724545286	-0.102738545800058	-0.102216468141614	-0.172610592093833	-0.143960447337212	-0.0226738673538694	-0.0827996610411566	-0.0219652943566497	-0.101629919733265	0.00229899964578742	0.0462484304777394	0.0255013181802671	0.189235153511159	0.120419093798525	0.131315884681366
PLXNA2	PLXNA2	grey	grey	0.151071742894709	0.135169601830849	0.017756023582306	-0.161757163398617	-0.0634896996902597	0.0159360752242252	-0.100232687433717	-0.0493406674621665	-0.0465413867661299	0.0594274669814781	0.0380091094951397	-0.0778801955629553	0.197127778338461	0.00212716803253095	-0.0701166552432577	0.00684187051030593
LAMB3	LAMB3	grey	grey	-0.0329624610665818	-0.01332156557292	0.00827965354381216	0.0915983912172895	0.0552264410234901	0.0224378737677381	-0.000972214815668674	-0.0147495559995341	0.0848646335329914	0.0114403913538596	-0.00771273078123006	0.0694635782953064	-0.0312185481069235	0.0237173956065108	0.0615282618333342	-0.00414970711789026
G0S2	G0S2	brown	brown	-0.16846371362073	-0.129409853902112	-0.00511023688585878	0.256422629585384	0.164277568135886	0.0597230045136219	0.00430172338175853	0.0166019067650646	0.145351950437467	0.0220156875060291	-0.0879116768272228	0.151846850947753	-0.187239040637212	0.0253078552549095	0.124543485088267	-0.0655100328045784
HSD11B1	HSD11B1	brown	brown	-0.16476550715131	-0.135206515995369	-0.00570393429103622	0.330703720766864	0.165962976373893	0.00355076523885342	0.0739612182798655	-0.000448390873156927	0.0647048019788499	-0.042482476579735	-0.05271795078285	0.256040227580356	-0.230616565354547	0.094730521446371	0.181200873241757	-0.00950737958237177
TRAF3IP3	TRAF3IP3	grey	grey	0.055228955813427	0.0476295054542418	-0.0348784210089592	-0.0510004023383669	-0.0464074051383836	-0.0164206788302713	-0.0597183501741595	0.0776626559398014	-0.0256713351278828	0.0389260015780567	-0.0377215344902995	0.0179645480040365	0.0378576431102728	0.0329045647567709	-0.0158216869491584	-0.00870772457136851
UTP25	UTP25	grey	grey	0.0661102	0.09352208	0.05558477	-0.02248099	0.00588032	0.02708701	0.02218744	-0.01002578	-0.03783064	0.03023691	0.05997066	-0.03589951	0.02211996	0.02823928	0.03403644	0.06347156
HHAT	HHAT	grey	grey	0.09975	0.07488107	-0.05043947	-0.02447821	-0.08157423	-0.08056003	0.01330296	-0.03782879	0.008304641	-0.05886454	0.01275838	0.05031794	-0.008689242	0.122099	0.1004599	0.08557179
RCOR3	RCOR3	turquoise	turquoise	0.2802591	0.2231559	-0.06285211	-0.2028763	-0.1838551	-0.09395734	-0.07536003	-0.08271098	-0.009970289	-0.03116301	0.0441832	-0.0431472	0.1590628	0.1475871	0.05322107	0.1310972
TRAF5	TRAF5	grey	grey	0.08185142	0.06845197	-0.05646832	-0.007838608	-0.06097863	-0.06403443	-0.001472286	-0.06529274	0.08729705	-0.051111	-0.003674563	0.04962538	0.01196741	0.09285247	0.1051376	0.06576474
LINC00467	LINC00467	grey	grey	-0.02108154	0.001514022	0.02504215	0.07482021	0.05113502	0.02739382	0.03079012	0.0208285	0.0003320528	0.0158455	0.00109896	0.04986785	-0.0481031	0.02630197	0.03744899	0.005967095
SLC30A1	SLC30A1	black	black	0.08329619	0.1919235	0.2739276	0.01391066	0.1409902	0.1731734	0.07669387	-0.01534362	-0.1270709	0.1533321	0.2291471	-0.07714846	0.1418659	-0.02470155	-0.008491088	0.1036821
LPGAT1	LPGAT1	grey	grey	0.2717961	0.2851363	0.08745089	-0.06738955	-0.07120602	-0.02322423	0.04601392	-0.07340115	-0.1283706	-0.002661522	0.1625397	0.00299034	0.05652578	0.2217324	0.1506411	0.240731
INTS7	INTS7	turquoise	turquoise	0.2012124	0.1727727	-0.02523922	-0.08552866	-0.09701395	-0.06540203	-0.03348073	-0.09226211	-0.01394899	-0.03166819	0.0481498	0.03090957	0.0812747	0.1586243	0.1055859	0.1229653
PPP2R5A	PPP2R5A	turquoise	turquoise	0.2706321	0.264908	0.05565524	-0.1629815	-0.1099219	-0.02557283	0.02400684	-0.05149528	-0.0861218	0.01198813	0.1550464	-0.09282613	0.1342812	0.1287707	0.07874699	0.2046755
AL360091.3	AL360091.3	grey	grey	0.09927328	0.08803291	-0.01423665	-0.08735307	-0.06434234	-0.03371373	-0.02543435	-0.05314392	-0.0168534	-0.01639451	0.02516728	-0.03458213	0.06898096	0.04058302	0.0155152	0.05342777
PACC1	PACC1	grey	grey	0.1292211	0.1358544	0.01648447	-0.04547851	-0.02055347	0.009912298	-0.04733178	-0.05146245	0.05619617	0.04074551	0.04167328	0.007116857	0.1212908	0.06040706	0.02648659	0.04626536
NENF	NENF	green	green	-0.1277929	-0.0185374	0.183538	0.1442899	0.2234666	0.2459235	0.1252234	0.2124321	0.0864968	0.1910562	0.06705942	-0.06950897	-0.02771385	-0.1505457	-0.06158823	-0.0333675
AC092803.1	AC092803.1	grey	grey	0.03662224	0.04138436	0.007026414	-0.01423576	0.002015333	0.01683526	-0.02900228	0.009993787	-0.01228866	0.03446734	-0.001942935	0.01157832	0.05009364	0.01407372	-0.01307301	-0.01046063
ATF3	ATF3	grey	grey	0.05127269	0.0776287	0.04004019	-0.02571081	-0.05984524	-0.07539789	0.2063352	-0.111492	-0.05065485	-0.1288564	0.1821279	-0.04596229	-0.007903517	0.04591143	0.1593619	0.1843982
BATF3	BATF3	brown	brown	-0.1803299	-0.1437543	0.04505854	0.3195892	0.2020315	0.09396592	0.03444903	0.1198563	-0.004932014	0.05242217	-0.08614079	0.195771	-0.2369698	0.044836	0.05288321	-0.06598035
NSL1	NSL1	grey	grey	0.1332067	0.1679079	0.09267857	-0.0728221	0.02678496	0.0929689	-0.05351771	0.02546459	-0.06446748	0.1264205	0.06071983	-0.04739158	0.1425959	0.02090532	-0.04830908	0.0287705
TATDN3	TATDN3	grey	grey	0.0795775	0.07989224	0.001846764	-0.04386723	-0.02677269	0.003609894	-0.06268717	0.002122356	-0.02702171	0.03646898	-0.01530636	0.0166824	0.06887384	0.03851258	-0.02485933	-0.004092615
FLVCR1-DT	FLVCR1-DT	grey	grey	-0.01438224	0.02421761	0.06608187	0.0282045	0.04693988	0.05299379	0.04740878	0.03958837	-0.04002623	0.03470557	0.03379569	-0.03139363	-0.03042133	-0.0169721	0.002862714	0.02330694
FLVCR1	FLVCR1	grey	grey	0.1234947	0.1019933	-0.02852229	-0.06264849	-0.08074293	-0.06203773	-0.00370769	-0.05856655	-0.01494528	-0.04526028	0.03155736	0.008111919	0.0359319	0.1017881	0.0669859	0.08964131
ANGEL2	ANGEL2	turquoise	turquoise	0.1542791	0.1362882	-0.01965172	-0.08265982	-0.08145468	-0.04105162	-0.04516431	-0.03961137	-0.02001194	0.0001565021	0.02448519	0.0108373	0.08472356	0.1043872	0.04096986	0.07039323
RPS6KC1	RPS6KC1	turquoise	turquoise	0.4291398	0.3401085	-0.07864806	-0.1950581	-0.2379906	-0.1693739	-0.09643307	-0.1946631	-0.06120745	-0.0837547	0.08672018	0.0826337	0.1822979	0.3486658	0.1941696	0.2454864
SMYD2	SMYD2	grey	grey	0.0552302	0.05709847	-0.01902777	-0.00885655	-0.03489767	-0.02653659	0.02498967	0.0102324	0.05804649	-0.01321623	0.01424087	0.01307469	0.008440325	0.04591624	0.0545436	0.05428204
CENPF	CENPF	grey	grey	0.05595813	0.05295819	-0.02005247	-0.02446956	-0.02509204	-0.003472341	-0.03976567	0.01784967	0.0401767	0.02791603	-0.01677822	0.01811067	0.03820562	0.03467254	0.0006827755	0.008955928
KCTD3	KCTD3	grey	grey	0.1149184	0.09009772	-0.0584908	-0.04381226	-0.07894552	-0.06590647	-0.03426888	-0.03014845	0.06012074	-0.02981783	-0.01038959	0.05195486	0.04647119	0.105215	0.06175009	0.05242481
GPATCH2	GPATCH2	turquoise	turquoise	0.2641018	0.2178572	-0.04464956	-0.1155585	-0.1362874	-0.1056908	-0.0531975	-0.1211704	-0.03491756	-0.04771412	0.05350828	0.04615739	0.1074876	0.2159935	0.1261697	0.1509383
RRP15	RRP15	grey	grey	0.07721435	0.1131494	0.09540529	-0.02609112	0.0575455	0.09281004	-0.03321319	0.008126309	-0.04832002	0.1161118	0.053992	-0.03309818	0.08352676	0.009274685	-0.02036055	0.02386342
LYPLAL1	LYPLAL1	grey	grey	0.1620905	0.1694617	0.01753619	-0.05095681	-0.05517705	-0.02296886	0.03552506	-0.01640247	-0.006015221	-0.007901196	0.06739963	-0.01705442	0.03713836	0.1164188	0.09107404	0.1446653
EPRS	EPRS	brown	brown	-0.05033696	0.1002422	0.2762467	0.3158582	0.3007661	0.2111774	0.1704607	0.06845841	-0.05623196	0.1473595	0.1554487	0.1004343	-0.1662139	0.08273347	0.1513368	0.1077253
BPNT1	BPNT1	grey	grey	0.04809136	0.06559694	0.03682826	-0.01276619	0.007643394	0.01993115	0.01454967	0.0002038203	-0.01943831	0.02504422	0.0446333	-0.01336131	0.03358495	0.0215775	0.0195324	0.03986445
IARS2	IARS2	grey	grey	0.1043497	0.1706134	0.1241554	-0.002459595	0.05208772	0.08549597	0.04419533	0.01377454	-0.006953741	0.0935324	0.1194373	-0.03300739	0.06711016	0.04536391	0.04895472	0.09640682
RAB3GAP2	RAB3GAP2	turquoise	turquoise	0.3195675	0.2730144	-0.04543025	-0.1174966	-0.1584636	-0.1096633	-0.05173731	-0.12753	-0.001678112	-0.04393417	0.07506814	0.06485096	0.1147429	0.2801072	0.1825697	0.207704
MARC1	MARC1	yellow	yellow	-0.001675921	0.0311302	0.07845644	0.03077757	0.0305094	0.01339061	0.1714413	-0.01050605	-0.0502533	-0.04651896	0.1185196	-0.05380705	-0.07942883	0.005184789	0.07947185	0.113469
HLX-AS1	HLX-AS1	grey	grey	0.03265169	0.04814701	0.03013932	-0.01745008	-0.010709	-0.005699915	0.04927944	-0.02967373	-0.04563882	-0.01758417	0.06023951	-0.02047049	0.007922376	0.02023929	0.03260463	0.05621883
HLX	HLX	grey	grey	-0.02348018	-0.001555604	0.01970354	0.07365107	0.02261332	-0.0166813	0.09015742	-0.02150714	0.006464102	-0.04935043	0.04941942	0.04848188	-0.06653803	0.0424392	0.08379866	0.05117774
DUSP10	DUSP10	grey	grey	0.1381844	0.1050051	-0.07827544	-0.05074831	-0.09810159	-0.07478694	-0.05640342	-0.06441423	0.07936238	-0.03585176	-0.01840752	0.06258937	0.03717831	0.1356924	0.1048283	0.06223997
TAF1A	TAF1A	grey	grey	0.04478396	0.04971269	0.005605647	-0.009434385	-0.00825517	-0.002868279	-0.007292626	-0.02594331	-0.004165332	0.007754339	0.01580143	0.01855781	0.01718903	0.03932076	0.03087851	0.02952884
MIA3	MIA3	grey	grey	0.153282	0.1723192	0.03556229	-0.04370241	-0.02648964	0.01987816	-0.0522067	-0.02226647	0.00389587	0.06457059	0.0412662	0.03029412	0.1081262	0.09519391	0.02902731	0.05821631
AIDA	AIDA	grey	grey	0.08805543	0.1460378	0.1020317	0.02537268	0.05106945	0.07694247	0.02331383	0.01090479	0.02525109	0.08981354	0.09531223	0.01486021	0.07131067	0.04505133	0.04611307	0.07257436
BROX	BROX	grey	grey	0.1438038	0.1892034	0.08343682	-0.08142637	0.0001114721	0.07913547	-0.03810276	0.01864782	-0.001272221	0.116081	0.08111494	-0.0530674	0.1591021	0.01997403	-0.01910277	0.04797466
FAM177B	FAM177B	grey	grey	-0.007483603	-0.01284843	-0.02829435	0.07968707	0.02789638	-0.0001822339	-0.04727059	-0.03622436	0.09205323	0.009392204	-0.04066102	0.1172923	0.009674526	0.0574552	0.03207167	-0.04030277
AL392172.1	AL392172.1	grey	grey	0.1209916	0.1199107	0.01590566	-0.1132756	-0.06494858	-0.01930985	-0.004570518	-0.0558222	-0.01986539	-0.005816291	0.06738902	-0.06682385	0.1123241	0.02290079	0.008710682	0.06731384
DISP1	DISP1	turquoise	turquoise	0.1769679	0.1496346	-0.03248359	-0.1588286	-0.1299237	-0.07643992	-0.02802294	-0.09337576	-0.02407185	-0.04645649	0.05191153	-0.05880479	0.1311375	0.06968759	0.03506523	0.09383278
TLR5	TLR5	grey	grey	0.1880351	0.1591926	-0.08027217	-0.1862034	-0.1275825	-0.008202045	-0.1899697	0.06318546	0.0831039	0.1100596	-0.07433245	-0.03577421	0.2040106	0.03997438	-0.07852614	-0.03147082
CAPN2	CAPN2	magenta	magenta	0.171962	0.2472068	0.2049963	-0.1463253	0.02440914	0.1391205	0.05778255	-0.007134532	-0.09091492	0.1318222	0.2419481	-0.1955702	0.1987424	-0.04233154	-0.02601683	0.1417634
TP53BP2	TP53BP2	turquoise	turquoise	0.2676577	0.2534206	0.01728624	-0.1307617	-0.1093862	-0.04683553	-0.02348827	-0.06943713	-0.07346768	0.008131742	0.1116071	0.001498413	0.1375229	0.1808611	0.1064787	0.1684597
FBXO28	FBXO28	turquoise	turquoise	0.2060923	0.205672	0.04614301	-0.1285385	-0.08455919	-0.02524504	0.01703463	-0.07621875	-0.09198301	-0.0007435322	0.1298825	-0.0622401	0.1157998	0.1058431	0.06276251	0.1504979
DEGS1	DEGS1	grey	grey	-0.004324429	0.05743779	0.09871315	0.08353779	0.1001105	0.09184848	0.04335929	0.02415126	0.0437699	0.07691665	0.06039934	0.02778764	0.04206058	-0.008736715	0.01357201	0.009671988
NVL	NVL	turquoise	turquoise	0.2241535	0.2089731	0.01753034	-0.1352201	-0.09462902	-0.03019757	-0.03553389	-0.06515732	-0.06400075	0.01715861	0.08382892	-0.03600467	0.1232634	0.1230456	0.06231314	0.1323622
CNIH4	CNIH4	brown	brown	-0.152083	-0.02376586	0.2530315	0.2277974	0.2659828	0.1850348	0.2612	0.04987243	-0.07198752	0.06478383	0.1875397	-0.03895038	-0.1453342	-0.08673043	0.0704664	0.07069256
WDR26	WDR26	turquoise	turquoise	0.3627288	0.3402807	0.01571259	-0.2206201	-0.198007	-0.1090849	0.04014548	-0.1498533	-0.05419289	-0.06630908	0.1955596	-0.07723821	0.1926164	0.1985258	0.1561741	0.2854426
CNIH3	CNIH3	grey	grey	0.01607975	0.07670545	0.1328525	0.01419506	0.009746645	-0.03037678	0.3431361	-0.1172826	-0.09397707	-0.1318989	0.2827667	-0.1402165	-0.0964963	0.007438386	0.1996375	0.2760296
DNAH14	DNAH14	cyan	cyan	0.01373462	0.009709003	-0.02584845	0.06208764	-0.01204269	-0.05733048	0.06304535	-0.0565158	0.04535202	-0.07188776	0.01541594	0.0713864	-0.06656512	0.08960711	0.1521326	0.07403621
LBR	LBR	grey	grey	0.2030297	0.2714839	0.1754213	-0.1222767	0.01126418	0.1168556	0.01250273	0.01917004	-0.1381962	0.1466993	0.1879737	-0.111218	0.1842711	0.03469164	-0.01991462	0.1304152
SRP9	SRP9	midnightblue	midnightblue	-0.03757674	0.09171522	0.2760608	0.06911927	0.2600188	0.3464243	0.01657414	0.1501565	-0.0475189	0.2873719	0.1134623	-0.08987546	0.1295782	-0.1534386	-0.1420683	-0.05954524
EPHX1	EPHX1	pink	pink	-0.08277539	-0.05160993	0.004044054	0.04641401	0.05028462	0.05278043	0.04495726	0.04117335	0.2059094	0.01954165	-0.03515343	-0.0455477	-0.01826807	-0.1038642	-0.03038649	-0.04430813
AL591895.1	AL591895.1	grey	grey	0.07032072	0.06635542	-0.009302742	-0.03157011	-0.04651269	-0.04103805	0.02675234	-0.03532006	-0.00164429	-0.03348505	0.04545158	0.002461058	0.01955639	0.05826446	0.05859575	0.07149199
TMEM63A	TMEM63A	grey	grey	0.1237666	0.1139417	-0.01018966	-0.03743824	-0.07748601	-0.07905978	0.07001408	-0.1076345	0.0205075	-0.08470394	0.08809515	0.005044469	0.01465398	0.1124032	0.1346554	0.1434055
PYCR2	PYCR2	grey	grey	-0.02103145	0.04222146	0.1253239	0.05120098	0.1051665	0.09739714	0.05037771	0.01246589	-0.06060991	0.07372479	0.08541303	-0.02423722	0.02156238	-0.03838443	-0.007744776	0.01434784
SDE2	SDE2	grey	grey	0.1466144	0.15646	0.03654903	-0.06181404	-0.03673379	0.004570302	-0.01735114	-0.02249982	-0.02369802	0.0347399	0.06312666	-0.006273507	0.09793183	0.08201493	0.03632524	0.08201416
H3F3A	H3F3A	black	black	-0.1950031	0.01917081	0.4704514	0.235758	0.4760654	0.5255834	0.1673378	0.4683656	-0.1627122	0.4681536	0.1792528	-0.1429801	0.01677542	-0.2687423	-0.2238154	-0.08152884
ACBD3	ACBD3	grey	grey	0.1237553	0.1688029	0.06057148	0.01358521	0.02937232	0.05332536	0.0221669	-0.0128439	0.09844296	0.06805681	0.07420403	0.004870853	0.05208082	0.08524661	0.1094381	0.1081804
LIN9	LIN9	grey	grey	0.1028702	0.09556667	0.004746432	-0.09209373	-0.05346425	-0.007667329	-0.03317827	-0.03258251	-0.03777299	0.01483228	0.03089968	-0.04774388	0.08030211	0.02275779	-0.01551545	0.0405815
PARP1	PARP1	grey	grey	0.07017774	0.1193036	0.05624939	0.03996322	0.07411002	0.1097045	-0.1174385	0.1215628	0.02875772	0.1836781	-0.03952514	0.1026984	0.1031237	0.05062305	-0.05044337	-0.05847502
ITPKB	ITPKB	salmon	salmon	0.1288383	0.1501869	0.08099881	-0.09613866	-0.09396868	-0.0763732	0.2806324	-0.1149293	-0.1219759	-0.142449	0.2651379	-0.1702289	-0.04719748	0.06765361	0.1900049	0.3522608
PSEN2	PSEN2	yellow	yellow	-0.08891849	-0.01176079	0.149229	0.1181144	0.1101527	0.04468964	0.2724154	-0.05190105	-0.01722438	-0.05883245	0.1944828	-0.06197128	-0.1115139	-0.04897666	0.1102314	0.1273156
COQ8A	COQ8A	grey	grey	0.08035217	0.1050971	0.05504443	-0.04447505	-0.02487061	0.0006224881	0.08066642	-0.03096325	-0.04634677	-0.01625193	0.1085056	-0.06609684	0.01721667	0.0278538	0.04859071	0.117202
CDC42BPA	CDC42BPA	grey	grey	0.1931645	0.1618512	-0.04510413	-0.03168811	-0.111598	-0.1085091	0.0317274	-0.0797734	0.007396385	-0.08324814	0.05631604	0.05873713	-0.01541366	0.2165192	0.1892499	0.1893727
ZNF678	ZNF678	turquoise	turquoise	0.1846226	0.1488183	-0.04404076	-0.08491701	-0.112643	-0.08659118	-0.03146076	-0.07970371	-0.0225142	-0.04834427	0.03390344	0.03345955	0.0661891	0.1530059	0.09034998	0.1083757
SNAP47	SNAP47	grey	grey	0.007503759	0.0316351	0.04357808	-0.008818929	0.0309638	0.03898459	0.00597027	0.008044832	-0.01545276	0.04173152	0.02300079	-0.03018753	0.02241351	-0.0205231	-0.01738152	-0.001433886
JMJD4	JMJD4	grey	grey	-0.01067797	0.01913361	0.05419226	0.03296618	0.05408828	0.04030379	0.01963988	0.0209968	-0.008211019	0.03684899	0.02885226	-0.001379076	0.007075216	-0.01547993	-0.002157164	0.001538474
ARF1	ARF1	blue	blue	-0.1162578	0.06088421	0.3522042	0.2415977	0.3644493	0.3068037	0.2051262	0.06894282	-0.02549655	0.2057421	0.2293076	-0.04380473	-0.02544655	-0.1173747	0.01796418	0.0508258
C1orf35	C1orf35	grey	grey	-0.02878278	0.03991092	0.1450892	0.03641878	0.1027531	0.09549044	0.1385695	0.04379581	-0.09719454	0.04910777	0.1281198	-0.09798522	-0.05656914	-0.05445407	0.0230608	0.08179529
MRPL55	MRPL55	grey	grey	-0.04947857	0.02492314	0.1522255	0.05860783	0.1633827	0.1676022	0.04607446	0.09105818	-0.0359505	0.1458842	0.0740047	-0.05489876	0.02845662	-0.09098874	-0.05982403	-0.01873819
GUK1	GUK1	brown	brown	-0.3190284	-0.1330491	0.3376372	0.4343427	0.466742	0.3517215	0.3214443	0.2735816	0.008063683	0.2023127	0.1499352	0.02380077	-0.2253181	-0.1772206	0.007889605	-0.02312862
IBA57	IBA57	grey	grey	0.07074996	0.06273274	-0.009820747	-0.02847902	-0.03305274	-0.02207219	-0.01998067	-0.01970812	0.002038308	-0.002269216	0.005275594	0.01661974	0.03759225	0.05447053	0.02774315	0.03557654
TRIM11	TRIM11	grey	grey	0.05079237	0.07485353	0.04897362	-0.04072955	0.001895706	0.03101484	0.01267855	0.009828536	-0.03869121	0.03090818	0.05651795	-0.04916059	0.04662961	-0.0006028288	-0.005022611	0.03648825
HIST3H2A	HIST3H2A	grey	grey	-0.06506603	-0.04814704	0.002585334	0.05975594	0.0356639	0.01448283	0.04598009	0.06989928	0.02768772	0.004752524	-0.01932682	0.01251159	-0.07245149	-0.02476949	0.009339005	-0.01625934
RNF187	RNF187	grey	grey	-0.1545218	-0.03026104	0.2221895	0.1780873	0.2535017	0.2285476	0.1607378	0.1232471	0.005635211	0.1398924	0.1024229	-0.07168706	-0.09656888	-0.1424902	-0.03215312	-0.01700435
RHOU	RHOU	grey	grey	0.1012301	0.09700661	-0.02152342	0.01797865	-0.01866569	-0.005933855	-0.09404261	-0.02963629	0.1026269	0.04209615	-0.02635134	0.1198984	0.1186529	0.09614774	0.03418994	0.004045786
RAB4A	RAB4A	grey	grey	0.03956869	0.1066484	0.1216328	-0.01285016	0.07972826	0.1431345	0.009832132	0.1080746	-0.005317308	0.1474141	0.06230927	-0.07557908	0.07854323	-0.0503485	-0.05515279	0.01084745
CCSAP	CCSAP	grey	grey	0.1015624	0.1148378	-0.0007292384	-0.005087923	-0.06476023	-0.05324031	0.1001144	0.01320469	0.0203824	-0.04891304	0.07405034	0.002858961	-0.04064886	0.1039639	0.1297616	0.1574441
NUP133	NUP133	turquoise	turquoise	0.2040938	0.1939718	0.01527867	-0.1238252	-0.08168237	-0.01241191	-0.06464907	-0.05178702	-0.04197048	0.03515119	0.06228034	-0.01718752	0.1459925	0.09893284	0.02682278	0.0878129
ABCB10	ABCB10	turquoise	turquoise	0.1715126	0.1676665	0.01715667	-0.08713871	-0.08173094	-0.04534117	0.01602692	-0.08495871	-0.02692691	-0.02488335	0.09859032	-0.02047892	0.08793229	0.1115058	0.09025856	0.142388
TAF5L	TAF5L	turquoise	turquoise	0.2122987	0.1940126	-0.007837666	-0.1161353	-0.1120955	-0.05760266	-0.02791844	-0.07907833	-0.02190695	-0.009858869	0.07569083	-0.01050536	0.1223199	0.1338099	0.07531362	0.129968
URB2	URB2	grey	grey	0.09260196	0.09726522	0.02205742	-0.05240983	-0.02026221	0.01022839	-0.03945149	-0.02668703	-0.02731	0.0371005	0.03372179	-0.006897262	0.07783459	0.04101634	0.005641127	0.03668314
GALNT2	GALNT2	turquoise	turquoise	0.2349752	0.191511	-0.06113879	-0.09695989	-0.1411715	-0.1107307	-0.03712427	-0.09890416	0.002937827	-0.05620757	0.04053367	0.05168426	0.07496407	0.198881	0.1238373	0.1469726
COG2	COG2	grey	grey	0.124793	0.1488385	0.06053807	-0.08496517	-0.0190413	0.042174	-0.03590268	-0.001633004	-0.05694775	0.07640835	0.06352872	-0.04430453	0.1080881	0.03247612	-0.01456165	0.04970818
TTC13	TTC13	turquoise	turquoise	0.2079471	0.1783507	-0.01717603	-0.1260255	-0.1217586	-0.07803623	-0.02505533	-0.07964941	-0.05674188	-0.03347494	0.05931374	-0.01756597	0.0872815	0.1341614	0.0719616	0.131423
ARV1	ARV1	grey	grey	-0.009374456	0.03138668	0.07722702	0.02888525	0.06746581	0.07072711	0.03821566	0.03226352	-0.02549005	0.05437112	0.04428502	-0.02833761	-0.001454839	-0.02418519	-0.01242752	0.01386192
FAM89A	FAM89A	grey	grey	0.003998403	0.02882118	0.02190965	-0.001188013	0.03463326	0.0441337	0.006172531	-0.01772639	0.1056829	0.03248809	0.01883949	-0.01195695	0.08701319	-0.04418814	-0.008617377	-0.02445071
C1orf131	C1orf131	purple	purple	0.01028029	0.07055463	0.1286991	0.02679627	0.1098265	0.1305366	-0.003999704	0.04852866	-0.05831512	0.1548463	0.05994088	-0.03016728	0.0543446	-0.03517975	-0.04734293	-0.006141061
GNPAT	GNPAT	grey	grey	0.1183781	0.157835	0.091613	-0.06384833	0.007324444	0.05611609	0.01558471	-0.01171622	-0.05046091	0.06559753	0.100949	-0.06825328	0.09351655	0.0207111	0.01425004	0.08217673
EXOC8	EXOC8	grey	grey	0.06954073	0.089481	0.03601822	-0.02640829	-0.001024228	0.03227233	-0.03021388	-0.002203689	0.006178904	0.05333595	0.03765866	0.002889719	0.08022402	0.02392309	-0.001873541	0.01575461
SPRTN	SPRTN	grey	grey	0.09761647	0.1047234	0.01742462	-0.05696461	-0.02777988	0.01198754	-0.03256307	-0.01599354	-0.001292856	0.0361529	0.02772813	-0.01126194	0.08814615	0.04108473	0.00461071	0.03171212
EGLN1	EGLN1	turquoise	turquoise	0.1749845	0.1879881	0.05424393	-0.1146927	-0.06393852	0.002773181	0.01872578	-0.01771363	-0.06542381	0.02713228	0.1175589	-0.07097108	0.1143913	0.05800389	0.0316105	0.1160472
AL445524.1	AL445524.1	grey	grey	-0.0365414	0.01168315	0.1101168	0.02122861	0.0772572	0.08369347	0.0886321	0.04424344	-0.0702669	0.03986152	0.08117461	-0.07420927	-0.02217622	-0.06132756	-0.01568709	0.03250617
TSNAX	TSNAX	grey	grey	0.08751914	0.1407765	0.09524365	-0.0006757658	0.0556275	0.1012169	-0.01955811	0.05797641	-0.004697503	0.1266995	0.05525155	-0.0008699314	0.09474801	0.02725042	-0.01340681	0.02849127
DISC1	DISC1	turquoise	turquoise	0.5558502	0.4094806	-0.1863846	-0.3494695	-0.3839533	-0.2423866	-0.2049844	-0.1897936	-0.0008742958	-0.0966539	0.008023811	0.03853454	0.2902416	0.382767	0.1408874	0.2395731
AL136171.2	AL136171.2	grey	grey	0.1130133	0.08426136	-0.05534624	-0.08525644	-0.100253	-0.07067315	-0.04288796	-0.06616544	-0.0002700393	-0.04515126	-0.003915547	-0.005747111	0.048982	0.07086993	0.0283396	0.04943612
SIPA1L2	SIPA1L2	turquoise	turquoise	0.293139	0.3135792	0.1420509	-0.2195318	-0.08695308	0.01576408	0.05819097	-0.1340996	-0.1673102	0.02381903	0.2650245	-0.1853608	0.2251501	0.07639431	0.0617319	0.2512684
NTPCR	NTPCR	grey	grey	0.005267382	0.05510747	0.08795855	0.02885863	0.09716874	0.1260026	-0.009377917	0.08672312	-0.002783651	0.1290089	0.01651592	-0.02378409	0.03794912	-0.0298851	-0.04161013	-0.02221711
PCNX2	PCNX2	magenta	magenta	0.1231613	0.1770579	0.1502738	-0.06402875	0.00213468	0.0145087	0.1628107	-0.06211301	-0.1870966	-0.02451447	0.2523017	-0.130674	-0.001945309	0.0493311	0.1217871	0.2404147
MAP3K21	MAP3K21	grey	grey	0.1109931	0.1075884	-0.003326252	-0.08735215	-0.06486472	-0.02279024	-0.01297565	-0.01077649	-0.01938361	0.006436372	0.04332009	-0.03949898	0.06616575	0.0419225	0.01331655	0.05796482
COA6-AS1	COA6-AS1	grey	grey	0.0147505	0.03410175	0.02211476	-0.03708595	-0.01822768	-0.00988449	0.04620918	-0.02107893	-0.05193044	-0.0220052	0.03945166	-0.06454132	-0.01154348	-0.01352426	0.01419305	0.04568851
COA6	COA6	blue	blue	-0.1912033	-0.02810691	0.3090744	0.2213935	0.3483801	0.286798	0.2361351	0.1176052	-0.06515334	0.1638214	0.1790736	-0.1111159	-0.1221176	-0.1737704	-0.002939619	0.02478088
TARBP1	TARBP1	grey	grey	0.150387	0.1387819	-0.0285718	-0.0150966	-0.08655762	-0.0951153	0.05042259	-0.04182317	-0.03954244	-0.07412746	0.04475416	0.04864135	-0.05828639	0.1924069	0.1688291	0.1726824
IRF2BP2	IRF2BP2	turquoise	turquoise	0.3192521	0.3423693	0.08499571	-0.2247576	-0.06695352	0.1089397	-0.2129803	0.0819599	-0.09017294	0.2447627	0.06131979	-0.0733696	0.3361901	0.07806895	-0.1098104	0.05303201
AL391832.4	AL391832.4	grey	grey	0.03056474	0.04915929	0.05272754	-0.01540572	0.01834085	0.03451032	0.0178971	0.001292681	-0.05611227	0.02662748	0.05189522	-0.03510612	0.02291257	0.003117675	0.00556217	0.03992918
AL391832.2	AL391832.2	grey	grey	0.06614256	0.0899974	0.07924175	-0.06892924	0.027005	0.09229297	-0.04260946	0.03649244	-0.0598733	0.1070378	0.04622676	-0.07701743	0.1082386	-0.03214361	-0.06812089	0.003711987
TOMM20	TOMM20	green	green	-0.05692114	0.03191901	0.1063845	0.1457223	0.1892559	0.2195629	-0.0221507	0.3615617	0.07538335	0.2655715	-0.04420242	0.05169793	-0.01012579	-0.05474454	-0.07815209	-0.08418649
ARID4B	ARID4B	turquoise	turquoise	0.3827948	0.3280365	-0.02835114	-0.1634085	-0.1844131	-0.09964088	-0.0971647	-0.0848461	-0.1171915	-0.0005344191	0.08076294	0.07346667	0.1648426	0.3050678	0.1346407	0.2013757
GGPS1	GGPS1	grey	grey	-0.02344602	0.01373166	0.04919797	0.02676831	0.07087228	0.09407975	-0.01922527	0.08660196	0.01403165	0.09883994	-0.009404488	-0.01083252	0.02314584	-0.04734564	-0.05733161	-0.04482274
TBCE.1	TBCE.1	grey	grey	0.08215775	0.06901147	-0.005376987	-0.06573099	-0.05300618	-0.03453608	-0.0122222	-0.05682246	-0.02527157	-0.02169099	0.0350897	-0.02415642	0.04078922	0.04591847	0.02302985	0.05580343
B3GALNT2	B3GALNT2	grey	grey	0.1632652	0.1781314	0.04844198	-0.08247313	-0.04984605	-0.00714397	0.009468332	-0.04262863	-0.06533228	0.01407494	0.09171126	-0.04112371	0.07016271	0.0902093	0.05972441	0.1306599
LYST	LYST	turquoise	turquoise	0.3295721	0.2868493	-0.01293694	-0.09900451	-0.1780709	-0.1564391	0.05651127	-0.1585109	-0.1599645	-0.1190446	0.1593369	0.05225742	0.005411083	0.3447074	0.2685569	0.3195973
NID1	NID1	greenyellow	greenyellow	0.1643186	0.1338624	-0.0444604	-0.1622406	-0.09970175	-0.01452627	-0.1537764	-0.05774362	0.05633771	0.05862822	-0.01344298	-0.01863561	0.2558667	0.03189705	-0.06186648	-0.02548783
GPR137B	GPR137B	grey	grey	0.1425112	0.1534231	0.02581533	-0.05550823	-0.0589049	-0.01508813	0.0482918	-0.03680445	0.06599588	-0.005449376	0.09540214	-0.03841845	0.0763515	0.07569207	0.09551071	0.1370241
ERO1B	ERO1B	turquoise	turquoise	0.1913388	0.1536174	-0.05329654	-0.1655628	-0.1489804	-0.08898128	-0.07578644	-0.09286316	-0.02055333	-0.03758956	0.02150684	-0.02727635	0.1498104	0.08168814	0.01260403	0.06000745
LGALS8	LGALS8	turquoise	turquoise	0.1732521	0.170377	-0.02798185	-0.05653586	-0.07639185	-0.03840133	-0.05501742	-0.02219428	0.06113223	0.02091613	0.01319079	0.05946488	0.1128332	0.1296981	0.06856912	0.06888325
HEATR1	HEATR1	grey	grey	0.1491128	0.1600201	0.0395858	-0.08625007	-0.03481057	0.01701275	-0.04470028	-0.03175666	-0.05980292	0.05581226	0.05956111	-0.02565741	0.09686503	0.07284993	0.02085361	0.07532016
MTR	MTR	turquoise	turquoise	0.2581793	0.225341	-0.0595395	-0.1107289	-0.1373593	-0.08442034	-0.0872183	-0.08506756	0.0357735	-0.006487932	0.01296864	0.06214483	0.1234013	0.2032252	0.115089	0.119267
FH	FH	blue	blue	-0.1124127	-0.01490364	0.1898263	0.1525978	0.2178406	0.1581982	0.1480899	0.04012814	-0.0314187	0.07860972	0.1124067	-0.03295175	-0.07151724	-0.08170982	0.01089513	0.01245072
KMO	KMO	tan	tan	0.1574397	0.08241422	-0.1608771	0.06909251	-0.1372561	-0.1919717	-0.06493388	-0.05807838	0.04715712	-0.1196666	-0.08336253	0.2952414	-0.06461438	0.3727953	0.217617	0.09635808
OPN3	OPN3	magenta	magenta	0.1155154	0.173706	0.1463348	-0.08069809	0.01070912	0.08167181	0.08357684	0.02490179	-0.09604118	0.08032105	0.1847526	-0.12641	0.08708411	-0.001738642	0.009708828	0.1271756
CHML	CHML	turquoise	turquoise	0.1909684	0.1786444	0.01629917	-0.1464038	-0.08829325	-0.01086962	-0.05699061	-0.04690277	-0.05130113	0.03523008	0.07114263	-0.05676003	0.1613231	0.07020659	0.0003867845	0.08212244
CEP170	CEP170	turquoise	turquoise	0.3990187	0.3820602	0.05226026	-0.1581909	-0.1617928	-0.1004704	0.03660729	-0.1475672	-0.1330796	-0.04858198	0.2173989	0.001796787	0.1364074	0.3075186	0.2392603	0.339627
SDCCAG8	SDCCAG8	turquoise	turquoise	0.3669514	0.346568	0.03797826	-0.1284868	-0.1536548	-0.1220308	0.06946667	-0.1362334	-0.1463085	-0.08256982	0.1953691	0.01650026	0.07715988	0.314166	0.2517166	0.3308879
AKT3	AKT3	tan	tan	0.1758118	0.1036691	-0.1600098	0.07275621	-0.1349966	-0.1813526	-0.04884475	-0.09247241	0.0731481	-0.1229014	-0.06430123	0.2529391	-0.102071	0.3787053	0.2720093	0.1433381
ZBTB18	ZBTB18	turquoise	turquoise	0.1605986	0.1437561	-0.01424285	-0.1331102	-0.09768287	-0.0273144	-0.08286232	-0.03179695	-0.02498112	0.025494	0.02412583	-0.02270646	0.1586336	0.05248827	-0.02213418	0.03275933
AL645465.1	AL645465.1	grey	grey	0.1623627	0.1677403	0.0614146	-0.1412525	-0.06863387	-0.002359946	0.02596657	-0.05960477	-0.1167772	0.004283923	0.1312655	-0.1240578	0.08939607	0.03709495	0.01827393	0.1335567
ADSS	ADSS	magenta	magenta	0.1425641	0.2131106	0.1868853	-0.08848872	0.03201234	0.1100248	0.09963359	0.01223077	-0.1269943	0.09728726	0.2224384	-0.160284	0.08429274	-0.002656961	0.0134619	0.159237
CATSPERE	CATSPERE	grey	grey	0.1043562	0.09263027	-0.02505142	-0.06864033	-0.08514133	-0.06033707	0.03036687	-0.0481584	-0.01109434	-0.05348495	0.0444529	-0.02612992	0.008951599	0.07279708	0.0679251	0.1046542
DESI2	DESI2	grey	grey	0.1462325	0.1611793	0.03998071	-0.07337339	-0.02426743	0.02442448	-0.04233267	-0.03897674	-0.007293122	0.05896191	0.06162132	-0.01853989	0.123865	0.06124544	0.0238249	0.06505323
COX20	COX20	black	black	-0.0410968	0.06752897	0.253318	0.06760487	0.2011562	0.209167	0.1224036	0.04731734	-0.1054221	0.1446313	0.1654533	-0.1129332	-0.0001203312	-0.09444689	-0.02404506	0.05509254
HNRNPU	HNRNPU	turquoise	turquoise	0.331196	0.3757507	0.08074215	-0.0846243	-0.0591736	0.02971214	-0.04493013	-0.004310469	-0.006508286	0.1217879	0.1248017	0.03157804	0.1555952	0.2311394	0.1383627	0.1978706
AL356512.1	AL356512.1	grey	grey	0.02127501	0.02978529	0.00494717	-0.01816023	-0.009819955	0.0025785	0.008293001	0.02626091	-0.01778102	0.01067894	0.002570769	-0.01181621	0.006411381	0.008888369	0.001420247	0.01476515
EFCAB2	EFCAB2	grey	grey	0.1513102	0.1383834	-0.07707028	-0.08677985	-0.13485	-0.1013839	0.0362646	-0.01549194	0.04672465	-0.07368167	0.007201522	-0.02371606	-0.01853175	0.1198839	0.1277265	0.1380982
SMYD3	SMYD3	turquoise	turquoise	0.4150089	0.3418085	-0.07169391	-0.2891425	-0.2346519	-0.1178654	-0.1225641	-0.165485	-0.01699802	-0.02241713	0.06933103	-0.05437856	0.2474996	0.2267133	0.1022148	0.192576
TFB2M	TFB2M	grey	grey	0.08092254	0.1151078	0.0832867	-0.05379687	0.01977364	0.06661175	-0.007433159	0.008558435	-0.07085375	0.07635723	0.06998135	-0.063096	0.07965519	0.001983771	-0.02091123	0.04188926
CNST	CNST	turquoise	turquoise	0.2011667	0.1925407	0.01297484	-0.118303	-0.0962257	-0.03412087	-0.0149802	-0.04972776	-0.04025202	0.00460168	0.07662258	-0.04164462	0.09490284	0.113288	0.06666447	0.1294319
SCCPDH	SCCPDH	grey	grey	-0.0628693	-0.03353559	0.01301691	0.1582285	0.1100926	0.07664333	0.04583793	0.08281796	0.2126936	0.05186054	-0.04571803	0.09199516	-0.05511859	0.005176187	0.03433406	-0.03194058
AHCTF1	AHCTF1	turquoise	turquoise	0.3534787	0.3111521	-0.002661255	-0.2514368	-0.1875994	-0.07539529	-0.07864923	-0.1261688	-0.07136088	-0.0007155719	0.1199504	-0.07222279	0.255945	0.1655532	0.0586147	0.1737939
ZNF670	ZNF670	grey	grey	0.09262524	0.08278633	-0.01599653	-0.05901653	-0.05737668	-0.03825123	-0.02634738	-0.04040854	0.00191675	-0.01529448	0.01204001	0.0006587802	0.06672021	0.0519931	0.0229912	0.03815623
ZNF669	ZNF669	grey	grey	0.03002123	0.04064822	0.0151066	-0.02104732	-0.00165734	0.0139538	0.001258432	0.008358407	-0.001542617	0.02325538	0.01614912	-0.01970421	0.03096681	0.001473634	0.001217823	0.01155341
ZNF124	ZNF124	turquoise	turquoise	0.3121839	0.2578266	-0.06389897	-0.2182755	-0.2022985	-0.1298641	-0.1171132	-0.1829223	0.01907284	-0.05539174	0.05569601	0.01362778	0.3078949	0.1579176	0.05378311	0.1002802
AL390728.6	AL390728.6	grey	grey	0.1311056	0.1109251	-0.02575396	-0.07456162	-0.0846855	-0.06134903	-0.0268362	-0.05304665	-0.01293124	-0.03065601	0.02857512	0.00952843	0.06711074	0.09177992	0.05369525	0.07464423
ZNF496	ZNF496	grey	grey	0.1039686	0.08587864	-0.04189856	-0.04561251	-0.06998368	-0.05402387	-0.01698979	-0.04196412	0.04713336	-0.02760416	0.01360697	0.03272899	0.05730399	0.07954409	0.05660392	0.05883159
NLRP3	NLRP3	turquoise	turquoise	0.2722176	0.2234706	-0.03328203	-0.2282866	-0.1827532	-0.08024935	-0.1140593	-0.08120619	-0.07750489	0.000380477	0.05293857	-0.0326157	0.2451677	0.1102779	-0.02134015	0.07884818
SH3BP5L	SH3BP5L	grey	grey	0.07868745	0.1074595	0.06228418	-0.0455198	-0.007094868	0.01863888	0.04069779	-0.02042164	-0.03602513	0.01907167	0.08848012	-0.05255759	0.05312862	0.0200557	0.02315797	0.07923674
ZNF672	ZNF672	grey	grey	0.03760658	0.05365521	0.0191346	0.02917092	0.01930601	0.02563052	-0.02307489	0.03062124	0.0136178	0.0447445	-0.0004634425	0.05392473	0.03079854	0.03877874	0.01307678	0.009372412
ZNF692	ZNF692	grey	grey	0.06202243	0.07049819	0.02234979	-0.04466306	-0.02356898	-0.006778901	0.007231182	-0.02653381	-0.04269344	-0.003698652	0.05461565	-0.02898914	0.02602115	0.03075354	0.02502276	0.0519095
PGBD2	PGBD2	grey	grey	0.06154579	0.0712941	0.01597308	-0.03921521	-0.0153524	0.01187891	-0.02451167	0.002891008	-0.02083676	0.03383563	0.01303214	-0.01451605	0.05198861	0.01866495	-0.007051809	0.01792093
SH3YL1	SH3YL1	grey	grey	0.0755446	0.07127218	-0.008093892	-0.04277679	-0.04791479	-0.03186886	0.005115416	-0.02428226	-0.01371843	-0.0182718	0.02236174	-0.00216763	0.01970186	0.06006414	0.04418843	0.05757876
ACP1	ACP1	blue	blue	-0.1290316	0.001745428	0.2266826	0.1894866	0.2898861	0.2519158	0.116475	0.1202947	0.02187966	0.1889657	0.09613938	-0.03098522	-0.048287	-0.1177783	-0.01721775	-0.0195856
TMEM18	TMEM18	green	green	-0.05042526	-0.02468028	0.01618246	0.05758036	0.07026484	0.07400307	0.003469334	0.1306397	0.07896627	0.08697902	-0.03366232	0.01612167	-0.009020452	-0.04178604	-0.03629451	-0.04530719
EIPR1	EIPR1	grey	grey	0.1177489	0.1519899	0.107443	-0.0196615	0.01802142	0.01912941	0.09574918	-0.06057759	-0.0961999	-0.004085485	0.1504296	-0.04495147	0.01822443	0.08330682	0.1049369	0.1609046
TRAPPC12	TRAPPC12	grey	grey	0.155538	0.1465035	0.003695832	-0.08468761	-0.0731101	-0.04258713	-0.01220663	-0.0549284	-0.04940017	-0.01334979	0.05449838	-0.01413677	0.06506403	0.1053952	0.06192655	0.1014912
ADI1	ADI1	grey	grey	-0.0133552	0.0862461	0.2058332	0.05531162	0.2434176	0.3052916	-0.09231755	0.126017	0.07221388	0.3072054	0.03367013	-0.02986467	0.2187933	-0.1398379	-0.1871216	-0.1295184
AC108488.1	AC108488.1	grey	grey	-0.02321101	-0.001754096	0.03359726	0.02439695	0.03582575	0.03262857	0.04590642	0.03219122	0.002164738	0.01327992	0.02124347	-0.02288606	-0.03312157	-0.02119552	0.0152832	0.01282625
RNASEH1	RNASEH1	grey	grey	-0.004961026	0.07085927	0.1356937	0.1184492	0.1528284	0.1317287	0.04775874	0.04658334	0.01142315	0.1127129	0.07130612	0.04055752	0.0008863636	0.01419706	0.03069762	0.02872497
RNASEH1-AS1	RNASEH1-AS1	grey	grey	-0.02802754	0.0267813	0.1059759	0.04804484	0.09864305	0.09580877	0.05243959	0.045356	-0.04298723	0.07434954	0.05873709	-0.03185587	-0.01855739	-0.03509756	-0.003971698	0.01413314
RPS7	RPS7	green	green	-0.3088232	-0.1563096	0.2109737	0.3043963	0.4617883	0.4926709	-0.04612838	0.785878	0.05858693	0.5427939	-0.1547871	0.02236404	-0.1063162	-0.2747664	-0.297127	-0.3021842
CMPK2	CMPK2	red	red	0.006157794	-0.001570014	-0.04059014	0.08950804	0.003083278	-0.02122909	-0.03818722	-0.003402144	0.06553785	-0.004208504	-0.05758835	0.1676905	-0.00508039	0.07542112	0.03971946	-0.02468282
RSAD2	RSAD2	grey	grey	0.01955473	0.001596506	-0.04609391	0.05906074	-0.03241905	-0.05840705	0.003058947	-0.02523706	0.01183514	-0.04987341	-0.02624323	0.135837	-0.0353548	0.08369349	0.06635822	0.02099816
ID2-AS1	ID2-AS1	grey	grey	0.02691898	0.04532205	0.03665075	-0.03358855	0.01147217	0.05315534	-0.01699292	0.04903277	-0.02954018	0.06582721	0.01681496	-0.04175067	0.04845968	-0.01796591	-0.03951031	-0.003502998
ID2	ID2	grey	grey	0.1229392	0.2097287	0.2144171	-0.1589725	0.02104962	0.1116874	0.1174467	-0.0200993	-0.1284382	0.08774838	0.2684072	-0.2309374	0.2389883	-0.107041	-0.0525092	0.14275
KIDINS220	KIDINS220	turquoise	turquoise	0.3834315	0.351925	-0.0002211478	-0.1946613	-0.1694656	-0.07018366	-0.08256721	-0.1301916	-0.001219189	0.01467629	0.1131946	0.002799156	0.2416145	0.2351557	0.1166225	0.196225
MBOAT2	MBOAT2	grey	grey	0.09899356	0.06009607	-0.08224823	0.02310315	-0.06509241	-0.07250977	-0.06451146	0.02015557	-0.0009768818	-0.02549531	-0.06206596	0.1511839	-0.029726	0.1724767	0.06493005	0.0290927
ASAP2	ASAP2	grey	grey	0.06751382	0.1006866	0.06353643	0.04422206	-0.01782314	-0.04947659	0.2037491	-0.02181157	-0.121537	-0.09491063	0.1485117	-0.02781359	-0.1867946	0.1437876	0.2152155	0.2510145
ITGB1BP1	ITGB1BP1	yellow	yellow	-0.1522135	0.02033291	0.3621215	0.1724005	0.2532554	0.1888464	0.5318205	-0.008151191	-0.07509434	-0.02653152	0.3951959	-0.2312753	-0.1883601	-0.1572326	0.1481272	0.2463731
CPSF3	CPSF3	grey	grey	0.09141418	0.1213376	0.07785067	-0.03074726	0.008069512	0.0291931	0.02612282	-0.02790387	-0.05665729	0.03675377	0.09437637	-0.03146372	0.05736067	0.03873721	0.02983986	0.07528085
IAH1	IAH1	grey	grey	-0.1089778	-0.005578995	0.1968377	0.1087972	0.2093019	0.2163047	0.1277071	0.1453605	-0.02968191	0.1526876	0.09792577	-0.1025157	-0.04515474	-0.1383663	-0.04937377	-0.006227787
ADAM17	ADAM17	turquoise	turquoise	0.3537375	0.2948306	-0.05632837	-0.1636471	-0.2202485	-0.1654802	0.02757801	-0.1835142	-0.03347315	-0.1228849	0.1332459	0.01713307	0.1066457	0.30285	0.2563515	0.3031915
AC080162.1	AC080162.1	grey	grey	0.0415841	0.04922353	0.01282077	-0.02675485	-0.02897273	-0.027046	0.04332629	-0.04320697	-0.03679813	-0.03472064	0.05317107	-0.02253067	-0.006586591	0.03400347	0.05544289	0.07574413
YWHAQ	YWHAQ	magenta	magenta	0.100642	0.2017996	0.2260585	-0.01980039	0.09223386	0.1429563	0.162332	0.01531274	-0.07852593	0.1029606	0.2704546	-0.1201563	0.08886865	-0.01634246	0.04043428	0.1525546
TAF1B	TAF1B	grey	grey	0.1571357	0.1418329	-0.01958774	-0.06749029	-0.08025182	-0.04747017	-0.02933233	-0.04611984	-0.002081719	-0.003791206	0.03123162	0.02384644	0.06817597	0.1220802	0.06844694	0.09155973
AC104794.3	AC104794.3	grey	grey	0.0353701	0.03859409	-0.009329061	-0.02696149	-0.001686425	0.02326998	-0.07707157	0.0279211	0.02849691	0.06351489	-0.03257921	0.01861004	0.08181333	0.003212216	-0.04782334	-0.04732731
KLF11	KLF11	turquoise	turquoise	0.1771305	0.1858794	0.0232002	-0.1572225	-0.07235169	0.02311432	-0.1016509	-0.008041123	-0.0220309	0.08735697	0.03971825	-0.06507154	0.202034	0.02668958	-0.04407133	0.0330245
HPCAL1	HPCAL1	magenta	magenta	0.2160894	0.2795126	0.232264	-0.2156153	-0.02579793	0.06948264	0.212005	-0.1621434	-0.1435706	0.003349979	0.4024612	-0.3347545	0.2000456	-0.05243222	0.06575015	0.3038593
ODC1	ODC1	grey	grey	-0.007487521	0.08383515	0.1711274	0.06849349	0.1683736	0.1796811	-0.003126673	0.01801769	-0.02602851	0.1633336	0.07763426	-0.02075845	0.08810182	-0.05941153	-0.05232704	-0.02772949
NOL10	NOL10	turquoise	turquoise	0.2649039	0.2441614	0.03601698	-0.1413579	-0.08039115	-0.01016062	-0.07550284	-0.0840748	-0.09641738	0.0477617	0.09031346	-0.01869071	0.1699246	0.1515192	0.04624545	0.1282669
PDIA6	PDIA6	blue	blue	-0.08337146	0.100583	0.36323	0.1837972	0.3896399	0.3854518	0.07481146	0.1161456	0.06539891	0.3212877	0.1549389	-0.06062757	0.1206371	-0.1725893	-0.1040179	-0.04722877
SLC66A3	SLC66A3	grey	grey	0.01551472	0.1123896	0.2024297	0.01592506	0.1154312	0.1644938	0.1100697	0.07555425	-0.0516474	0.123864	0.167222	-0.09902681	0.07796403	-0.07913565	-0.0430256	0.05757506
ROCK2	ROCK2	turquoise	turquoise	0.2821442	0.2864172	0.06539978	-0.1650864	-0.1227785	-0.04773689	0.06193467	-0.1181096	-0.093058	-0.02537592	0.20269	-0.08931086	0.1227271	0.1511229	0.1272447	0.2479684
E2F6	E2F6	grey	grey	0.08997279	0.1012997	0.0286846	-0.04706348	-0.01754679	0.01833579	-0.02372253	-0.02889564	-0.02397086	0.03188418	0.04745228	-0.01854279	0.06293645	0.0393217	0.01616718	0.04465078
LPIN1	LPIN1	grey	grey	0.10648	0.1042913	-0.001461113	-0.03574819	-0.0883176	-0.0971923	0.1261205	-0.0527948	-0.04996196	-0.1072684	0.1039845	-0.01596361	-0.05795056	0.1139349	0.1505485	0.1889424
NBAS	NBAS	turquoise	turquoise	0.3794707	0.3175522	-0.05638009	-0.1704169	-0.1928718	-0.127496	-0.06864596	-0.147631	-0.04407196	-0.05143242	0.08171735	0.0456485	0.1431522	0.2964603	0.1724223	0.2242444
DDX1	DDX1	grey	grey	0.1007864	0.1446062	0.08768937	-0.03171278	0.04290462	0.07724936	-0.03079591	-0.01259302	-0.00724061	0.1016367	0.0703745	-0.02220488	0.11013	0.02191077	-0.0004985955	0.04015731
FAM49A	FAM49A	turquoise	turquoise	0.3128476	0.2433909	-0.0905405	-0.1445066	-0.170916	-0.1075096	-0.1874967	-0.1111875	0.01284983	0.003083756	-0.01340202	0.1204249	0.2381025	0.2385399	0.07310667	0.08140112
SMC6	SMC6	grey	grey	0.160125	0.1502965	-0.06439305	-0.07779698	-0.1133788	-0.06771157	-0.02394043	-0.05490962	0.1430639	-0.02339921	0.007405875	0.009560286	0.06952523	0.1148724	0.104804	0.1010944
GEN1	GEN1	grey	grey	0.1440437	0.1195449	-0.06143036	-0.06423095	-0.1108409	-0.09865365	-0.0008406592	-0.08946997	0.06113006	-0.0736952	0.02246327	0.02520353	0.04745633	0.1288958	0.1174985	0.110615
RDH14	RDH14	brown	brown	-0.05075728	0.002578239	0.07828905	0.1374455	0.1214634	0.09144576	0.04240554	0.06262766	0.03234523	0.07057224	0.01306385	0.06413969	-0.04558705	0.00197219	0.02440909	-0.01304135
LINC01376	LINC01376	grey	grey	0.1110198	0.0875472	-0.04187939	-0.0561993	-0.08777989	-0.07234372	-0.008003716	-0.05796838	-0.01443027	-0.05023919	0.01680389	0.01509525	0.02153303	0.100825	0.07115561	0.07661107
TTC32	TTC32	grey	grey	0.04808733	0.06364144	0.03880032	-0.06381145	0.009893393	0.05621862	-0.03964274	0.009680392	-0.02472854	0.07133687	0.02304594	-0.05858866	0.09148663	-0.03341686	-0.05221982	-0.006892678
WDR35	WDR35	grey	grey	0.08703726	0.07848618	-0.01802791	-0.0501141	-0.04389039	-0.02517596	-0.03926025	-0.04038199	0.008564772	0.004319779	0.005507246	0.003904355	0.0408429	0.05643068	0.03599024	0.03731951
LAPTM4A	LAPTM4A	grey	grey	-0.0386861	0.09655357	0.2635096	0.06934187	0.2419998	0.293571	0.02306594	0.1370622	0.01462956	0.2668937	0.1154508	-0.1043556	0.1351823	-0.1731428	-0.149817	-0.06058637
PUM2	PUM2	turquoise	turquoise	0.4869114	0.3982972	-0.0763749	-0.332231	-0.2882686	-0.1464835	-0.1618337	-0.1594971	-0.07544712	-0.02311544	0.08529355	-0.0372536	0.2916124	0.2769008	0.09055929	0.2207202
RHOB	RHOB	grey	grey	0.1284143	0.1510927	0.04066963	-0.1500352	-0.06438995	0.00445739	-0.02930225	-0.03081038	-0.06588542	0.03737309	0.07625063	-0.09496378	0.1750908	-0.0112264	-0.0376922	0.05383249
HS1BP3	HS1BP3	grey	grey	0.12937	0.1332348	0.01174563	-0.07312915	-0.05419336	-0.0211912	0.0009059571	-0.04332354	0.02615193	-0.0008738913	0.05995082	-0.02462248	0.0933711	0.06164837	0.04900377	0.08245077
LDAH	LDAH	turquoise	turquoise	0.2029964	0.1725436	-0.04814844	-0.1050456	-0.1206364	-0.090306	-0.05004445	-0.09516658	-0.00407917	-0.03836723	0.03114836	0.03270812	0.09877495	0.1555269	0.09077927	0.1039896
ATAD2B	ATAD2B	turquoise	turquoise	0.4391274	0.3462134	-0.08417765	-0.1483366	-0.2202592	-0.1694106	-0.1067937	-0.150241	-0.0885487	-0.06553306	0.06493409	0.1394199	0.1266023	0.420483	0.2316416	0.2516282
UBXN2A	UBXN2A	grey	grey	0.1479968	0.1372933	-0.03528143	-0.08202828	-0.1043174	-0.07068039	-0.01992075	-0.05497454	1.059866e-05	-0.0320238	0.02669264	0.01040612	0.06133158	0.1103629	0.06980307	0.0824436
FKBP1B	FKBP1B	grey	grey	-0.02157764	0.001737709	0.05457163	-0.009155883	0.03124817	0.05078445	0.05763722	0.01773131	-0.01013484	0.01831418	0.04726947	-0.07000216	0.0002031529	-0.05629748	-0.02262537	0.0171341
SF3B6	SF3B6	midnightblue	midnightblue	-0.1346718	-0.009089556	0.2426645	0.1465834	0.326299	0.3844871	0.01245792	0.2293443	-0.0201852	0.3130679	0.03881522	-0.06787647	0.01714764	-0.1822912	-0.1527249	-0.1133794
FAM228B	FAM228B	turquoise	turquoise	0.1996321	0.1653008	-0.04696063	-0.1549756	-0.14687	-0.08451862	-0.0384001	-0.08071064	-0.006164771	-0.03804569	0.04224851	-0.04201079	0.112471	0.09986697	0.05653353	0.1073678
TP53I3	TP53I3	brown	brown	-0.1574799	-0.08943388	0.1069022	0.2208818	0.1849771	0.1075459	0.1348115	0.1116321	0.02157836	0.0409195	0.01763167	0.05576243	-0.1593739	-0.04683965	0.02609286	-0.0163536
ITSN2	ITSN2	turquoise	turquoise	0.4561914	0.3933156	-0.06466098	-0.2447402	-0.2516911	-0.1404361	-0.1115883	-0.1104888	-0.0306336	-0.01608268	0.07873453	0.02545684	0.2270574	0.3130802	0.152576	0.2319576
NCOA1	NCOA1	turquoise	turquoise	0.4671529	0.3709213	-0.1089329	-0.2499689	-0.2893754	-0.1796701	-0.1140548	-0.1641816	-0.03866715	-0.07047318	0.07705721	0.05040403	0.2123751	0.3491849	0.163362	0.2461189
PTRHD1	PTRHD1	brown	brown	-0.1594251	-0.0980658	0.08185526	0.1958025	0.186433	0.1405374	0.09195526	0.2091938	0.04466757	0.09873867	-0.02702964	0.03975779	-0.1443235	-0.0729203	-0.0228418	-0.05727605
CENPO	CENPO	grey	grey	0.04242944	0.04326296	-0.0002285661	-0.02280616	-0.02447515	-0.01479297	0.004132137	-0.01225022	-0.006748302	-0.005872568	0.0200852	-0.008873683	0.01613639	0.02849225	0.01900556	0.03685165
ADCY3	ADCY3	yellow	yellow	0.003619536	0.05747873	0.07889493	0.02479257	0.01641819	-0.0005364359	0.2300562	-0.06082169	0.02552634	-0.07410083	0.1619423	-0.1074373	-0.09594996	0.005641425	0.1736919	0.1822241
DNAJC27	DNAJC27	grey	grey	0.1029432	0.104035	-0.003814124	-0.0548441	-0.05214221	-0.02530199	-0.005249522	-0.004101028	-0.02103773	0.0008441761	0.02972509	-0.006627818	0.03632302	0.07052025	0.04660181	0.06824157
DNAJC27-AS1	DNAJC27-AS1	grey	grey	0.03800963	0.04037839	-0.003902333	-0.05237094	-0.03955734	-0.02167289	0.02271116	-0.02040716	-0.04406306	-0.02465623	0.02355895	-0.04085509	0.002065206	0.01012442	0.01295799	0.04176881
POMC	POMC	grey	grey	-0.03887383	-0.009100476	0.05240758	0.07990816	0.07769674	0.05705442	0.02333452	0.02941626	0.01047549	0.04475101	0.01469749	0.03835773	-0.01325376	-0.007693486	0.002944157	-0.01754141
DNMT3A	DNMT3A	grey	grey	0.2380374	0.1794	-0.1192967	-0.08578667	-0.1630456	-0.1493657	-0.0776842	-0.09369942	0.06667216	-0.07604593	-0.02334607	0.09883144	0.05481061	0.2456765	0.1752701	0.1409972
DTNB	DTNB	tan	tan	0.2131839	0.0855587	-0.2784742	0.01990262	-0.1942564	-0.2298359	-0.1866417	-0.1290253	0.2722382	-0.1279435	-0.1875518	0.3299742	0.03256313	0.3693377	0.2025389	0.03054768
ASXL2	ASXL2	turquoise	turquoise	0.3973646	0.3511587	-0.01258736	-0.2115518	-0.1912457	-0.09893524	-0.06860816	-0.1446315	-0.08295608	-0.02297461	0.1251122	-0.00779217	0.2029774	0.259977	0.1413125	0.2342808
RAB10	RAB10	turquoise	turquoise	0.3305321	0.3099711	0.005642114	-0.004362043	-0.08637454	-0.08634379	-0.03720288	-0.1906412	0.01868472	-0.0317859	0.1094299	0.1844903	0.1173222	0.3633403	0.2680623	0.2347752
HADHA	HADHA	grey	grey	0.0087232	0.1281036	0.2011193	0.1802835	0.2069439	0.1754707	0.1089838	0.09338771	0.05619478	0.1582049	0.1181421	0.05387724	-0.0153936	0.03667481	0.08526701	0.06849242
HADHB	HADHB	grey	grey	0.003686509	0.06414329	0.09849168	0.09838199	0.1155606	0.09264207	0.06258643	0.006056057	0.09593784	0.05791447	0.0603414	0.01818109	0.01661381	-0.0008983311	0.03948914	0.02985376
SELENOI	SELENOI	grey	grey	0.1500051	0.1380069	-0.001309461	-0.05588727	-0.07335316	-0.05962076	0.004441587	-0.08247369	-0.03654767	-0.04245153	0.07117684	0.02451858	0.04838592	0.1296706	0.09810413	0.1209781
SLC35F6	SLC35F6	grey	grey	0.1090702	0.1252077	-0.004004198	-0.0854884	-0.02089238	0.05121448	-0.1113078	-0.003256451	0.1962186	0.1072317	-0.01266803	-0.02054482	0.217061	-0.01946054	-0.04524384	-0.02795002
CENPA	CENPA	turquoise	turquoise	0.1701931	0.1381965	-0.05633522	-0.1492937	-0.1194981	-0.05346826	-0.08144818	-0.05964522	0.06860367	0.002327911	0.004230326	-0.044401	0.1527858	0.05353324	0.008052148	0.04882373
MAPRE3	MAPRE3	grey	grey	0.008362648	0.03034612	0.03986028	0.0371377	0.02167893	-0.002008869	0.07949446	-0.01961286	-0.0007437915	-0.0274755	0.06188579	0.002296031	-0.04511848	0.03240204	0.07216531	0.06926216
TMEM214	TMEM214	grey	grey	0.06591067	0.09468415	0.07158658	-0.0606067	0.01772185	0.04981265	-0.02068759	-0.02706684	-0.02452877	0.05932608	0.06760384	-0.05370388	0.1123475	-0.01675506	-0.03603205	0.01651052
AGBL5	AGBL5	grey	grey	0.07512731	0.07443203	-0.005854652	-0.05508674	-0.04434549	-0.01831552	-0.01327735	-0.02340746	-0.004972222	-0.003639713	0.02003372	-0.02311161	0.04224385	0.03613672	0.0188221	0.03788694
OST4	OST4	midnightblue	midnightblue	-0.1989881	0.002727831	0.3928735	0.1858592	0.4336318	0.5096136	0.2000211	0.3467429	-0.06409671	0.3706029	0.1803713	-0.1915897	-0.01527811	-0.2788828	-0.1481125	-0.04683582
KHK	KHK	grey	grey	0.007784729	0.04214052	0.06519546	-0.004785625	0.05721491	0.08617728	-0.02264523	0.06044732	-0.02242278	0.0961555	0.007739174	-0.03869826	0.03470247	-0.03494421	-0.05178562	-0.02052592
PREB	PREB	grey	grey	-0.009386008	0.05600881	0.1309312	0.03432869	0.1013442	0.09941667	0.06274545	0.01697507	-0.03698434	0.07425421	0.09843892	-0.04598057	0.03173659	-0.0483512	-0.007159776	0.02847049
SLC5A6	SLC5A6	grey	grey	0.02982097	0.07453384	0.09560858	-0.008019508	0.05126604	0.06712015	0.04502083	0.007677837	-0.0456992	0.05417554	0.08504217	-0.05459195	0.04041256	-0.02271806	0.002586385	0.04641007
ATRAID	ATRAID	blue	blue	-0.1862912	-0.02616933	0.3035956	0.2015418	0.3765579	0.3568371	0.1269277	0.182133	0.007050453	0.2731197	0.1079908	-0.09333354	-0.01638689	-0.2206444	-0.1173348	-0.08331406
CAD	CAD	grey	grey	0.03975628	0.06585872	0.04750964	-0.007900365	0.0233139	0.0364527	0.005257815	-0.001462982	-0.01379971	0.03946733	0.03674088	-0.0186501	0.01800875	0.01531781	0.01528896	0.03528295
MPV17	MPV17	grey	grey	-0.05225217	0.01273894	0.08568876	0.1332406	0.1336541	0.09934386	0.07615528	0.05847665	0.09161478	0.07465461	0.02920135	0.04602372	-0.03345646	-0.01064626	0.04810211	0.001308814
GTF3C2	GTF3C2	turquoise	turquoise	0.1978571	0.2013279	0.04000982	-0.1179561	-0.07015528	-0.01223664	-0.02745211	-0.05757942	-0.06856886	0.0296397	0.09164616	-0.04055703	0.1259211	0.09811697	0.04147492	0.1191934
EIF2B4	EIF2B4	grey	grey	0.03256896	0.05303878	0.04030331	-0.01387412	0.01992632	0.02798316	0.01127581	-0.008015474	-0.01375906	0.02510664	0.0428171	-0.02549123	0.03418264	-0.00432378	0.01245097	0.02890455
SNX17	SNX17	blue	blue	-0.109058	0.03198612	0.2801542	0.1861097	0.3035954	0.2736386	0.1057061	0.1401285	-0.07097149	0.2150936	0.1227122	-0.0264105	-0.02051626	-0.1100882	-0.05036763	-0.01741607
ZNF513	ZNF513	grey	grey	0.02848387	0.04427159	0.02352761	-0.01056621	0.001214594	0.007456219	0.006789383	-0.01273014	-0.02006119	0.01257851	0.03055153	-0.002330573	0.03161111	0.01021664	0.0114658	0.01914625
PPM1G	PPM1G	black	black	-0.01673267	0.108386	0.2639195	0.1062375	0.2167281	0.2198059	0.1140947	0.1180649	-0.07576509	0.1843902	0.1557669	-0.05857251	-0.004466743	-0.05177325	-0.006005279	0.06116876
NRBP1	NRBP1	grey	grey	-0.01665609	0.091021	0.2214046	0.09291614	0.1425964	0.1183922	0.2466918	-0.006648624	-0.04463237	0.0285287	0.236043	-0.09043609	-0.04008514	-0.03826602	0.09360869	0.1498695
IFT172	IFT172	grey	grey	0.1173126	0.1088778	-0.006754336	-0.08440885	-0.05988575	-0.02360778	-0.03164796	-0.02815468	-0.02097401	0.006277779	0.02923619	-0.02743587	0.06945436	0.05728044	0.01583633	0.05551978
ZNF512	ZNF512	turquoise	turquoise	0.1618788	0.1292203	-0.05331494	-0.1342265	-0.1284758	-0.08707927	-0.05324708	-0.1046158	-0.01618369	-0.04834543	0.02561935	-0.02223651	0.09400253	0.09147672	0.04845661	0.07743905
GPN1	GPN1	grey	grey	0.002341564	0.05197829	0.09248141	0.02292178	0.07840106	0.0937585	0.01512251	0.04735122	-0.02122362	0.08896668	0.03962216	-0.03067337	0.02071681	-0.03289783	-0.02478336	-0.000849067
SUPT7L	SUPT7L	grey	grey	0.0602998	0.07067509	0.004749804	-0.04815778	-0.02905551	-0.002430127	-0.01095284	-0.01004267	-0.001235476	0.01422277	0.01888335	-0.02198709	0.0517457	0.0181066	0.003250708	0.02333249
SLC4A1AP	SLC4A1AP	grey	grey	0.04052493	0.1032252	0.1164875	0.03954631	0.08075763	0.0902875	0.04941034	0.004890153	-0.01473514	0.07599429	0.09875174	-0.01044234	0.03939848	0.01008896	0.02921784	0.05109444
MRPL33	MRPL33	midnightblue	midnightblue	-0.06322109	0.06175464	0.2685893	0.06177892	0.2556346	0.3417859	0.06284009	0.1565108	-0.0979538	0.2580459	0.1309072	-0.1368609	0.06579413	-0.1617351	-0.1286917	-0.03259664
RBKS	RBKS	grey	grey	0.04783614	0.03871636	-0.03211266	-0.02689978	-0.03178099	-0.01826914	-0.03468679	-0.008271826	0.03325061	0.004841352	-0.02008414	0.01870339	0.04135988	0.02867584	0.006480609	0.0004481327
BABAM2	BABAM2	turquoise	turquoise	0.357291	0.3020932	-0.04922721	-0.1447029	-0.1776508	-0.1185265	-0.06563018	-0.1154214	-0.06919918	-0.04015626	0.07444523	0.06701631	0.1243536	0.2988579	0.1663841	0.2097565
AC104695.2	AC104695.2	grey	grey	0.1064656	0.1033849	0.008103785	-0.1302362	-0.05761415	0.007826705	-0.06732765	-0.02560054	-0.03524558	0.04473154	0.027581	-0.06744425	0.1581699	-0.01265418	-0.06148251	0.005467056
FOSL2	FOSL2	turquoise	turquoise	0.1753018	0.1316443	-0.07776978	-0.1507525	-0.1527874	-0.08970963	-0.08380042	-0.055973	0.02310514	-0.03280412	0.000424526	-0.006199362	0.1440103	0.09148616	0.03448423	0.0642435
AC104695.4	AC104695.4	turquoise	turquoise	0.1437484	0.1109254	-0.0429747	-0.1365166	-0.109192	-0.05467736	-0.06348218	-0.06856543	0.008824429	-0.01647067	0.01780368	-0.03969293	0.136862	0.04344867	0.006519735	0.04432521
PLB1	PLB1	grey	grey	0.04417211	0.07659092	0.06413409	-0.03912298	-0.0004948554	0.02583063	0.0738759	0.02387554	-0.09999799	0.01196925	0.08870345	-0.0761157	-0.01584816	0.004818758	0.02766783	0.08622532
PPP1CB	PPP1CB	turquoise	turquoise	0.2771922	0.3202886	0.1570998	-0.1959244	-0.0530617	0.07597795	0.001924842	-0.01709538	-0.1328871	0.1154932	0.2060083	-0.1517123	0.2370504	0.05820815	0.006459865	0.1724292
TRMT61B	TRMT61B	grey	grey	0.1045945	0.1076279	0.01139614	-0.06536213	-0.03739114	-0.004766213	-0.03914992	-0.03252164	-0.01455288	0.02446316	0.0308928	-0.01184536	0.08761996	0.04463288	0.003774067	0.03831403
WDR43	WDR43	grey	grey	0.1750403	0.197852	0.05242614	-0.07203801	-0.0224829	0.02914411	-0.02852397	-0.01910745	-0.01363868	0.07498509	0.0672476	-0.02673534	0.08376721	0.09485864	0.06320417	0.1045998
CLIP4	CLIP4	turquoise	turquoise	0.3167776	0.2350585	-0.1609361	-0.1673687	-0.2460178	-0.1927603	-0.04671246	-0.18489	0.2095415	-0.128966	0.01949532	0.03386032	0.1393851	0.2375222	0.2125231	0.2007312
ALK	ALK	grey	grey	0.09160707	0.05591583	-0.1081371	-0.1061034	-0.1280108	-0.09938084	-0.04417094	-0.08980388	0.1572409	-0.07463031	-0.0332024	-0.02189769	0.1002325	0.02672126	0.04373215	0.02490492
YPEL5	YPEL5	turquoise	turquoise	0.2051517	0.1955707	-0.001772792	-0.1093978	-0.1037231	-0.02579222	-0.02485083	0.02760738	-0.01378843	0.02788595	0.04821888	-0.01581538	0.1158422	0.1087065	0.03960825	0.1068265
LCLAT1	LCLAT1	turquoise	turquoise	0.2477862	0.2115376	0.007327677	-0.1853953	-0.1002579	-0.01267078	-0.1367471	-0.07578034	-0.06264574	0.06059093	0.04847362	-0.03265216	0.2487203	0.09337504	-0.03855048	0.0511318
MEMO1	MEMO1	grey	grey	0.1260636	0.1167484	0.002925382	-0.07847265	-0.06441295	-0.0304688	0.0004941458	-0.03077269	-0.04064765	-0.01273809	0.05261601	-0.02506425	0.05335844	0.07801752	0.04556915	0.09365681
DPY30	DPY30	purple	purple	-0.02922842	0.02936227	0.1058173	0.002993828	0.136112	0.189588	-0.03467868	0.1088356	0.04302439	0.218341	0.01155502	-0.08211849	0.09022488	-0.1231594	-0.1198128	-0.07363976
SPAST	SPAST	turquoise	turquoise	0.2861198	0.2546624	-0.01506433	-0.1601952	-0.1452151	-0.06679507	-0.04190929	-0.07508598	-0.04283479	-0.003544441	0.07808781	-0.01760446	0.1457224	0.1707465	0.07973298	0.1617793
SLC30A6	SLC30A6	turquoise	turquoise	0.1672707	0.1521813	-0.002136086	-0.09134949	-0.07928627	-0.03803122	-0.03865938	-0.07450411	-0.02614079	0.0003674637	0.05313563	-0.001625626	0.09718411	0.1052207	0.05765772	0.09373219
NLRC4	NLRC4	grey	grey	0.1217814	0.1723191	0.1591987	-0.05142015	0.0240699	0.04548427	0.1043728	-0.08816659	-0.1633137	0.01241215	0.2039824	-0.1006567	0.08067002	0.03381575	0.05101253	0.1572638
YIPF4	YIPF4	turquoise	turquoise	0.2378586	0.246266	0.07696201	-0.1776783	-0.08334749	0.01911781	-0.008306745	-0.05263857	-0.1052611	0.04591293	0.1412044	-0.1216687	0.1631754	0.07363957	0.0149894	0.1477093
BIRC6	BIRC6	turquoise	turquoise	0.5483701	0.4636577	-0.04590236	-0.2847739	-0.2829836	-0.1739179	-0.08781058	-0.2054398	-0.1106999	-0.06391394	0.1592118	0.01154381	0.2453714	0.3891133	0.2141397	0.3372574
AL133243.3	AL133243.3	grey	grey	0.1009883	0.08657252	-0.0002192812	-0.06071887	-0.0498265	-0.02967002	-0.006098017	-0.04679757	-0.02957768	-0.01241934	0.03602516	-0.01387701	0.04419246	0.06461557	0.04172394	0.06977233
TTC27	TTC27	turquoise	turquoise	0.2126544	0.2021078	0.02880423	-0.1167289	-0.06698258	-0.01108923	-0.03785218	-0.06252032	-0.08383568	0.03302901	0.07591134	-0.03239275	0.1009985	0.1249125	0.06190617	0.1303583
LINC00486	LINC00486	grey	grey	0.04432389	0.1151798	0.1369337	-0.04949777	0.02798406	0.05617888	0.1220276	-0.03870031	-0.09792262	0.006654513	0.1515051	-0.1470245	0.02506214	-0.04516626	0.03947364	0.1111338
RASGRP3	RASGRP3	grey	grey	0.1815222	0.1744351	-0.0128591	-0.1094827	-0.135398	-0.1144109	0.1543431	-0.1887509	0.1341792	-0.1466782	0.173024	-0.1007272	0.05917847	0.1006631	0.2304584	0.2668028
FAM98A	FAM98A	grey	grey	0.02922676	0.08320027	0.08786915	0.04570809	0.07647122	0.07402325	0.03568207	0.007889423	0.01169277	0.06329483	0.06304624	-0.002723505	0.001403847	0.01706827	0.04268113	0.05177184
CRIM1	CRIM1	grey	grey	0.09170062	0.02725182	-0.1319709	0.09646808	-0.07417317	-0.1195212	-0.04946832	-0.108768	0.1270975	-0.1037321	-0.05390634	0.2262801	-0.0916453	0.272579	0.2025763	0.08103042
FEZ2	FEZ2	grey	grey	0.180946	0.2194104	0.07156619	-0.01791311	-0.01839343	0.0261977	0.02914428	0.002870285	0.01890364	0.05692272	0.100351	0.02029165	0.07759884	0.1358325	0.1026889	0.1425528
STRN	STRN	turquoise	turquoise	0.2825497	0.2601449	0.0008716865	-0.1350487	-0.1412207	-0.08924007	0.03233254	-0.1074806	-0.04364787	-0.05581161	0.1344523	-0.0323625	0.07853759	0.2013663	0.1672706	0.2411169
HEATR5B	HEATR5B	turquoise	turquoise	0.2630615	0.234471	-0.01543669	-0.1720057	-0.167886	-0.1058654	0.02806706	-0.1013532	-0.07866011	-0.07143252	0.1158496	-0.06247111	0.09027673	0.1616243	0.1144759	0.2100552
GPATCH11	GPATCH11	grey	grey	0.04656471	0.09917163	0.1004979	-0.02787968	0.05028439	0.08237485	0.03106707	-0.001802007	-0.03091091	0.07328086	0.09373518	-0.07391001	0.07087986	-0.030856	-0.00879104	0.04257846
EIF2AK2	EIF2AK2	grey	grey	0.1385693	0.1347195	-0.03576924	0.05646156	-0.04710973	-0.04638287	-0.03519655	0.008483613	0.07660862	0.009840649	-0.02033688	0.190729	0.02852095	0.1865206	0.1132602	0.06754607
CEBPZOS	CEBPZOS	grey	grey	0.03526145	0.09088814	0.1084449	-0.01563564	0.06489929	0.0962984	0.03760663	0.0170294	-0.01774943	0.08623341	0.0887622	-0.07246427	0.06870933	-0.03770457	-0.02210633	0.03700019
CEBPZ	CEBPZ	grey	grey	0.1059778	0.177063	0.1381898	-0.05065426	0.06977404	0.1346913	-0.05215039	0.03397411	-0.03763481	0.1793658	0.08834779	-0.06139041	0.1586602	-0.01590367	-0.04906366	0.02014252
NDUFAF7	NDUFAF7	grey	grey	0.0938855	0.09767172	0.01447021	-0.06615764	-0.04665252	-0.01707885	0.002861744	-0.03616351	-0.03056094	-0.004799285	0.04365202	-0.03710737	0.05305177	0.03692913	0.02493311	0.06518313
PRKD3	PRKD3	turquoise	turquoise	0.2414832	0.1985329	-0.03646868	-0.1037227	-0.1401519	-0.09364801	-0.03316937	-0.06501432	-0.04711789	-0.03928273	0.05016443	0.04667604	0.07761076	0.2038162	0.1086314	0.1527211
QPCT	QPCT	brown	brown	-0.1893841	-0.04160605	0.2919259	0.3230593	0.281109	0.1481784	0.3769927	0.0974772	-0.1892518	-0.006930207	0.2171339	-0.02398833	-0.348056	-0.01278973	0.1794804	0.1794486
CDC42EP3	CDC42EP3	grey	grey	0.1302454	0.1350206	0.02076948	-0.1758908	-0.08015174	0.02243118	-0.02241632	-0.0223307	0.02836172	0.05549668	0.06604003	-0.1458445	0.1673298	-0.02912206	-0.03177258	0.05705783
RMDN2	RMDN2	grey	grey	0.1586503	0.1486927	-0.001235915	-0.07203073	-0.09242181	-0.0651418	0.06245157	-0.04955886	-0.04426779	-0.05573271	0.08532582	-0.02408999	0.01056149	0.1257893	0.1009094	0.1622914
RMDN2-AS1	RMDN2-AS1	turquoise	turquoise	0.2708261	0.255928	0.08046945	-0.2649375	-0.1075643	0.01589683	-0.07385792	-0.1429899	-0.1417255	0.04612496	0.1617833	-0.1808679	0.2973286	0.01566778	-0.06098539	0.1164169
CYP1B1	CYP1B1	grey	grey	0.3388274	0.4920955	0.4761858	-0.31788	0.0817749	0.2987514	0.04150511	-0.1485341	-0.279988	0.2763463	0.4946462	-0.420631	0.5574892	-0.1423721	-0.1530194	0.235841
CYP1B1-AS1	CYP1B1-AS1	grey	grey	0.1759172	0.1714879	0.01427885	-0.112608	-0.0995089	-0.05168867	0.03576393	-0.06373519	-0.08862301	-0.03907497	0.09708593	-0.06603691	0.04734112	0.105318	0.08515575	0.1607957
ATL2	ATL2	turquoise	turquoise	0.2811182	0.2504343	0.001357517	-0.2004155	-0.1383775	-0.04689389	-0.07940099	-0.07891149	-0.07945111	0.01782424	0.07603411	-0.05829061	0.1862093	0.1317053	0.02780618	0.1317749
HNRNPLL	HNRNPLL	grey	grey	0.2466178	0.2510666	0.09782324	-0.1430442	-0.0800991	-0.02314538	0.06095004	-0.1048982	-0.1488189	-0.01547063	0.2167579	-0.09467948	0.1225423	0.1206197	0.09605085	0.2363898
GALM	GALM	salmon	salmon	0.1401699	0.1932731	0.1637316	-0.0167915	0.009470428	0.001850038	0.268918	-0.09382108	-0.07205627	-0.07634802	0.2847026	-0.1120317	-0.01312608	0.07437233	0.168522	0.3271586
SRSF7	SRSF7	grey	grey	0.1497517	0.1675413	0.02337516	-0.1385066	-0.03717708	0.04076354	-0.1208337	-0.005349282	0.007376613	0.1073213	0.006526622	-0.04086502	0.2268587	-0.001782536	-0.08287754	-0.01662113
GEMIN6	GEMIN6	grey	grey	-0.05279539	0.0210606	0.1512993	0.06004813	0.1488087	0.1522259	0.06783802	0.08608873	-0.06863993	0.1205881	0.07209072	-0.07020926	-0.003164656	-0.08523112	-0.05018606	-0.004052569
DHX57	DHX57	turquoise	turquoise	0.2620858	0.23113	-0.008519176	-0.1906637	-0.1180337	-0.02655278	-0.1403501	-0.07823208	-0.03844443	0.06082245	0.03730353	-0.02085145	0.2528911	0.1065419	-0.02068871	0.05582014
MORN2	MORN2	grey	grey	-0.0248283	0.0177349	0.07466023	0.0324089	0.1182241	0.1384535	-0.04277167	0.05886054	0.04533425	0.1397916	0.000419101	-0.009579102	0.08311895	-0.07179882	-0.08047461	-0.06870256
SOS1	SOS1	turquoise	turquoise	0.4066231	0.3302683	-0.09706602	-0.1884611	-0.2578786	-0.1836786	-0.05289083	-0.1496756	-0.00767832	-0.09791182	0.07171681	0.06458557	0.1567219	0.3229488	0.1895619	0.2443658
MAP4K3	MAP4K3	grey	grey	0.351413	0.3552147	0.1303552	-0.1794693	-0.1395376	-0.08292171	0.2313249	-0.2144586	-0.19158	-0.1220151	0.3773846	-0.155364	0.08188992	0.2156407	0.2685187	0.4533653
MAP4K3-DT	MAP4K3-DT	yellow	yellow	-0.04231355	0.07815842	0.2553629	0.1025072	0.122699	0.08734212	0.4466073	-0.02846081	-0.1291803	-0.07382871	0.3406859	-0.1942973	-0.2078392	-0.03355053	0.2011776	0.3093997
THUMPD2	THUMPD2	turquoise	turquoise	0.1705434	0.1501863	-0.02744332	-0.06819689	-0.08536562	-0.05492648	-0.03730761	-0.05659244	-0.008940308	-0.01044457	0.02206772	0.03248996	0.06909881	0.1348469	0.08724203	0.09400134
SLC8A1-AS1	SLC8A1-AS1	grey	grey	0.05770671	0.05435593	-0.00909489	0.0408939	-0.04088754	-0.08682604	0.03881916	-0.07477376	-0.1421333	-0.08216062	0.02931381	0.09860212	-0.0660476	0.157532	0.11997	0.08752383
SLC8A1	SLC8A1	tan	tan	0.3345056	0.2813409	-0.002755472	0.04822675	-0.143049	-0.2049261	0.06053963	-0.1452813	-0.308706	-0.1614419	0.1307735	0.2750346	-0.05151226	0.5257258	0.3264796	0.3168194
EML4	EML4	cyan	cyan	0.2621354	0.2384542	0.01255994	0.118928	-0.07914495	-0.1552956	0.1343528	-0.1057014	-0.1419344	-0.1382316	0.1412987	0.2456852	-0.1486902	0.4672426	0.4748312	0.3547546
COX7A2L	COX7A2L	green	green	-0.1231011	-0.02254276	0.1322038	0.1816183	0.2356999	0.2303296	0.02204037	0.2624712	0.0794428	0.2222749	-0.02299048	0.03514145	-0.04438139	-0.09431998	-0.06765053	-0.0931025
MTA3	MTA3	grey	grey	0.109918	0.09703135	-0.02642365	-0.05231359	-0.07795692	-0.06411501	0.0307686	-0.05588645	0.01472888	-0.054734	0.04757157	-0.004960091	0.02246591	0.09328268	0.08289965	0.1018128
HAAO	HAAO	red	red	-0.02728935	-0.0388524	-0.08450584	0.1267443	0.004819852	-0.06304593	-0.002830687	-0.001264698	0.121157	-0.0495555	-0.08544282	0.174391	-0.105831	0.1096144	0.1153539	-0.006894664
ZFP36L2	ZFP36L2	grey	grey	0.2413712	0.2893891	0.06360104	-0.2532505	-0.09342011	0.08664737	-0.1450813	0.1496081	-0.03777268	0.2132618	0.03342732	-0.151806	0.3148895	-0.03582961	-0.1442155	0.01827743
THADA	THADA	turquoise	turquoise	0.3948093	0.3371033	-0.04067285	-0.2580942	-0.2227721	-0.1191689	-0.07001708	-0.1394951	-0.06415426	-0.03518976	0.1074018	-0.04736566	0.2240332	0.2286926	0.1222054	0.2232742
DYNC2LI1	DYNC2LI1	grey	grey	0.0345044	0.02811311	-0.02654619	0.0003251074	-0.01172819	-0.004752887	-0.02024413	-0.0007870486	0.04874909	0.008036822	-0.01981089	0.0252893	0.01851295	0.03194918	0.01688683	1.629849e-05
LRPPRC	LRPPRC	turquoise	turquoise	0.2629872	0.2758552	0.07113128	-0.1218053	-0.04966186	0.01780552	-0.07612817	-0.06643896	-0.07371107	0.08635116	0.1041163	-0.0208946	0.1631373	0.1516745	0.05727994	0.1359118
PPM1B	PPM1B	turquoise	turquoise	0.3372056	0.3046139	0.01957122	-0.1914061	-0.1682773	-0.08120849	-0.01270622	-0.08901071	-0.1345992	-0.02277012	0.142392	-0.03801303	0.1585809	0.2091914	0.1068836	0.2242655
PREPL	PREPL	turquoise	turquoise	0.184275	0.186057	0.01842722	-0.1290664	-0.07442511	0.0006821218	-0.06420436	-0.03868794	-0.04111134	0.05237941	0.04889925	-0.04522074	0.1377757	0.06811824	0.001503528	0.06918968
CAMKMT	CAMKMT	turquoise	turquoise	0.3344685	0.2898907	-0.006416879	-0.239569	-0.1698011	-0.06868412	-0.08297191	-0.1036918	-0.1033342	0.001520774	0.0894697	-0.07557399	0.2008133	0.1622876	0.04644718	0.1611694
SRBD1	SRBD1	turquoise	turquoise	0.3353456	0.2628354	-0.0852034	-0.1476789	-0.1960712	-0.1480879	-0.08038225	-0.1467497	-0.03255205	-0.06982688	0.04435782	0.07862218	0.1350584	0.283128	0.1509143	0.1829289
PRKCE	PRKCE	tan	tan	0.1771669	0.1182784	-0.1146253	-0.01361836	-0.140474	-0.1379731	-0.007178737	-0.04939601	0.02297267	-0.0928584	-0.02467115	0.1368135	-0.04354835	0.265776	0.1880531	0.1377548
EPAS1	EPAS1	grey	grey	0.1126287	0.1020432	-0.05373401	-0.03741343	-0.102947	-0.1072455	0.09983581	-0.1043671	0.1638272	-0.1210755	0.0807859	0.003904416	0.03083499	0.09675755	0.1767692	0.1539507
ATP6V1E2	ATP6V1E2	grey	grey	0.03377802	0.04820801	0.02615194	-0.02627585	-0.00494174	0.02215769	0.004911129	0.01007931	-0.03619998	0.02673167	0.02477683	-0.02985871	0.007637267	0.01202739	0.002095442	0.02567009
RHOQ	RHOQ	grey	grey	0.1964942	0.2296319	0.04619828	0.07656998	-0.01498762	-0.005619175	0.08137115	-0.04589957	0.0992453	0.01154375	0.1172929	0.1206202	0.01119026	0.24861	0.2440117	0.2218428
AC018682.1	AC018682.1	grey	grey	0.05838887	0.03759977	-0.06174582	-0.02842851	-0.07992157	-0.09390546	0.01030203	-0.09724959	0.01331022	-0.08772261	0.003340097	0.02670375	-0.02864298	0.0902353	0.09652622	0.07254028
PIGF	PIGF	grey	grey	0.04286487	0.1024615	0.126781	0.004133834	0.09739654	0.1341422	-0.008161904	0.03171579	-0.03068076	0.1268396	0.06389343	-0.04065484	0.08618575	-0.02878694	-0.03928151	0.006277814
CRIPT	CRIPT	grey	grey	-0.02125644	0.0487353	0.1376622	0.01837999	0.1219716	0.1520418	0.04559359	0.05004675	-0.02349495	0.1215348	0.08333021	-0.08547159	0.04705521	-0.09115525	-0.05472077	-0.006099743
[truncated: 10,090 more rows]
