# Supplementary material for: Single-cell transcriptomic analysis identified resistant MDSCs and a stress-tolerant gene co-expression network as common MDSC features across multiple disease settings
Source: Front Immunol. 2025 Apr 8;16:1565211. doi: 10.3389/fimmu.2025.1565211 (PMC12011849; doi:10.3389/fimmu.2025.1565211)
Supplement: Supplementary Table S3 — Immune altas cell annotation. [file Table3.xlsx]

## Sheet: Immune_altas_cell_annotation
Barcode
